# Supplementary material for: A high-density exome capture genotype-by-sequencing panel for forestry breeding in Pinus radiata
Source: PLoS One. 2019 Sep 30;14(9):e0222640. doi: 10.1371/journal.pone.0222640 (PMC6768539; doi:10.1371/journal.pone.0222640)
Supplement: S1 File — The sequence of probes designed for 80K pilot. (FA) [file pone.0222640.s002.fa]

>NZPradTrx000026_C01_E01_frag_27_1_100000_2_168
CATGACCAAGTTGAACTTCATTATACATCCAATTGAAATCAAACCAACGTCCTCTGTAGCCTTTTCCTCTTCTTAAATGCACTCAACCTTGTAATTGAGAGTTGGAAACATTGCTAATTT
>NZPradTrx000027_C01_E01_frag_28_1_100000_2_138
AAAAGGCATGATGAAGAGGGATGTTGGGGAGCATGTGGAGGAGGCTCCTAAGACAACATTCGAGAAGAGCAGGCCTCCAAAGGACATTGTACCAAGACAAAAGGAAAAACCAGTTCCAGT
>NZPradTrx000033_C01_E01_frag_33_1_100000_1_22
TGTTTAATCGAAAATACTTAGCCATTAGAAATCAAAAGCATCACAACTTCGTGGATAAAATAATATTTTTCAAAATGAAAAAACACAACACACTGTACATAAATATAAACGCAAATTTTA
>NZPradTrx000038_C01_E01_frag_38_1_100000_1_6
AATATATTTGTAAGGCACATTCACTATGCTAGGTAATGTGTAGGTGGTTAGGACACAGATGCCTAGTACATGAGAAAACAAGCCGCCAAGAATGTGATTTACTATCAAGTGGATAAACAA
>NZPradTrx000040_C01_E01_frag_40_1_100000_1_108
TTTAAGGGGGGAGTTGGTGACCATGTCTTTTAAGGCGGTGGTACGATAAATTATTGTCTGAACACATGCAAGCGAAATTTTAGGCCTAAAATTAGACAGACGACCATGCCTGGAATTTAA
>NZPradTrx000044_C01_E01_frag_44_1_100000_1_78
AAGTTGCAGATGATTTCAGAGGGCTGAGACCCTAAAAATAGTTGCAGAAGGTTCTTCCCTTAGTGACTGAGATTTTGATCAGAATGAAGAAGAATGACTGAAAGAAATTGATCATGTGGA
>NZPradTrx000045_C01_E01_frag_45_1_100000_2_178
AAAACTTAAACTCAAAGTGATGTTTTCTTATATGGCTGGCAATTGTTTATCTCTTGCTTTTGTTATATGACTCGCAATAGTTTATTAGAAAAAAACCATCTTGATATCTGTTGTACAAAT
>NZPradTrx000047_C01_E01_frag_47_1_100000_1_32
TAAGACAAGTATAATTGAAAAGATAGACTCGTGGAATGAAAGACAATAAGACATGAGCGATTTACAACTAAATACTGGCATTGTAGTCCCTGTTAGATCCTTATTTTCTAATGTCAGTAA
>NZPradTrx000056_C01_E01_frag_56_1_100000_2_145
AATGCTAGTAAAAATCGCGAACAAAATATACGTAGCTTTCTTTCCTTGAAATCCCTTTCAATTTCTCAATGTGTTTCAAAAGGAAATTCCTTAGTCCACCACTTATCTAAATAGTCCATA
>NZPradTrx000062_C01_E01_frag_63_1_100000_1_48
TCTTCACTTTCTAGTATTTATGCCTTGTTAGCATGTAAGTAAAAATATATCAACATACGTATGCCTTTACTGCTTCTGTTCTTTTCAACTCTCTTGTGTTAACTGCAAGCGAAACCTTAT
>NZPradTrx000073_C01_E01_frag_74_1_100000_2_209
GATCCTGAAACTCACATTTTCATTACTGCATTTACTGTAAATGTACTGACGTATCCTGATTAAAGCCAAGAATGACAAAGTGCATCCATACTGAAGTTTAAATTTGATATATGCAAAATT
>NZPradTrx000075_C01_E01_frag_76_1_100000_2_205
ACACATTTTTAACAATCAGATGGGCTGCACATATACATGAGGACTCATGGGTAGAATTTGGGGATACTGGATACAATATCTGTAAAAAGGTTGTTTTTTGCTGGAGGACCAATGTTTAAA
>NZPradTrx000087_C01_E01_frag_89_1_100000_1_76
TACTTCCTTTGATTACTAACCAACCTAGGTTTCTTAACTTTGGACATTCTTCCATGGATTTTTAGACATTGTATTAGCCCTTTTAGAGTGTTGCTTATTGACACAACTTTGTTTCCAATT
>NZPradTrx000088_C01_E01_frag_90_1_100000_3_370
TTATTCATTAGTCTTTGTCTGGGACTTGTGCTGTACCCAATTTATCATTAAGAATCCCTGTTCATGCATAATTGAAATTATCTTTTGCTTTCTCTTATTCTGAACCTTTCTAGTCCAATA
>NZPradTrx000091_C01_E01_frag_93_1_100000_1_102
TTTTTTGAAGCCATAATTTTAGTTTGTTCGAGTATCATGGTCATATTGTTACATGAAGAGTTGGGGAGTCACGTTGTCTATGAATCTTGTTTATAAAACAATACATGGTATTATGTTAAA
>NZPradTrx000093_C01_E01_frag_95_1_100000_2_292
CCATATTCTTACCCAATTTTGAGCTTTGAGTAAGAACTTACGCCATTTTAAAGTTTAATAAAGGCTTTCCTTCTCTTGTCACACCATGTTTCATACACGGCATTTTGTGTTAGATGATGT
>NZPradTrx000098_C01_E01_frag_100_1_100000_1_58
AATATTTCACTGTGATAAGCGAACTCTAGAGTAACTGTGATAAGTGAACTCTAGAGTAATTTGATCAATTCTGGCCCAATTAACTGTTTGGCAATATTTTAAGATAATTACTGATAATCT
>NZPradTrx000101_C01_E01_region:1__409_frag_228734_1_100000_2_188
ATCTAGATAACCATTTATGATGCCAAGTATTAATCTTTTTTTTCCCAATTTAGATAGGAGCCATAGCCTTTCAACCTCCTTATATTCATTTGCTTTTAGGTGAAATCCCAAGTATTTGAG
>NZPradTrx000101_C01_E02_region:409__539_frag_228735_1_100000_1_4
ATGATCTTGGTTGATTCCCCCTTTGGATTTGAAGAAGGGGGAGGTTAAACCATTAATTAGGATGATGAAGGACGCTAAGATAATGCAGCGTAGAACCCAAACCACAAACGCATGCTTGAA
>NZPradTrx000102_C01_E01_frag_102_1_100000_1_8
TAATTCATAAGGTGCTTTGCTATTGTTCACTTTAATTTGTGACCTATTCAAAATGTACATTGTTGTGCTGACTGTTTTTTCCAAAAAGTGTCTAGTAGTTTGGCTTCATGGGACATTGTT
>NZPradTrx000109_C01_E01_frag_109_1_100000_1_57
AAATAAAATGAGAAAATTTCCTTTTCTAGCCGCGGCCCAGCCTACCCGATGATATTTCTCATCGTCGTGCGATATTTTGCTGAGATATCATCGATTTCTCAAAAATATCGCAATATTTTC
>NZPradTrx000119_C01_E01_frag_118_1_100000_1_0
ATTCCACTCCATCAAGAATCCCTGCAATCATCAATAAAAAATCTGAAGGGATGACATTCTATGTAACTTCTATAGATGATAAGTTTCTCCAACCATAGCTGAATTCCCGTAATTAGGGTG
>NZPradTrx000134_C01_E01_frag_132_1_100000_1_26
ATTGCTTCAAACAGTATATTAGACCTTTTTCCCAAATGGCAATAACCTTCTTGTTTTTCAACTGAAACTCAGATATCACAGCAACCTGCTCTCATAATGTTTTATTGATCAAGAAAGTCA
>NZPradTrx000135_C01_E01_frag_133_1_100000_1_0
AAAGCATAGTGATCTCCTCTGAGCTGATGGGGAGGTATTTTCAGGTATAACAGTCTGTCCTTTAACTGCTGGACCATGTGGAAATGAGCTTTTAAATGACTACATACAATCCAAATGAGA
>NZPradTrx000136_C01_E01_frag_134_1_100000_2_211
TTTTCAGTTTCACATGGAGAAAAACAATTCCTATGTGTAGGCAGCAGGCAGGGAGATCGCTTTTACGGGCATGAAAACTGTTTACGTGGGAATCAAAACGAAAATCATTGTCGATCTCCT
>NZPradTrx000143_C01_E01_frag_140_1_100000_1_7
AATGATTTTACTAAACAAATAATGGATCACAAATGAAACACTTGGCCATAACCATACTTGAAATACCGACAGATTATGTTAATTAGAATAAAAGTAAATTGAAGCAAACGACCAATATAC
>NZPradTrx000148_C01_E01_frag_145_1_100000_5_858
TTTCTTCTCCTGACATACTACTTTTCAACTGTGGTCAATGTTGATCTAAATCTTCTCATGGCAGGCGAATGTGCTTTGTGTCTGTAGACTCATGATGTTTGGTCCAACCATGTGTATCTT
>NZPradTrx000167_C01_E01_frag_164_1_100000_1_73
CATCAATATTAAACAGGCTCAATCCAGTAACAAAGTGTTGTCGTTTACAAATGTAATAATACCTTCTTATTGTTTCAAATCACTAACATTCAGGAAAAATGCTTTAATAATGAAAACAAA
>NZPradTrx000173_C01_E01_frag_170_1_100000_3_364
ATCCCAATGTTCCTCTGCCTTAGAGACCAAGCAATCATGTCTCCATAATACATCCTGCTCTAGGCCCTCTAGGTGGCTGCAAGGAGCAACTGATGTGCAATGCTATGATCCACTATGTGT
>NZPradTrx000176_C01_E01_frag_173_1_100000_2_163
ATCATAAGAATGGGTCTCAAATAGAGAATGGAAAGGAGAGCTCCCAAGCGTCCAGCCAGTTCTGCAAATTCTGATTTATTCCAAAAAAAATGGACAAAGTGGAGCCTTGAATGAATTCAT
>NZPradTrx000180_C01_E01_frag_177_1_100000_1_44
AATTTATTAACCACATACCAGTAAAAGTTAATAGTGCTGTGTGGGGTTGCTTGCTTGGTGCTTGTAGAATACATCATAATGTAGAGCTAGGCGAACGTGTGGCAGAACACATTTTAAAGT
>NZPradTrx000183_C01_E01_frag_180_1_100000_1_35
AAATATGAAAAATATGAATTACATTCTTAAATCTAACACCAAATCACAAAAACAAAATATCAGTCTTACAAGGCACTGCAAAGACACTACTCTTTGAAGTAGAAACAAGAGACAAGTTTA
>NZPradTrx000188_C01_E01_frag_184_1_100000_3_412
TAAATTTCTTAATTCTTAATTTGGAGTAAGCTAAGGCTACAACTTTTATTAACTTATTTACTAGCCCAACACCAACATATGCTATAAAACTTGTATAACTAATTTATTCCATGATTAAAA
>NZPradTrx000197_C01_E01_frag_193_1_100000_1_32
TCCAACTAACTTTGTACTTCGGATATAAGTCAGACTGATCTGTCAATATATGAGTCAGCCAATTTTGTACACGAGTCCTTATATATTGATTTCAAAACAAAAATTAGAATTCCAAATTAA
>NZPradTrx000226_C01_E01_frag_222_1_100000_1_23
TTCAAAGTGAAATCACAGTTCAATTTATCAGTGCAATCTCATCATGGTTATGACCTAAAGAGCACCTATTTATTTGAAGTAAATGAATGCAGCAACAGATGTAACTCAATCAATCAATAA
>NZPradTrx000232_C01_E02_region:42__228_frag_228745_1_100000_1_33
TCTTACATGTATGTCTGTTTTTGCAATGCCTGTAATTTTGCTTGTAAAGTGTAATTGCTTTTATTAGCGTTTACCTGTTTGCATTGATATTTTAGCTTCTTATTTATGGGCACTTTATTT
>NZPradTrx000233_C01_E01_frag_228_1_100000_3_284
TATACAACAAAAGTGGGCCTACCAGTTAAGAACATATGTTTTCACCTTGAAGGTTACATATTTGAATCTGGAGGGAGGTAGGGTATGCACATGTAAGAAAGATGTTGTTTGCAGATATTT
>NZPradTrx000250_C01_E01_frag_245_1_100000_1_72
TTAGAAAGTTATATTCTTTATAATCATGAAATTTTGACAGTTCTTGAAACTGGTATTAATAATGGAGATGTTTCCTGAATTGGTTTTAAATAAGTTTCATACATCTGATCTTGGATATTT
>NZPradTrx000251_C01_E01_frag_246_1_100000_2_200
TATCCTACCAACAAAACCTACTTGCACGAATAAAACACCAACCATTGTATTCCAAGAACCACAATCAACCTTTTTAAATGTGCAAATCCAGTGGACGGAGTGAGGCAAAGAGTTCTGATA
>NZPradTrx000252_C01_E01_frag_247_1_100000_1_2
GCACTAATATTGGACCTTTTTAGCACTGTTTTTGACACTTTGCATGAGGTCCAAGATTGGCATGTGTTGGCTGGTTACTTGATCTTGTCAGGTGCAGTTTTTAGGTTGTTAACATATTGA
>NZPradTrx000257_C01_E01_frag_252_1_100000_1_32
TACCATGAACCACACCAAGTTCGTCTCTAAACTTTACCATACATGGACTGAGAGGCCTGATCAATGTATTCACATTTTCCTCTAAGTTGTACACCATTTGCAGCTCTATGTCTTCAGTCT
>NZPradTrx000258_C01_E01_frag_253_1_100000_2_259
AGAATAATTCTCCTCTTGTATACAAATGATATTCTTACCAGCTTATGGTATTAGAGGACACTATAAGCGACTTGTAAAACTTCAGCCAACTTTAAGTGCGAGCAAAAATTATGAATAGAA
>NZPradTrx000260_C01_E01_frag_255_1_100000_1_27
CAAGAATAAACCACGGGTTAGGCGAAAAAAGTTGCAATATGCACGATTAAAGTTTGTGATATTCGCATAACCAGTTTCCAGTAGGATGGAGTATCAACCATAATTTTGACAGATAGTATG
>NZPradTrx000262_C01_E01_frag_257_1_100000_8_1092
AAATTATGTTAGCTGTGGATGGGAACAATTCACGCTTTTGAATATTTCTCTAAAATGTCGTTGCATGCCAGATTATTTGACCTTGTCCCTGGTAATGGGGCCAAAAAATATTATCGATCA
>NZPradTrx000272_C01_E01_frag_267_1_100000_4_415
CTAGCTCTATAAAAGGTCAACGATAGAACTCATAAAATTGGCTAGTGTGTTGTTATCCAATCAACCAATGTCATAACTCAATTGGAGGCCTTCTTTAGAAAGATTGTCGACATCAATATT
>NZPradTrx000275_C01_E01_frag_270_1_100000_2_281
TAAGATTTAATCAAACAAAAATAATTGTCAGAACCTCCCATCAACTCAGTTTTGTTATTATTTATGTTCTGCGGAAATCGTTATTAGTCTTAACCTATATATTGACTTCGTTTGTTGTTT
>NZPradTrx000280_C01_E01_frag_275_1_100000_2_125
ATATAGACTTCAAAATAATGTTCCTGGTAATTCCAACCAGGGCTGTGTCTATCTCGATTCCATTGTATTATCTGAGTGCTGGGATATTCCACTAGAAACTTGTACTCGTCATTTTATTTT
>NZPradTrx000285_C01_E01_frag_280_1_100000_1_67
CAATATAAATATGCAAGATGTGTGTTTTACTTTATTGTCTCCATAGGAAAAGACATGAAATATTCTTGTTTTAATTTGGTATCTTAATAAATGACGAGAAATATTTTGTTTAGAATAAAA
>NZPradTrx000287_C01_E01_frag_282_1_100000_1_20
AGGTACTGAATGCTCCATTTTCTCATTCAAGCTTCTCTTCTATATCCTCAACATCGAGTTTTGATATTTGGAGTTGGCGAGAATTGACCAAGTGGTCAGCTGACGAGGAAAGGATAAAAT
>NZPradTrx000298_C01_E01_frag_292_1_100000_1_69
AAAGATGCCTTTGATTTGTGTCCTCAACAATGCAAATATACGTCAGACTAGTACACTCAAAATGCTTCAAGATAACATCATTGCCATAATACTGGAAAATGAGATTCAGATCTGATTAAT
>NZPradTrx000309_C01_E01_frag_304_1_100000_2_141
TTAACACAAATGATAGCCAAGAAGAGAAGAGAAGAGCAGATATTTCAAACATCCAGGTTACACAGGCATACACTAATCTTTCATGGCTTTGGGTGTAATGCATTTGAAATTGCTTCAGAT
>NZPradTrx000322_C01_E01_frag_317_1_100000_1_84
TCAAAGTCAACTCAGGTCAAAACTTTCCAAATCAATTATAACTATTCGGTCCCCAATATCAAAATTTCAGCCCTATAGTGAATTTGCAACTTCAGCCCTTGTAGCAACTTCAAAATTTCA
>NZPradTrx000323_C01_E01_frag_318_1_100000_1_50
AAACATAATGCCTTTTGAAGTCTTTATCATATAGAAGGTCTGCAATCACCATTAATAACCTATATCAGTGTGAAACACCATTCATCCCTCTAGGACAGAGAACAAAAGTAGACAAATGAT
>NZPradTrx000328_C01_E01_frag_323_1_100000_4_506
ATATAAGCCGCATAGGATGAGAAATCTTCTACACGCATTTCGGATTTGGGGATAAGCTCTTCTGAAGTACAGGGTCGTTTTCTCCACGGCGATCTGTATCGTTTCCACCAAATCGCTCAG
>NZPradTrx000329_C01_E01_frag_324_1_100000_2_174
AAATCTTTTGCAATGATTTTGTATGAGATGTTGAAGACAGTAATGGGCCTCCATCCACCAATGGAATCTCTGGCAACATTCTTAGGAACGAGATTAATAAGACCCTAGTTGAGAAATTTG
>NZPradTrx000343_C01_E01_frag_338_1_100000_1_18
GTGGAGGTGAGCTTTCCTCAGATCTCTTCTACTATTATATTCCAGTAACATATACATCTAAAGAACTCATTGGCTTTCGACTGGCCCACTTGGGCCAGGTATTTGTTATTGGATTAAAGT
>NZPradTrx000363_C01_E01_frag_358_1_100000_1_90
AAGAATGCTTCTCATGTCCAAATGCCAAAGGCTGCGCCCAAAACAGAACCGTTGCAATGAAAGCGACCCTCGCAAAAAAACTGTGCCATATAGTCAGTTTCTTTAATGACAAAATAACAC
>NZPradTrx000402_C01_E01_frag_397_1_100000_1_22
TTTATATTGATTCGGATTTAAACGATTCTATTTTCATGCCGCGGATTTCTGTTCCATTGTACGTATCGAAATTTTATTTCCTTCGGGAAACACCCTGCTACCCTCGCTTGTAGACGTTCA
>NZPradTrx000404_C01_E01_frag_399_1_100000_2_200
AATCTATTCATCCTAGTGTTGTTTAAATTCTCCCACGACACCAATTTCCCATTTTCATTTTTGCCCTAATAAAGACCGGTTAGAGATACCCACATCTAATGTTTGGTGTCGTTCCATAAT
>NZPradTrx000405_C01_E01_frag_401_1_100000_1_0
TTAAAAGTTGTATATGGGCTTGTTTTTCATTGGTGTGAACATTGATGCCAATGAAGGTTAGCAACCAATTATCTTGAAATTCAAGGGAAACAATATGGATTTACTAATATGTTCAATATA
>NZPradTrx000407_C01_E01_frag_403_1_100000_1_12
AATTGAAAATTAAAATATTAAGAAACATAGGTTGACCATTAAGCCAGATAAGGCATAATTGACTTCAGCTGTTGACTCAAGACAAGCGGCAGATTCAGAGAACAAAATATAAAGTTTCAT
>NZPradTrx000435_C01_E01_frag_432_1_100000_1_87
AAAGTTCTATTTTATCCAGCAGATAATTTTGAGTTCTTAATTTATTATAACCTGTAAGTTGGTGCTGGTAATTTGAGGTTACTGTTATTTTCTTGGGAGTATTTCTTCTTTTGGTTTTGT
>NZPradTrx000456_C01_E01_frag_454_1_100000_1_118
ATGATTCCTTATCTTTCCTTTCTTTTGTGTGATAAAGAAACTCAATCTTCTATTATGTCAATTCTCAAATAAGTTTACATCAAGGGAGTATGCATCTCTCTATTTTTACATGAACAATAA
>NZPradTrx000468_C01_E01_frag_465_1_100000_1_53
TAAAATTCTTGATCAAACCTGGGCAACAAACAGTTAACGCAGGTCAAACAACTACAAATACATCAATTTCTATGCCAGGGGATGCAACCTAAAGAAATCAAACTTTCTGCCTGAAAAACT
>NZPradTrx000475_C01_E01_frag_472_1_100000_3_322
AAAAATGTTTAAGAATTTTGTAATAAAGTACAATTACGTGTGTATTGTCCAATGCGTGGTGGACAAGGGGTGTTGTCTATTTTAATGCACCAACATGCTTCCTGCAATGGGATAAACATT
>NZPradTrx000478_C01_E01_frag_475_1_100000_2_140
AGTTACTAACTAAAAACTCCCTCTAAATTAAACTCGGCAACTTGGGAAAAAACAATAGCATAAGAAGTTCATAAGAAAACAAAATATCGAACGGCCCTCGGCCCAGAAAACATAAGTCCA
>NZPradTrx000483_C01_E01_frag_480_1_100000_1_32
TTAAAGATGGAAAAGCATTTGCTCTATATGCACATAAAACAAATTGAAACTCTCATCGATAAGTGCACACAAGAGAGAAGGTTAATTGGTGCAAACAAGTTTTTGTTGTTGTTCTTGAGA
>NZPradTrx000492_C01_E01_frag_489_1_100000_1_13
ATCACTCCAATCTCTGGAGTCCTTTGGGCATCACACCGAGAGCCTCAAATAGTTCCTTCTCACAGGTAGCAATCCATTCCATACATGGATCTAAAGAATCTCAGATATACAACTTTGATA
>NZPradTrx000496_C01_E01_frag_493_1_100000_1_102
GAGGATTTACAAAATTTGAAGCATAGGTTTTGTTCCTCTCATTCAGTAGACCACTTTTGAGGTAATGCATGTCACAAATAATCCAATGCTGCCCTTGTTCTGCCCCCTAGAAAATTTCTT
>NZPradTrx000503_C01_E01_frag_501_1_100000_1_16
TATCTAACTGGAAGAAAAACCTGGTTTGGGGACTGGTTCGTACTGGTTAGGTACTAACTGGTCTAAACTGTCTGGTTACGAACCAAACCAGCCCTGTTTAGAAGCTAATGCATGCGACAA
>NZPradTrx000510_C01_E01_frag_508_1_100000_2_148
TTTTTGTTTTGGAAAGCCTGATACTTACATTACTGAAAGGGATGTAATTGCCATGCCTTCAAAGAGTACGTGTTAAGGTTTTGTATTTTATTTGCCTTTTTCTTCTGACAGGTAATTAAG
>NZPradTrx000515_C01_E01_frag_513_1_100000_1_35
TATTTTTATTAATCTAAAGGATTACCATTTTTTTAATTTGGAAAAAAAGAATGTGTGGATAATTAAAAGTAGGATTTGGGGGAACAATATGTCCTAAATATTGTCATGTGAGACTTCTAT
>NZPradTrx000524_C01_E01_frag_522_1_100000_1_33
CTATTTAATGGATTTCAGTCTGCACTAGTCTACACTCATATATCTCTCTTTCAGATCAGTAGCAAGGGATCTTTGATAATGTACATGATTGACACCTCAAAATTATATAATTGTAACTGT
>NZPradTrx000530_C01_E01_frag_527_1_100000_1_102
ATATAGTTTATGCTGGATGGATTAGAAAGCATCCATACATTCTACTATAGGATGATTTCTTCCGATCTCCAGAATGGATCTGAATTACAAACAAATCTAGACTAAACATAGAATCATTAA
>NZPradTrx000542_C01_E01_frag_539_1_100000_1_89
AGGTTTTGAACCTGGGTTGCTGTGTTAATACAAGTCCGATCACCTCGTTGCTTGATGCTAGACGACACTCCCGTGGGCTAGTTTTTCATCTACTATTGATTGGGCTGGAAAACATTGTAG
>NZPradTrx000546_C01_E01_frag_543_1_100000_1_3
TATTTCTACTAGTGGCTTGCTTAACATACTGGGGACAAAATAAAAACAACTGTAAAATACATTCAAACTCAGCCAGAAATGGACACCGCCTTGTTCTTCTTGCCATTCGCCTCCTCCAAA
>NZPradTrx000553_C01_E01_region:1__547_frag_228761_1_100000_1_11
CAAACAAAATTAAATTCACTGCAATTAGGATGGAAGACCCCTTCAAAGGAAAACAAATCAATGGAGCCTCGGAGCATCATAATATACCAACTACAGATGCCACTGGGAATTTCAATTATA
>NZPradTrx000557_C01_E01_frag_553_1_100000_1_92
AGAAACGTGAAAGAAGAGGGGGAAGACATGGATCAACACTCATATGCTTGTAGTTTGTTTCACTTGTGGCATGAACGTATCATAATTCATAGGTTATGATATATGATTTTGTTTTATTTT
>NZPradTrx000569_C01_E01_frag_565_1_100000_1_33
ATGTTATATATTAGCCAAGTTACCTAGATAAATTAGATATTAGCCTAGTCATTTGTAAGAGTTTGGCTTCTATGATGCATTAGAACGTTATTGGTGTGTATAATGTACAGATATAGGCTT
>NZPradTrx000576_C01_E01_frag_572_1_100000_1_118
TGCAATTGAAGACCTTTCTTGGAAAGCACATCAGCTTTTTGATTATACTCTCTGTAAGCACGAAAGAAGGAGATGTGGAATTCTTCTTCACCTTGGATTTCCAATGATAGAGATCTAGAA
>NZPradTrx000581_C01_E01_frag_577_1_100000_1_11
AGAAGGTTTTGTTTGAGTTTGGATCCAAATGTCAAATTGAAGAGTGCCTTTATTTTTGAGGAACCTACCTTCAGTTAGCAAGATACAAGAAAGTACAAAATCAAGTCTAACAAAGATAAG
>NZPradTrx000582_C01_E01_frag_578_1_100000_2_161
AAAATGTGTAGTTCTTCATATCTGAAAGGCAGTTTCCTTTGCTGTCAATGTTTCATGTGCAAACAAGTTTTGTTGAACAGATTGTCATATTTGAAGCTGTTTTTATTGTGTAGAATTTGG
>NZPradTrx000590_C01_E01_frag_585_1_100000_1_71
TTTTATTGGAACAAGAAATATAAATATCCATAATGATGTGTATATATGGATATATTTTGTTAGCAGCAAAGTGACCAATCAGGGAGTTCTCCTGGAAATAACACTTATATAACTATGATT
>NZPradTrx000591_C01_E01_frag_586_1_100000_1_32
GTCTTTGAGAATACCTTTTGAATAAGTGAATGTAAACCAGGAACCATCTGGATTCTGAAGTAAATGAATGATCCACCAAGACTCAAGACTGATCACTGAAACATGTGAGATAAACTACCT
>NZPradTrx000593_C01_E01_frag_588_1_100000_1_10
TACATTTTCAGACTACACTAATATTTTGCTAAATATGGTGACAGGTAAGGTCTTGCTTTTATCAAGTGACTTGTCAATAGGCTGAATTGGACAGTTGTAGCTTGAACGAGTTTAGATACT
>NZPradTrx000605_C01_E01_frag_600_1_100000_4_560
ATGACATCCCTAATGAACCACCTGAACCTCCTATTTCCCTCCTATTTCATTAGTGTGGATGGCTTCCCTAATGAACCTCCTATGCCATAAGTGGATGGCATCCCTAATGAACCCTGAGTA
>NZPradTrx000625_C01_E01_frag_620_1_100000_1_108
TGGGAAGAGGAAACACACAACAAAATAAAACCCTAAAACTCATGTTTTCTAGCAGAGGCTACCAAAATGCAAATCAAGGAACTCAGTCAGTATAAACAGACCGAAATTCCAGAGAAGTTT
>NZPradTrx000646_C01_E01_frag_641_1_100000_2_231
TAAATTAACAGTAGCCCTGAGTATTATAGCCTTTTACCAGATTTGAAAAGGGAAAATAAATAAATTTGGGATACCTGCAAGTTTATTTTGCAACTATGGAAAGTAATGATATGTTTCCGA
>NZPradTrx000656_C01_E01_frag_651_1_100000_12_1893
TGCCGGAACAGAGTTTGAATCAATATATGGAACAAGATGAAAACACAGCCTCTGTGAGTAGTCAAAAAAGTTCCCAAGAACGTCACAGACCAATCCTATGAAAAATGCCCCAATGTGAAA
>NZPradTrx000656_C01_E01_frag_651_1_100000_13_2054
AACTTCCTATCTAGTTTCACACCAAATGAAGCGCAGGAGCCCACCTTCACTCCCCCAAAAATATCCAGATGCAGGGGAAGAGCTCAAGAGCTCGCATCCAATCACCACAAAAACCACTCA
>NZPradTrx000656_C01_E01_frag_651_1_100000_5_811
AACAGCATTGCCATCTGTTTCCGTTGGATTGTCCCCGACCTTTGCATTCCTATCACCTTCTGTGTGATTGGGCTCGTGCTTTGCAGGGGCCTTTTCCAGGCAGTACCGGAGAACCGATGT
>NZPradTrx000660_C01_E01_frag_655_1_100000_1_95
AAGCTAGTTTTGCATGTTCTTGAGCCCCCTATCTATATAATCTAAAATTGTAGTGCTTTCTAAGTGTAAAATTTGTGATGTTTTTTTAAACGACAAATGATTGAAGTTTGCTTTGTTTTC
>NZPradTrx000667_C01_E01_frag_662_1_100000_1_55
AGATTTTATGTTCATCGGAATCCATTTTTACAATGGCAGGTTGAATTTTGTTTAATGTTTCAACCACCCATTGTGTTAACTGGTAGTGTAAGCCCTTGCATTATGGTCATGTCTTCATTT
>NZPradTrx000671_C01_E01_frag_666_1_100000_2_147
AATATTGTGCAAAATTGTCAAACAATAGGCAGTAAGCTTCTTACTTAGCTAACGATTAAACCTATAGTCTGTAAACAATAGATTGAAACAGATTTAAAGCTTATACCAACCTGGATAATA
>NZPradTrx000673_C01_E01_frag_668_1_100000_1_78
TTCATAATAGGATTTACTTTATTCTCTATTCGACATGTCTGGGGCTATGTTTATAGCGACGAAGGAGAGGTAGTTGAGTACATATCAAGCATGATGCCATTGATTGCATCCTCAACAGTT
>NZPradTrx000678_C01_E01_frag_674_1_100000_1_11
TGCATAAATATACAGAAAATTCTGGTAACATTCATAAGTGCATCCACAAACTCTCACTAAGTCACCAACACAATGTCATGGATCTAAAATGAAATGTTTCTATCCCAAAAGTCCTATGTA
>NZPradTrx000683_C01_E01_frag_678_1_100000_1_112
AAAGGTCACCTTATGTTAGAACTTAGAAGCAAATTAGACGAAATTAAGAGTCGTTCAATTTGTAAGATTTTTCAGATATCAAGCATTATTCTCTCAAATGAAAAGTTTCCCAAATATTTT
>NZPradTrx000683_C01_E01_frag_678_1_100000_4_512
AAGAAAAGATTTATCCAAAATAAAACTTATGACACAGAACTAATAACAGGCATGTGCAAAATAACACTGCTCGTAAAATTAGAAAAGAAAACAGTGCCATTTGAAATTGTAATGAATTTA
>NZPradTrx000688_C01_E01_frag_683_1_100000_1_90
AGAGTATTATCAACGGAATTTGACTTTTTTGTTGAAACAGTAGCACATCTTATAACTAACTAACTAATATATTTGTTGAGATTTTATGATAATATCTTTGTCATACTTGAGAAATTTAAG
>NZPradTrx000690_C01_E01_frag_685_1_100000_1_124
GCCAAGCCGACAAGTCCCTGCACTTCAAAGCTCCAACATTACAACGCGAGATCCCAGGGTTCATGAGCCATGGCAGTAACTTTACCCGGGGCAATGACACCGATAGGGAGTCGATCTACG
>NZPradTrx000694_C01_E01_frag_689_1_100000_3_378
ATATGTAACTTTCCAGAATTTCAAACAGGATGTTGGGTCTTTCTCATCATGCAGCTTTCCATAATTTCGAAGAGAATCTCGTCTCAAAATGTGATATGATTCTTTGATTTTTATAATAAA
>NZPradTrx000698_C01_E01_frag_694_1_100000_3_339
TTTATAGGGATTTTGTTTTGTTTGTGTTGCAAATGACTCAACTGGCAGGAGCAAAAGTGAAAGTAGGTGGTCGAACCCTTACCAACAATCAAGTGAGTTAATAAAGGGGATTTTCGAGAT
>NZPradTrx000702_C01_E01_frag_698_1_100000_1_7
TGACAGTCACTACATACACGAAGATTCTTCATCACATAGATGGGTTTACCTGGAATTGTATTAATGATTCCAAAACTGATGGCTAGCTTCTCACTGTGACTGCATAGGATATCTTCCTTA
>NZPradTrx000710_C01_E01_frag_706_1_100000_1_89
TTGACCAAGCAAGTGAATTCCCCCATTCAAACCACTTCTCTGATTGTCCAAGTAGACCACTGAGTGAAAGAGATTGCCACAAACTATAGGGGATAAGTGTTGAGTTTTCATTGGCACAGA
>NZPradTrx000711_C01_E01_frag_707_1_100000_2_165
AAAGAAGTCTTTCTAAAACTATCCCATTCCAACATTATGCACATAAAGACCAGAAATAGTTGATAACTTAGCCAATTAAATCTCGAAACCGATGCATGTTTATCAACAATGTCATGCAAA
>NZPradTrx000721_C01_E01_frag_717_1_100000_1_35
AGATAGCATTCCAAGGTAACCAATTATGATAGTTAATGTAAATTCAGAACTCATAGTCAACACTCTGTGACGTATATTGAAGGCCTCATATTATCTTCGAGTATGTGGAAAAGTTGATAA
>NZPradTrx000725_C01_E01_frag_721_1_100000_1_0
TGGGTGAAGATAAAATTAAAGTCATCTATACAAGGCGCCAAAGAACAATGTAGACAAGGCTCTCAAACAATATAGCGACTAATGCATGTAATGTAAGATTTCGGAATATTCCCATGTGCT
>NZPradTrx000734_C01_E01_region:1__254_frag_228765_1_100000_2_125
TATTCCTGATCACACTTATTCCCTTTCTTATGCGTCATTACATTTTTGAAGAAACGTAACTTTGACTTAATAATAATTGTTTTCAATGATTCTTTGATTAAAAAATGCCGGTTGAGCTGT
>NZPradTrx000750_C01_E01_frag_745_1_100000_1_0
AACTAGGTGGAAAGCAGGTATTTTGTAATTTCGTCTCCTTGGTTATGGGCATCCTGCTCCCATACTGCTAGTATTTTATTTATGATTTAAATTTTTGGGAAGACATGGTGGGTTGGCTTA
>NZPradTrx000756_C01_E01_region:1__557_frag_228766_1_100000_3_434
ATTGCATTTTTAATGCAATATTTGATGGCATTTTGTATTGGGTTTTCTTCCAATAGGTCTCTAATGTGTGATTTTAATCTATCTACAAATTGAATTGCTTGGTATTGTATTAACACATTA
>NZPradTrx000758_C01_E01_frag_753_1_100000_2_187
TATGAAAGTGTTTCAAATATGAAGGGTCACAATTCAATTTGATTGCCCTAAGCTATTGTCCTACACTTGCACTGTATTCAAACTTCAAAGAGTAATTTAGTTGGCCCCTTCTCTCCATTA
>NZPradTrx000766_C01_E01_frag_762_1_100000_1_50
AGTGAAAGGAGAAGGAGAATGATCAGCTTGTTGACTGATGAAAGAGAATCCTTCCCTATGAGAGTTTGTTGACTAATAAGTTTGGTGAGTTTGATGACATGGATTGAGGAAGTCAAATTA
>NZPradTrx000794_C01_E01_frag_790_1_100000_1_71
AGTTTTTGATATCTTAAATATGCTAGATTATTAGGCCTCAAGGGATTCATCATGGATGTTCATTTCCGTTAATCTTTAAGTCTAATAAATGAATTTCATTGGTACTCACAGAGATCTAAT
>NZPradTrx000799_C01_E01_frag_795_1_100000_2_163
CATAGTGCCAATGCTCCTTGTATAAACTCATCGGACATCTTGCGACTGGAAATTGGCCTTCAAACATACACAATTAATTCTAGTGCATCCACCTCAACAGCTTTATTAACAGAAAGATAC
>NZPradTrx000805_C01_E01_frag_801_1_100000_3_299
TTGAAAATGATAGTTTATTGGTTGTTTATTGAAATGTTGAATTCAAAATAATTGTTGAAAAACTTCAATTTCGTTGACTAATATATTTGATTACTAGGGGATTCTATAGATTTTGTTCTA
>NZPradTrx000814_C01_E01_frag_809_1_100000_2_178
ACTACTTGTGCAAAGGTAGGTTTATAGTTGGAAACCTGTGGATACAAAAAGTCTAGCCATATCAAGGGTTAGCGTGGCACAGACCATATGCAATCTCCAGGTGATTTTGACGGCTTAAAT
>NZPradTrx000821_C01_E01_frag_816_1_100000_1_2
AAAATTGAATTCAGGACACGGTCCATTATTCCTTTCCCACATTGGCCTTCGGGTTAAAGAAACATTTCCAGAGATAGAAGGACTCGAGTTCGAGTTCCAGCTGCAAGTAGATAAAATTAA
>NZPradTrx000831_C01_E01_frag_826_1_100000_1_99
AAAATTTCTTAATAATACTTTAACTATTTTTACATAATAATTTTGCATATCAAAGTTAATCGCTTTGTGATGTCTAGACTTATGTTTTGTTCAGTTGAAATCTTCTTTGAAACTTCATAT
>NZPradTrx000840_C01_E01_frag_835_1_100000_2_175
CATAACCGCTACCCACTAATCTCTTGACCAAGAGTTAGCAATGTTGCATCTTAGGTATGAGTACGCCCAATTTTCACTATATCCTTAAAGTCATTTATCTTAGCTTCCAATGTAGAAAGA
>NZPradTrx000847_C01_E01_frag_842_1_100000_1_101
TTCCAGAAGAGTCAGAAGAGAAGGTTGAAAATATTCCTTAGGAAGCAGCGTAGGGACTGTGCAGACCCTCAAGATAGGCAGTTCAATTTAGCAAGAAGGATGGTTGATTTAGCTTCCAGA
>NZPradTrx000849_C01_E01_frag_844_1_100000_1_16
TCATTCTCTGCATTAATAATATGTTGGGAGAAAACTACCATATGGGTGCCACAATTTGCATCTCCTTTGATCCAGTACTTTTGAAAAGATTCACAAGCTGTAGTGATGAGGAATCGTTGA
>NZPradTrx000852_C01_E01_frag_847_1_100000_1_44
TACTAAAGCATTTATTAGTTATACAAGCTCAAAGCAAGCTAGAAACAGAAAGCTTCATGGCCTTTTGCAGACTCTGTTTTATGAATTCGAGAACTCAAATGAAAAAGACTCTTTCTTGAA
>NZPradTrx000856_C01_E01_frag_851_1_100000_1_60
AATTCTAAACAAATTGCTCCCACTAGAAGTTTTCAGACTCAGGGAATTCTAAACAGGATTATTGAATTTGAAATTGCAATTGCAGTGTTTGAAAAGTCTACCTTCATTCAATAAATAATA
>NZPradTrx000872_C02_E02_frag_868_1_100000_1_88
AATGCATTACGAACGACATGACTGGAATTGTAAGCTTAAAACTAAACCAAAAAAAACAGATGAAACTATCAAACTAATATAGCAACTAACAAGTGATTCGACAGGATAATGTAATAGTTA
>NZPradTrx000875_C01_E01_region:1__607_frag_228770_1_100000_3_409
CTTCCATTATCAGAACAGTTCCAGTTCCTCTCGACTCTCTTCTGTCGAAAGGTATTGAAGATGCGGGATGTCAGGCCTTACATTCCCAACTTCAAGCTTGCATTTAATCACTTCTGCATT
>NZPradTrx000875_C01_E02_region:604__1015_frag_228771_1_100000_1_14
ATAGATTCGGAAATACTTCCAGCAGCAGCCTCTGGTACGAGCTCGCGTACTCAGAAGCAAAAGGGCGAGTGAAAAAAGGTGACAGAGTTTGGCAGATCGCCTTCGGCTCGGGTTTCAAGT
>NZPradTrx000879_C01_E01_frag_874_1_100000_3_366
AAGCAAGTGACATGGGCGAGAACTGGCAAAGTACATATGCTCCAAAGGATGGATTGGAAGTTCGATGTAAACTCACAACAGAGCCAAACTATAGGGGTGAAACCCATTCACTTGAATGCA
>NZPradTrx000894_C01_E01_frag_888_1_100000_1_2
TTCAAGTCCTCCAACCTTTTCTGAAAGAAACCAAGAAAAAAATCTCAACAAAAACAGAATATTAACTGAGATCGTCGCATGTTATCTAGTACTGAGACATTGGGAATCGAAGTTTGAACT
>NZPradTrx000908_C01_E01_frag_901_1_100000_1_66
TTAATTCTATGGGAAAAAGGGGATCAGTATAACAGTTTATTCAAGACAAATATTACTGCCCATATAGGGTTTGTGCACCCATTGGGTTTGAAAATCAAACCTGAATAGAAATTCTACTTA
>NZPradTrx000911_C01_E01_frag_904_1_100000_1_51
TTTTAGTGAGTTAGATATTCCAATGAAAGAAAAATAGAATTGTTTGCACTTACTCTCGAGAAATTTATGCACAATAGTATTTTATTCCACAGTATCCTGAATATATGATTGTAGAAATAA
>NZPradTrx000911_C02_E02_frag_905_1_100000_1_76
TTTTTTATTTTCTCCAATTATTTTTGTTTATTACTGTGTTGATAAAATCCCACCAGGTTTTTCGATTAGAGTGCATAATTCATGACAATTATTAGTCTAATATCTATCATAGAATCAAAG
>NZPradTrx000915_C01_E01_frag_909_1_100000_1_57
TAAAATCTATGTTCTTTTATTTTCACAAAAAAAGTTTTCTTGCCACTTGGGTTAATGAAAATTGTTGAATTAAGTTCAAATATCTCCTCCTGTCTATATCTGCTCTAGAAAACCATGACT
>NZPradTrx000922_C01_E01_frag_916_1_100000_1_2
TATAAATAGACAGTCAAGTCTGAGTTATAAGACTTGCAAGCTAGGATTGTCAATCTGATTCACGTATGACTTGTGTGTCCGAGTCAGACTTGGAAGAGTTGGCTTGATTCAGTTTCCTTA
>NZPradTrx000930_C01_E01_frag_924_1_100000_2_178
ATCAAGTTGGGAGATGAAGCCATAGGCCAGTTGGGAACTAAATATTTGAAAAATGATATGTATTCCCTTACGGGGATTTTGAATCACTTATAATATTTAATGCATACTTCTATTTTCAGT
>NZPradTrx000933_C01_E01_frag_927_1_100000_1_20
AACCTATGTTATCATTCAATCAAGCAAAAATAATTTGTCGATACACACAGATTCGCACTGTAAGAAGGAAAACCTTGCAATTCAACATAGTGATGGAAGGCATAAAAATATTTTGAAAAT
>NZPradTrx000933_C01_E01_frag_927_1_100000_2_148
ACAGGACATATATCATCAATGCACGAAAAGAGATATAACGCAGAATAAGGCGTTTAACAAATGAAACATTACGCTCGTTAGAACTTCACGAGACGTCAGATACTTACTGCTAATGTGATT
>NZPradTrx000936_C01_E01_frag_929_1_100000_3_296
TCCGATCTCAAACAAAACTAAAACTTCTCTAACAAAATTTTCAATTAAAAAAAAACACAACACGAAACCCTGCAAGCTCCTCTGTAATGTTAACGAGCGCGCACCTGAAAACAAGAAGAA
>NZPradTrx000940_C01_E01_frag_933_1_100000_1_78
AAAGACAGTTATTAAGTCGCTCAAATTGGTAGCTGCTTGTCTTTCTGAATTAGCCAGTCTAAGGTTAGGCTGCAGGAGCTATTTAAATTCATTAAAAAAATGATAACATATGCTGGTACA
>NZPradTrx000942_C01_E01_frag_935_1_100000_2_178
ATATCTTGATGATATTGGCTTGGTGATTTCTTTCCTTTTATGTTAATAGACTTGGATATGGAGCCCCTATGAACATGTGGATAGTTGTTGATAAATGTTAATGTGTGACTCTATTGGATA
>NZPradTrx000952_C01_E01_frag_945_1_100000_2_135
TTCTTGTTGAAGTTGTTTCTATTTTCTTAAATTGAATATTCTTTTATATCTTGTTCTTATTCTACTGGTGGATATGGAAGAGACATGGTACTTTAATATGTGCACATTATCTTCATCATG
>NZPradTrx000967_C01_E01_frag_960_1_100000_1_104
ATGACTGAAGTATGTGATGAGAATGAAAAACATACAACACATAAAAAAGCTTATGCCATGAATGAGTCACCATAAAACAGTGTACTCTTTCAATTGGATGACAACTGACAACCATTTTAT
>NZPradTrx000970_C01_E01_frag_963_1_100000_1_118
ATTCATTATTTAAATGTGAAACAAAATTGGGGTTGTTTTACAGTCCTCTTAAGCTTGAGATTGTTGAACGAGATTCATGTTCATTTCAAGATGAGAGGTCGGCCTTTTAACAGTAATGAT
>NZPradTrx000973_C01_E01_frag_966_1_100000_1_19
CCCCATATTTCCAACAAATACTAGTGAAGTACTGGTTTACTAATTATTGCAACCAGAACTATATTGTGAACTATTGGTTGGAAGAATCCACTGTCTTGGGCAGTCAGCCCTAAGTATTGT
>NZPradTrx000974_C01_E01_frag_967_1_100000_1_14
TAGTCACCCTCTTTCTCTTGTTCTGGCACAGGTTATTGGGACAATTCTGGTTTGAGGATTTGGTATCTCTGATTGTTCTGGCAAACAGAGAAATTCATCCTTCCGAAAGACAGTGAAATT
>NZPradTrx000980_C01_E01_frag_973_1_100000_3_358
ATCTGATAGTAAAGCAATGCATTTTTTGCACAATGGATAATCCCTGCGGGTGTAAAGGCAATATGGCCAGCCAATTGTGTTCATGGAGAAAATTCTCCAAATGTCAATTGCAAATCTTTA
>NZPradTrx000984_C01_E01_frag_977_1_100000_1_18
TAATTTTAGGTAGAAAGAGGGATAGTCGTCTTCTATATTAATTTAGAGATATGTTCATTTTGTTCCTTTCTTTGAGAACTTCAAGGTGTGGTTTCTAGAATTCTATTCTTACCTACATAA
>NZPradTrx000996_C01_E01_frag_989_1_100000_1_32
ATATCACGAGGTCAAACTTATTGTAAGGTTTGGAAACAGTGGTTGCCATTGCAGATTGCCTTTGGCACTTTAGTATGTATATGTTAAAGGTGTAGATGGATGAAGACTCATTTTACATGT
>NZPradTrx001002_C01_E01_frag_995_1_100000_2_208
GAGTTCTGGCTGGAAAAAACAAAACCATTTTTCACTCTATGTCATAGGCTTTGATTATGCAGACATGATGGATTATGTTGAAACTAGCGATAGCTTTTTTCCATTTACTGGCACATGTAT
>NZPradTrx001004_C01_E01_frag_997_1_100000_1_83
TTGAAATTCAATCAAATCATATTCAACAAACAACAGTCAAAACTTGGTTAAATCACATAGTTGAGTTGCGGTCAACCCTCAATCAATGCACTAGAACAGGAGCAGAACTTTGATCAAATA
>NZPradTrx001008_C01_E01_frag_1002_1_100000_1_109
TGAGCACAAAATATAAGAATTGAAACCAAAAATACAGAATTTGTACTATGTGGGAAGTGATGAACCTGAACCAACATGATCAGGAAGGGATTCTCTGAGATTTGACTCTACATTACAAAG
>NZPradTrx001013_C01_E01_frag_1007_1_100000_3_368
AAAGTAAGTTGGTATTGCAAAGGCCAATTGCAATTTTACTGTTGCTGCTGTCAGCACCTATTTATGAGTTCGAAGTCTCTTCTTTCATCACTGTTTTTCTTGTTTGCAGGACAAATATAT
>NZPradTrx001014_C01_E01_frag_1008_1_100000_1_102
ATCAGATAAGCATCAACTGTGAAAAGTAAAAATGTTGAAAATATTAGCCTTAAAGCATACATAGTCAAAATATAATCAACATAAAATGGCTAACCTGCTCTGCTTAACTTGATAATATAT
>NZPradTrx001021_C01_E01_frag_1015_1_100000_1_0
CAACAGTTTTGTTGGTGTGCATTACAGAAGGTAATGATTATCCTATTTTCTTAAGTGTTTCTATCTGTTTACCACTGCTGTAGTTAGACTTGTAACTTGGTCAGGAACAGTACATTTCTG
>NZPradTrx001028_C01_E01_frag_1021_1_100000_1_0
TTTCAAGTGCAATGGCCTCATGAAAGTGTGGCAATTCTCCATCAAAGGGGTCGGCATCATGCTAACGACTCCAAAATTTAAGTGATATAATGGTCAAAGTTTCAAACACCTCCAATTAAT
>NZPradTrx001032_C01_E01_frag_1025_1_100000_1_2
CAACGACTCATGGTATAATATGAAGTGGTCAGCATGGCCCTACTCTCTGAACTTCTTTGACTTGTTATGAGAAAAGACATCGCATTGGGTCATGCTGCAGTAGGCCTGAATAACGGTCAT
>NZPradTrx001032_C02_E02_frag_1026_1_100000_1_0
ATACAATTAATGGAAATAGCAGAAATCCTGATGATGGAAACCGCCCAAATCTTATTCAAAATGAAAGAGAGAGACTCAACGAATCATGTCATACACTCTCTGAACTTCTTCGACGTGTTA
>NZPradTrx001036_C01_E01_frag_1030_1_100000_1_109
GATTCATCAAGAAATAATTGCAAGGGGATTGGGTTCGGATGTTTCTTTGTGTATTGCGCTCGCTTTAATGTATGCCAAATGTGGGGATTCAGAGAATGCGCGCCAAGCATTTGATAGAAT
>NZPradTrx001037_C01_E01_frag_1031_1_100000_1_26
TATCAGACTTAAAGAAATCATATAAACAAGCCAATGATAAGGTTTTGCAGATTCATGTAGACAATTTCATGCACTGGTTTCATCAAACAGTTCAGATGCAACCTTCTAAAATCAACTTGA
>NZPradTrx001051_C01_E01_frag_1046_1_100000_3_249
AGTTGTTAGATCTCATCAACTCATTGCAGAAGTGTAGAACCTAATCTGTTTGCTGTACATAAGCATAAATACAAGCTATATTTTTGTTATGAGAACTTACATCAAATAATGCTGGCAAAG
>NZPradTrx001065_C01_E01_frag_1059_1_100000_1_36
TAACTAATTTCTGACAGGCACAATATCTAAAATATAAATAAAGGAATAGATGCTCTTTTTGGAACTATGCCTGTTTTATTTTGAGAGATTCTTTGGTATACCTTTGAATTTTATGGGTAA
>NZPradTrx001075_C01_E02_region:78__327_frag_228781_1_100000_2_121
TGTTTGTCATACAACGTCGCCTTAGGTAGGTTCGAGTCTCCGCTTTGCCAGCTCAGCACCCTACGCGTTCTGGACCTCACGTCCATCATCATACTTCATGGGTCGAATCCCGAGCTCGCG
>NZPradTrx001083_C01_E01_frag_1073_1_100000_1_57
ATTTTTGTATGTGAGACTTGGGCTGTTCTTGAATGTAGTAGCTTTGTTTGTCGCTGAAAGGCAGCACTTAAACTTTTAAAGTCTCCCAGTATGGGTTATACTTTTTATTCTATGTAAACT
>NZPradTrx001086_C01_E01_frag_1076_1_100000_1_106
TAAATATATTTTGCCACCCATTATAAAATATCTGACCTACCTCTTACATATAAAAAAAGTTAAAAAACTGCATGGAAAAAGATGTTCATAGTTCCCTTACATTCAACTTTACTAAATAAA
>NZPradTrx001088_C01_E01_frag_1078_1_100000_2_142
GTGGAAAGGGACATGATAGTCACCAGACTCGGAATCGGCAAAAACTCAGCAATGCAGAAGAAAAAGAATGGATAAGATTGGGAATAAATCAGGGAAAAAAACAGCTTCTGCCATGCATTG
>NZPradTrx001117_C01_E01_frag_1107_1_100000_1_23
TGTGAAAACATAACAATAACAATCGTCAATTTCAGTTCAGAGCAGGAAAAACATCTCTGCTTATTCTGGATTTATAGTGTAAAGTGCATGAAAACATTATCGTTGATAATGGGTGAGTGT
>NZPradTrx001123_C02_E02_frag_1114_1_100000_3_347
CAACCTTTTGGTGGTTTGCATATATATGTTCCTTTTTCTTTGTAAATATAAGATGAAGTTCACCCTGGCAGTGTATTCATATGTCAGTACCTTGGGAACACACATGCAAGATACTCCAAA
>NZPradTrx001127_C01_E01_frag_1118_1_100000_1_118
AAATTGCAAGCGGCCAAAAATCTGATATAACCGGCACTTTGACCATTGTTGACCAATGTTGACTTTGACCTTTTGAGCTGATTTTGACTTCGAACTTTTGGGAGAATCTTTGTTTTTCTA
>NZPradTrx001128_C01_E01_region:1__596_frag_228788_1_100000_1_1
ATATGGGCACTCGTCTCCTACAGGTTTGTTCCTCCTAGACGAATTCTACAAGTCTGCAACTTTTGTCTAGCATTTTGGTGAACTGCTACATAGCCCTGGATATTTTACTATCATCTGATT
>NZPradTrx001133_C01_E01_frag_1123_1_100000_2_141
ATATACTTGTCGAGTAGAGAAAAACATAGAAGTTCAATAGCCAAGCATCAAAATATCAGTCAGGATATGGTCAAAATTCAATCAAACCGAATATATAAAAAACTTATAAGATATTAGAAA
>NZPradTrx001134_C01_E01_frag_1124_1_100000_4_444
AATAACTAAAGTATAACTAAGTACAGGGTTAACAATTGAGGCAGTGCATGGTTAAGTGTAAAGACACTCAACTTCTTGAGTACAGGTAAAATTCCAGTATATTGAGCCTCCAAAGCATAA
>NZPradTrx001143_C01_E01_frag_1134_1_100000_2_199
TTGATAAGTTGTTCACATACAAACATACAATCAAATAATGTTCATTACAATCTATAATTGAACTTTTAAAAAGTAGAATTTCTTTCAATTAACGAAACATTGTTGATGCCAAAATACAAA
>NZPradTrx001144_C01_E01_frag_1135_1_100000_1_63
ATAGTATTAATACAGTGTTATCATTTGACATGTAATTGTATGAATTTACCAAGGGTTTCAGTTTATTGTTATAGGTTTAGCAAAACTAATATAATCTCACTTTCTTGTTGCTATGTTACA
>NZPradTrx001147_C01_E01_frag_1138_1_100000_1_21
TTGTGGTTGTTATCTAAGTGATGCCTGTATTTAGTATTTACAGGCTATTACTATAGTGGCATATCTCTATGATGGGATTTGGTTCGACATTAGTACATAGTTCCTGCCTTTTTTGGACAT
>NZPradTrx001152_C01_E01_frag_1143_1_100000_1_113
ACATAAATTCAAACACTAATCCTTTGAAATGGGGATTGGAACATGAAGTTATGATCCTCACTAGATTTTGATGTCGAATCTTTTGGAAGACACTACATTCTGCACAAAAACTATTTTCAA
>NZPradTrx001167_C01_E01_frag_1158_1_100000_1_80
TTGAGTTCTATGCATGTTGCAAGTTTGGTTAGGGCATATTTCAGAACCCTCAACACTTGCCCCAAACACTATGATATCTTCTCCAACTAGGATGCTTCATTTACTGTCCAAACTAGGTAT
>NZPradTrx001171_C01_E01_frag_1162_1_100000_2_154
TCAATGAACAAGTTAAAGAAGAGAATCAAGGGTTGAGGAAGATAATAAAACATCTCAAACAGAAGTTGGCTAGCCAATGAGGTTTCCTTGCTAAAACCATGTTTGAATGCATGGAACATT
>NZPradTrx001184_C01_E01_frag_1175_1_100000_1_103
TTTTTCCGTGACGTAGATCCCTAGCTTAATTACTTCACCCTAAATATACTATACCTCTTCATGGCCTTGAAGATTTCGTGATCTCTTATTCCTTTCTTTTCGCAGAAATCAATGGAATAA
>NZPradTrx001197_C01_E01_frag_1188_1_100000_1_65
ATTGAGTTGACTATAGTGTATTCCAAAGAAATTGAGGCCGTCACTATTGTTCCGCACTTTACTAATCCCAGTCCATCTGAAAAGTATGAGCTCTTATACTATCGGCATATTGTAACAAAC
>NZPradTrx001205_C01_E01_frag_1196_1_100000_1_71
ATATATACATACCAACTCTCAAACTTATTTAATTTTAAATTGAAAATACATACTTTTGCTATGAATAACATTTTTCCTTCGACAATTAATATAAAAAATAAATGTACATATCATGCATTT
>NZPradTrx001209_C01_E02_region:85__249_frag_228790_1_100000_1_12
ACGTATATTACGAACAAACAGACTTGTAGGACCGTCCCTCGACCGACGACCATATCGAACCCTCGGACTAGGGCTACGGCTTCTTCTACAGTAATACCCTCCTGAAGGAGGGACGAAACT
>NZPradTrx001209_C01_E03_region:243__538_frag_228791_1_100000_1_118
TAAAGAACTCCATTGAAAACTCAGGGTTCGTTCCAGAAGCTTTCCGAGCTTCAATGGGCTGGTTACACATGAAATATAGATGTGCACGTTCCCTTGAAGGATACATGCATACAATATACA
>NZPradTrx001216_C01_E01_frag_1206_1_100000_1_1
AATAATATGATAACACAACAAAGGAAATGCCACAATTACTTAAAAGACCATGTAAGAAATTGAAAAGCCGTGTTGAAGCTCTGGAACAACTGCATTATGGACATCTGTTGAAGATGTTGT
>NZPradTrx001223_C01_E01_frag_1213_1_100000_2_151
CATGCTGTAGAATATGTGTAGGGACATTTATTGTATTTGTACTTTTGTACACTTTGTGTCGAGCTACTTGTATAGTCACTAGGTTTTTTCCTCTACCATAGTTCTCCATGGATGTAATTT
>NZPradTrx001235_C01_E01_frag_1225_1_100000_2_159
GGTACTTTTAGTGTCAACCAAGCCAACTTTGAGTAATTACAAGGAAAAAATAATTTGAATGATGCATAAATCATGCTTGAAATGACAAAACAACTGATCTCGTTCTTATAATAATAATAA
>NZPradTrx001244_C01_E01_frag_1235_1_100000_1_10
AAAGAATAACTTATTTCCTAAATTGCTTTGGTAGCATTCAAGACTTTGGTAGTGTAAATATATATCTAATTTAGTTAGTTTGCCTTGTGACTATGATGATCCAGATTAGGTTGATGAGTC
>NZPradTrx001250_C01_E01_frag_1241_1_100000_2_161
AAACTACCTTCGAAAAGCTTTTGTTTCCTATTAACACAACAAAGATCTGCAGTACAATAATACCGAATAATCCTTCATGGAAATCTGTACCATATCAAAATAAACTATATGAAAACTTTG
>NZPradTrx001256_C01_E01_frag_1248_1_100000_6_783
TGAAGGAGGTTATCCTACTGAAGGAACCATGTGCCGCAAAACAATTTAAACAAGACTTAAAGTGGAGTAAATGAGATGCGAAAAACTTTGTATAGAATAAACCACATGTTAAGTTTTGTA
>NZPradTrx001257_C01_E01_frag_1249_1_100000_1_0
TTTTAATCAACACTTCTATATACCACCAAGCATTGCAGTTGATTAAATCGTCTTTACACGATTCAAATAATATTCAACGGAAGATCCATATCCAAAACATCACTCACAAACAAATAACCT
>NZPradTrx001263_C01_E01_frag_1255_1_100000_2_138
CAAATTTAACCAGTGGTTAAAGCATTTATCTTCTAATAACTCGTGAAAGATCCCATGCATGCCGCCCCAACCTTAAAGTGAGTTACCATGTTAATGCAGAGAAGAGTCATCGACGACGTC
>NZPradTrx001271_C01_E01_frag_1263_1_100000_1_76
TATCTGTTATGTTTTAACTGACCTGGATTTTTTTTTACATACTTTTTCATGATTTATAATATTAAATGTAGTTGCTTACAAGTTACAACACATTTTGTTACACAGCATAATGCAAACGTT
>NZPradTrx001275_C01_E01_frag_1267_1_100000_4_397
ATGAAGTTGATGTCACTTGCTTCAGTTTCCCAGGAAGAACACTCTCTGTCACCGCAACCCTAGACATATTGTGGATCCCATTATCTGTTATCTTTTCCAGGTATGGCCATGGGTCATACT
>NZPradTrx001277_C01_E01_frag_1269_1_100000_2_159
ATCAAATTTTTCCAATTTTTGGTGTAATTGAGCATTTATTGTGAAGTCGACACATTAATGGTCAAAGGATAAAATTAGTTAAACAACTAGGCTTTATCCAAAGTGTGTATAAGGCATTAG
>NZPradTrx001280_C01_E01_frag_1272_1_100000_4_548
AAGTTCAGCTGAAGAAGAAATGCGTTCAGAACAACATGTAAATTCTAACAGCCATATAAGCTGATCCCATCAGTTGTTGATGAAAACATGCTGTCCCATAAGTAGGAAATGGGATAACAA
>NZPradTrx001282_C01_E01_frag_1273_1_100000_1_0
TAGGCAGAACAACATTTATAAACAACTTTGGAAATTTGAAGTGAGATGATCTTAAGAGAATGGAGCTAATAATTCTACCAAAACTGCCAGTGTCCAACGGGGAAAGGATTGTAAAGGCAG
>NZPradTrx001283_C01_E01_region:1__300_frag_228793_1_100000_2_161
TTAATTTTTTGAGTTCACCGCCAACTTGATGTGTGTGATTGTTCCTCAATTTCATTTCCAAGTGAAAGCCTCTGAGATTTCTGGATCTTAAAGCACAGTTCAATTACAGTTTGATATTTT
>NZPradTrx001290_C01_E01_frag_1280_1_100000_2_206
TTACAATCTTCTTATGGATTTGCCTCCCTTAAAATCTTCAAGTCAGAAAAGGTGAAAAATAAAAAATAAAAAACAAGAGTAATAACCATGGAAAAAACATATAGTCAACTTGCATCTTAA
>NZPradTrx001300_C01_E01_frag_1290_1_100000_1_117
AAATGTTGAGGTTCATATTTAGGCAAACTTCAAAATTTTATTAAAATTCGGTTAGTTTCGACCAGGTTCAGCTTCAGTGTTCACGTTCTCTGTGTTTAGATTTTGTAATAACAAATGTGA
>NZPradTrx001304_C01_E01_frag_1294_1_100000_1_89
TTAAGCAGTCTCATGAATTGTTATTCTTTTTCCAGTTGGGGATTTTATACTGATCCAAATAATTAAGAGAAATATTGATAAAGACTCAAGAGGATACAAAAAGGTCTATTTTTGTTTGTT
>NZPradTrx001314_C01_E02_region:233__383_frag_228796_1_100000_1_19
AAAACCTAACAGAGTACAAAAGACATCATCAAGAAGCTTAAATCAATAAGGGATACCCAGACAGAGAAGGATGGAGTGCATGAATCAAAAGGAAGAAAAACAAAGAAACTGTTAAGTTTA
>NZPradTrx001322_C01_E01_frag_1312_1_100000_2_209
AATACCACGCTTGGCTCTAGGCTCCACGACTTTCACGCCGCCTCTTCAGATTTGCGAAATGGACCAAACGCTCCACAACTTTATGACACAGAAAATCGCAGGACTGATTCAATTGTAGAA
>NZPradTrx001325_C01_E01_frag_1315_1_100000_1_109
TACTTAGAATTGAAAACAATAACTTGCTAAGATGATTAGCACACAAAATAATTTTTAGAAGAAATAATATATATATCTTTCAGTCTAGTTGGTAATTTGTATTTCATCAAAGAGAAGATG
>NZPradTrx001331_C01_E01_frag_1321_1_100000_1_0
GTCAAGCTTCAGGATTTTGGGTGCCACAGTCGGATTTCTTAATGAATTTTTTGCCGGATTCCAACGAGAAATTTACCATCCAGGCAAAATTGTGGCCTTGTTAGACAATTCCATTTGAAA
>NZPradTrx001342_C01_E01_frag_1332_1_100000_1_45
AAACATCCAATTCAAATCCAGTTTTGATAATGTAAGAATGCAACTGCTTGCTTGCCTGTAATAGAGCTAGACTAGCACATACGCTCAGAACAGTAGCAAAGCTGAACATATCTGGCATCA
>NZPradTrx001345_C01_E01_frag_1335_1_100000_4_486
ATGCAAATTACGGCAGACAAGTCCTGAAATAAGAGCGAGGGTATGGGTTGTCAAGTAAAAGTCTACGCATGAGGTAGGGAGCTTAGTGACATCACTCGCATCCTGGAACAGTCGAAGACT
>NZPradTrx001349_C01_E01_frag_1339_1_100000_1_19
TATATTATCAAGTTCATCGTGGTCTTTAGTGTCCATGAGCATTTTAGTTTCACTTTGTGTGATATCTGCTTGAGTATCCTGGAGTCTTCTCTTTTTGTCGTCTTCTTGCTCATCCTCTAA
>NZPradTrx001350_C01_E01_frag_1340_1_100000_2_241
AATGCAGTAATAGCGGTGTTTGTGTTTGGAGTTCATATTAATTTTTCTCTTCCAATTTGATCAAACCCTAACTTATGTACAGTGCTTGTTCTTATGCGTAATTGTTTGGTTTATTTTCTC
>NZPradTrx001359_C01_E01_frag_1349_1_100000_3_389
CATTCTCAGGATGCCCAGCTGATTCAAGTCTATCGGTGAAAGGGCCGGATGGTGTTCCAAGTTTCTGCAACTCTGAATTGAGTGGAAGGGATGACCATCAGCTGGATGAGACTGCATTAA
>NZPradTrx001359_C01_E01_frag_1349_1_100000_4_527
GCAAACAAGAGAATCTGAATGTGAATGAGGATGTGAACAAGGAGGCCGATGATTTCATAGCCCAAATGAATGAGAGATTGAAGCTGGAGAGAATTATGTCAGATATGGAGTATAGGGATA
>NZPradTrx001374_C01_E01_frag_1364_1_100000_2_292
TCAAATAATGTGCAAGAAGGATAAACGGTGTAGTAGCTGCAGGGCAGTGAACAGTATTGAGTCCAGAAGGAATACTAAATCCATTGGTGAAGACAAACTCTCTGAGCTTGATAAGTTCAA
>NZPradTrx001383_C01_E01_frag_1373_1_100000_2_127
GTAATTTGATGTCCATGATATTGCTGACTAGCATTTCATGAAGCTTTGCTTTCAGAGTGTAACAAGATCAGGATGATGAACTTAGAAGGAATTTATACTGTCATTGCTGAATTTAGGGAA
>NZPradTrx001389_C01_E01_frag_1378_1_100000_1_12
ATAATATACATAATGCATACGTTTTACTTATTAAATAGTACTATCTATAAATTATATACATTCTAACATTAATAACCCCAGCAAAGTATTACCCCATGGTCAATCCCAATAAAGTATTAT
>NZPradTrx001394_C01_E01_frag_1383_1_100000_2_233
ATTCGTACTAATACCCACCTATAAGGTAAAGTTACAAGAACCTACATATAAGGTAAAGTTACATGAGATTCCTTGTAAGATCTATAAGGTAATTTGAACAGGTAATCTATTACAAGGAGT
>NZPradTrx001397_C01_E01_frag_1386_1_100000_1_76
TTAAACAGATACACGACTGCGTTGAAGTCAATGATGATGTAATTTACATAACAGAGTTATGATATTTGAGCTATATGTTTAATGTTACTTAGCCTTTTATTTACCAACACTTCCTTTGGA
>NZPradTrx001414_C01_E01_frag_1403_1_100000_1_35
TTGTGTTTACTAATTATATTATCCTGATAAGAATGTATCGGTATGAGGAGTTATTTTGTGTGGTTTGTTGATAGAGTTGCTTTTCTCTTGAAGAAATTCTGCGTGTGAAGCAAATTGAAT
>NZPradTrx001416_C01_E01_frag_1405_1_100000_2_185
AAAGGGAAGTCAGACCATATCCCCCTGCCAACATAAGAGGGAGAGATCGCATATCTGCGAGGGTGTCCATTTCATGTGGAAAAAGTTGTCGATTAACCTTTTCAATGATGTGCAATTAAT
>NZPradTrx001435_C01_E01_frag_1424_1_100000_2_220
TTCCTGCATAGATACTCTTCCCTATACTGAAGGGTATTACCTCAAAGTCGGTTCCCCTAACATCGATTGTGATGCCCGCAAACGGTTCGGGGTCAAACTCCAACATCCTTTCCTACATGT
>NZPradTrx001438_C01_E01_frag_1427_1_100000_2_157
AATTGGTGAACTATGAAGTGTTATGACCCTAATGGAGGTATATATAGGGTTAAATGTCAATGTAGTCGGTCAGCCTGATAGTTGGCTTACATATGCAATGAGTGAAAACATGTATATATA
>NZPradTrx001439_C01_E01_frag_1428_1_100000_1_49
AAATGTATGGCTTCTGGTGACTTGATGTGTTGTTTGAACATAGCACAATGATGGCTGTGTGAATGCCAAAGGCTCAAATATCATACAATTCAAATACAATACTGCAATTGAAGAGCATAT
>NZPradTrx001446_C01_E01_frag_1434_1_100000_2_203
AATACATCGGCATTCCCCTTGTGATTCGTATGCTCCGAAGGACATGCAAAGGTGGAGAGGGAGAAGGGCTCCAACGGTGAAGATGTTTGGGAATATATCGGCATCCCTTGTGATTCGTAT
>NZPradTrx001449_C01_E01_frag_1437_1_100000_2_262
AAGACAATTCATGTTCTCATCATCGCCTGGTTGGCTAAGACCATTCTTTTTCTGATGTGACACTGCTTGCTTCCATGTCCATGTTCATTAAACTATATGTTCTGAGGGAAACCAATATTT
>NZPradTrx001452_C01_E01_frag_1440_1_100000_2_206
TTTAAATATAATGGGAATGCATGGAAAAATTCGAATGGAAGGAAACAAGCTGGGAAAAATGGAAGACCAAGAGAGTTTTAGAAAAGAGAAGATAGAAAACAGAGTGTCATGAGTATATAG
>NZPradTrx001460_C01_E01_frag_1448_1_100000_2_206
AGCATCTGCAAAATAACTCAGTAAAACTGAGAAGCCAAAAAGGGAATGAATGAGGCGATGAGGACAGCGAAGAAAGTGTAAACGACGACCATTGAGGCAGCGCCTGCTTCCATTGTTGGA
>NZPradTrx001471_C01_E01_frag_1458_1_100000_1_0
AGCAACCATCGTTTTTCTAGTCCGCCTTTACTCATCTACTACTCTCAAGTCTCAACAAATCCTCCTTTATGAGCTCGAAGGAGGCTACAAAAAACTCCATAAGATATACATCTAGCCTTG
>NZPradTrx001478_C01_E01_frag_1465_1_100000_1_2
TGCTATCCATAAAGACATCCACCTTCCAATGCTTGTTATATCCAATCAAATTTAATGTCTATAGAGGTTGAATGCCTATCAATGCACAATGGGAGATTTGGATTCATCACAATGCTAGTA
>NZPradTrx001489_C01_E01_frag_1476_1_100000_3_274
TTGGAATTCAAGATAGAGAAGATAGGTGTGTGCAAGTGATGTGCACTCAACAAGCATACCAAGACGGTGTTTTTAAGCAGTGGGCACAGATTGAGAGAGAATCTTGATTTGATCCATTTA
>NZPradTrx001495_C01_E01_frag_1482_1_100000_1_112
AATGTCTAAATTTGGATATTATCTTTTAATGGGATTCCTAAGGCATTCTTTGTTCTTCATGGGCTAGCTCACCCATGCAAATGTGTGTTGTAATCCGGCTGCATTTTATTATTTAAATTT
>NZPradTrx001508_C01_E01_frag_1495_1_100000_1_33
TATTAGGGCATGCAAGGGCGTATAGTAGCCTTAGAAAACTCCTTAAAATGATCTTCAACAAGAAGGGAACTTTTTCCGCCTTGCTTACACACATAAGTTAAAGTGGGAAAAAATCCTCAT
>NZPradTrx001510_C01_E01_frag_1497_1_100000_6_753
AGAGTGACAGTACAAGTAGTCAAACAGATGGGAAATGCCATACAGTTTTCCCTAGAGTGACAGTAAACATACAACGACAATTTTGAAGGCCCTGGATAGTGGTTATATAAAAGTTGCATG
>NZPradTrx001519_C01_E01_frag_1506_1_100000_7_1015
CTATGGTGAACCAGAAGATGCCATGGAAGATTGGCACAAAAGATTAACTAGATATTCTCAAGGCAAATACAGTGATGTAGACAGTGACTTTTAATATTCAAAAGTAACTTGGTGCAATTC
>NZPradTrx001534_C01_E01_frag_1521_1_100000_1_31
ATTAAACTACTACGTTGACCATAATCACCTTGGGTGAAGTCATTTGGCAATCTATCTATCCTGTCATAGAAGATGCTAAAGGAGGTCATCATCACCATCGTTTCACGAGACATTATATTT
>NZPradTrx001537_C01_E01_region:1__509_frag_228805_1_100000_2_181
AACAGACCCATGCAATATATTAAACGTTGGTTTGATTATCGTGGATCGATTGTCGATCAATCTCAGCTTCTTCATCGTCGACACCTCGTGTGTTTGTTGTCAAGTTGAGCTTTTTTCCAT
>NZPradTrx001540_C01_E01_frag_1526_1_100000_1_0
AAATCCTTGGATGATAATTTTATTAGGAACTCCAAAAGCAAGAGGGATTGAAAATCAAGAATGGATCCATTGCAAACATTACGATAACCCTTCACTATAGGATCCATGCCTTAATAATCC
>NZPradTrx001541_C01_E01_frag_1527_1_100000_2_148
CACCTTTCTCGAGTCCTCTAGGTACAAGAACTCCTATGGTTTCACTACCTTTCTCCAGTCTTCCAGGTACAGGAACATCTAGGGTTTCACCACTGGTCAAATTTCGTGAACCTCTTGAAT
>NZPradTrx001572_C01_E01_region:1__301_frag_228806_1_100000_2_157
AAATATTCATTCAGTGAACACGGACTTGCTCAAAATCCATCTCGCTTCATGAGACTTGCCAAGTCACATCTGGATCAACAAGCAGATTTGCATGTTGCTGTGCTCCTTTTTTCTTGTTTT
>NZPradTrx001581_C01_E01_frag_1568_1_100000_1_33
TATATATTCAGTAAACAAGATAAAATATCCAAAAATATCAGCATTGAAATACATATATGATACACAATTTAACCCCTATATAATAGTCTGATTCTTCAGTACATGAAATATTAGAAATAT
>NZPradTrx001593_C01_E01_frag_1580_1_100000_2_194
GTTAATATTCTATGCATCTCAGATTCTCAGCAATTTAGAAATTGGTTACATCTTCTTAAAATACAATAATTATGAACGTAGAATTATTCATGGTTTATGAGTTCTTGACATATCAAGTAA
>NZPradTrx001598_C01_E01_frag_1585_1_100000_2_145
CTTATCAAACCTCTAGAAGCAATATTGCAAGCAATCAAATCAGAGGTCCTAATGGCTACAGCAACAGAAATCATAATTCATTTGCTCCCTTATTCAAGTACAGAACAGAATGCTACAAAT
>NZPradTrx001610_C01_E01_frag_1597_1_100000_1_11
CATAATCTAAATGGAGTCAAATGTTAAAATATATGTTTGCGGATGCCATGTACCAGATAGTTTACAGAATTAGGGCATCAAAATTATAAAACATCTAAATCGGTTGTTGCAGACAATTTT
>NZPradTrx001620_C01_E02_region:93__230_frag_228808_1_100000_1_11
ATATGTAGAAACAACCCTAGCCTTCTCTCGGCAAGAGTCTACTTCCACAATCAACCTTCTATGGGCAGGTTTTGTTCTTCGGCAAGGTAAAATTTATCACTGCTATTTTCGAAGAGAAAA
>NZPradTrx001627_C01_E01_frag_1613_1_100000_1_74
TGAGAAAAGTGAAATATTTTGCATGCCACAAGAGTGGACATTATGCTTCACAATGTCTGAACAAGAAGAGTAATTTACAACAGGGAGAAGGCATCTATAGATACTCAAGTCAGAAAATTT
>NZPradTrx001629_C01_E01_frag_1615_1_100000_2_162
AGTAGATAGAAGGAAATATCAGTATTCTAATAATATGTAACAACCTGCAAGAAGCAAGGCTTGGTGCTAGCATTTCATGTTAACTGCACAAAGAAAGTTTAACTAGTTTATCTTAACAAT
>NZPradTrx001632_C01_E01_frag_1617_1_100000_1_30
TATTTACAAAACATGTATAATGACAAAAATATATCCACTAATGTATGTTACTCCTACATATATGGGATTTTATGTTTGAGTTTCCAAATAAACACAACCACTTATTTTTAGTATGAGAAT
>NZPradTrx001642_C01_E01_frag_1627_1_100000_2_137
CCAAGCTGCTACCAGGGTCAATAAACTAGCTCAAAATGGATTAAATCTATGAGCGCAATGAATCATTAAAGCACTTGTTCTAGATTCAAAACACACCTCTGAATTTGTGAATATGTTGAA
>NZPradTrx001649_C01_E01_frag_1634_1_100000_1_16
ATTAAAAAGAAGAATGTTCAGGCCAAGGATAAAGCCAACAACCCAATTGAACGGATTGATGTTGTCATAGATTCCTAAGAATGACATCTTGGTGCTCTGGCCATCTCAGGTTGTTACAGT
>NZPradTrx001659_C01_E01_frag_1644_1_100000_1_109
TCTCAATCAAATGAGATTTTTTCCAAAACATAAGTGGCTTACTCAGATACTAGATAATATCCTGGAGAAAATAAAAGTCGCAAGGGCTGTGCTGTAAACAATGGACTTCCTTAAAACAGA
>NZPradTrx001660_C01_E01_frag_1645_1_100000_2_151
TTAAATGATGATTCAAATCATTGCATTCAATTATATTCAACAAATGAATCAAATCATAGCTATCAATGAATCAACTATTCTTTTAGCGATCAGTAACTTGCATTTACATTGGTCATAAAA
>NZPradTrx001669_C01_E01_region:1__703_frag_228810_1_100000_4_571
AAGATGTCCTTGCCACTGCTCTGTGTTTGTGCGGAAAATGAATGGCTCGCCGACGTCTTGTTTTTCCATTATTTTACACTCAACATTCAACAATTGAAACATTTTACTGTGGTCTGTAGT
>NZPradTrx001677_C01_E01_frag_1660_1_100000_2_273
TAATCGTTTTTCTTGCACAAATCCATATGTTTGCAATTGCAACAATGAAAGAATCACTAACAATAGTGGAGAGGATGACACAAATAAAAATCCAGTACCTGCTGAAAAATTAAAAGTTTA
>NZPradTrx001683_C01_E01_frag_1666_1_100000_5_611
ACTTTTAAGCAAGTTGATTTAGAAAATTTCAAGAGCAAAATTGTAAGTGAGTGAACTGCAATGATAAAGAATTCATAAGCCACTGGCGTGGGCTTCTAAAATCATAGTGAGAACATAGTT
>NZPradTrx001688_C01_E01_frag_1670_1_100000_2_145
TAGTAAATCCGTTGGTGTAGACTAGTGAGTTTCAACCATGGGGATTCAAAGCCTGCACCTGCTAGCATGGAACTAGCCAAAAGCTCAACGATTGGTGACAATGAGTCGAGGTAAATCCTT
>NZPradTrx001695_C01_E01_frag_1678_1_100000_2_194
ATCGCCAATCAACATGATCTTCTTGAGAAGTGAAGCAATTATAATCACATACCCATCATACAATTGAAATTAGATGTGGCAATCTATAAAACTCCTTTCAAATAAATCCATTGAATTTAT
>NZPradTrx001697_C01_E01_frag_1680_1_100000_1_71
GAGAGTTTAAAGTCTCCAACTTGCCAGGTTCCACAAATCTAGGCAAAGCTTCAGCAGTTCGGATGATGTCTGACAGAGTAATACATGTAGGGGCCTTGTAAATATTAGAGAAATGTCTAA
>NZPradTrx001700_C01_E01_frag_1683_1_100000_1_16
TGGAGGAGCTGGAAGACAAGCTGAAGGAGCTTCAAGACACTTGCGATGCCATCATCGCCAGCATGTACCAGGAAGGAGCAGAGTCACGTGCAGCCAATGGTCATATGGGTTCCTCCGCCC
>NZPradTrx001706_C01_E01_frag_1689_1_100000_1_1
AAATATGCAGGGCCAAAAATGTAAGTTAGGTCTACTCATAATGTAAATTGGAACTAAAGAATTCGGTGTGAACTAGATTGCAGGGTTTGTCCAGTTGAATGGTAATATTGAAAGCCTTTT
>NZPradTrx001715_C01_E01_frag_1698_1_100000_1_89
AGGTTTCCTATTGATGACATCTATATAAGAGGACTCTTGCTTCTTTGAAGTAATGTCTTTATGGTATTGTGCTTTGTCCTTCTCAAAGGATTTTGTGAAATCAATCTACTCATTCTTTCA
>NZPradTrx001716_C01_E01_frag_1699_1_100000_1_32
CTAAGTTCTTACATTAATCTACCAGATCTATGGATGGAGTGAAATGAACATTTTGTTGTTTTTAGAACTGGTGAATAAGAGTCTAAGGATTACCTCAGATTGATGGTAGATATATGGAAT
>NZPradTrx001723_C01_E01_frag_1706_1_100000_4_537
ACTGTACAACAAACATACAATCCTCACATGTATAGGCAGAAGCAAACTTGGAAATATCAGATATAGCAAGCTTACAGTTATAAGTTAGGTTAACTAGATGTTTGGAGTAAACTTATTAAA
>NZPradTrx001729_C01_E01_frag_1712_1_100000_1_0
AACCCTTTGGGATAAAAGTACAAGCTGTTTGTGCACACTTTTTTTTTCACTTGGAAATAACTCCTTGAGAAACTGTTGGGTACTACCTCCTCTTCCTGGGAATGTTACTTAGTGTAAAGT
>NZPradTrx001735_C01_E01_frag_1718_1_100000_2_135
TTTGAGCGGGCTGGGCGTGGGGCCGCTCAGGAAAAAAATATGCAATAATAACAGAGGATATTTTGAAATCCATGGACAATATGCATTTCATGTACTTCACAATAACGTCCAAATTGAATT
>NZPradTrx001740_C01_E01_frag_1723_1_100000_1_2
TACAATTCTTGAATGTTAGTTTCTGTCATGAATTACGGTCCCTTCCGGAGAGCATACGCGAACTCAAACGTTTGAAGGCCCTCGACCTAAGAGACTGCTTCGAGTTGAGGTATCTTCCGC
>NZPradTrx001742_C01_E01_frag_1725_1_100000_1_126
AAGGACTCAGCCTCACCCTAGGAAGACAAGGGACATCTGTCTTGTATTTGGGCATCTTTTCGAGGGATTGCAAAGGGCCATTTTTCCTGGTACAGGAGCCCTAAGATTTTTATTAAAGGA
>NZPradTrx001749_C01_E01_frag_1732_1_100000_2_170
TCATGTTACCATTTTTCTAGTAAATCCATGCTGCACTCTTCATCCATTGAAATAGTTCCATTTACTCACACTTTGCCCATATCATATATAATTATTATAACTGACATTTGTTAATATTTA
>NZPradTrx001750_C01_E01_frag_1733_1_100000_1_1
AAAAAATCAAACTTGTCAAACATAAATCAAGTGAAATTTCTTCAGGTCAAATAAACTAAATTTCATCTTGATATGATATAGTCATCATCATAAAATCTAGTGTTTCCACCAAGAACTGCT
>NZPradTrx001753_C01_E01_frag_1736_1_100000_2_165
CATCTTGTTGCATCCTGTCAAACAACACCAAGGCCTCCTCGCCCTGCCCATATCTGGTATACGCTGCAATCAAGGCAGTCCATGAAACTACATTTCGATAAGGCATTTCGTCAAACACTT
>NZPradTrx001775_C01_E01_frag_1756_1_100000_2_206
AATAATAACTAAAGCAAAACATAAAATAGGGCACCTCCAGATTAGATAACAATGAACGAGATCAATCAAGGAGGCATCTACAATCGAAAGGGGTATAGTTGTCACTCTATTGGCAAGAAT
>NZPradTrx001786_C01_E01_frag_1767_1_100000_1_0
ATTCAAAATGCCGGTGGAGAAAGGTTCAAACATTTTCTGGTTTTATGTATTTGCATATAAAGTGAAACTAAGAAGAAACTTTAATGATTCACATTCATGGCTTGAGAAACCAATGATTTG
>NZPradTrx001791_C01_E01_frag_1772_1_100000_2_187
ATGATTTCTTCTAAAGAGGCACAAGGCATTAAAAAGTTGGAGCAAGAATGGAGGATGTCCAAAACCTTGCCTGTAATGTCCCTTTCCGAGAACAGAGAAAGGAGACAATTAATTTTAATT
>NZPradTrx001801_C01_E01_frag_1781_1_100000_3_331
AAATTACTCGTTTGCAACAGGTCGACTAGATGAGATTGAAATTAAAGGAAATGTGAAACGAGAAGCACGAACTCTGGAGTCACTCTTGATTTACGATGCGCACAACTTTGTTGTAAAGCG
>NZPradTrx001803_C02_E02_frag_1784_1_100000_1_18
GATCTCATATGGAGAAAGTATAATTTCCTATTTAAAATTCAATAGACTTGATATTTTTTGGGACATTTTCATTACATTCTATTATGTATATGAAGGTATGTGATTGACATTGAAACAATG
>NZPradTrx001807_C01_E01_frag_1788_1_100000_3_331
TAGTTTAGGACACCCATCAATTACACCTAAGTCACAGGGTTCACTGTTTTCCAGCGTTGAAGTTCTAAATTCACCATCTTAAAGATTTTTCTAAGTTTGTTTGAATTCACCCTATTTAAT
>NZPradTrx001821_C01_E01_frag_1803_1_100000_1_77
TAGTTCTATGGGACCTGATCATGTTGTAATCGAATATGAACTCAACCTACTACCCCAGCCCTTCTTCATTGCATCTAGTAAACAGTTCATCAACTCTTGTATAAAATATTGAGAACAAAA
>NZPradTrx001822_C01_E01_frag_1804_1_100000_1_64
TAAGATCTGAGGCATACTTTGCATCAAGTCTGTGACTGTGGTTAGGGCATCTTTGTGGTCTGTTTGAGCTTGTTTTTGGACATAATCTAGCCCATCTTGAAATCAAGATTCAAAGCTTGT
>NZPradTrx001830_C01_E01_frag_1811_1_100000_6_746
ATGCCTCCAAAAATGAATCCTGCGTCCACTGTCGAGCAAACAAATTTGTCATCGATCCGCTGAGGGAGACTGTCAGGCAAATCTGTTTTCAGTCAAAGGCAGAGAACGTTTTCCTAATGA
>NZPradTrx001850_C01_E01_frag_1832_1_100000_1_28
ATTCCAACTCATGGGGTGTGGCACAACTTGGTAAAAAATCGAGCTGACTCACCAACTCATCACATAGATGCACCCAAGACATTACATGTCCATTGAATTGCTTATCCATTGGGTTGTCTT
>NZPradTrx001851_C01_E01_frag_1834_1_100000_2_214
TTATTTGTTTGCCCCCGTCTCTAAGAGGACGACTTAGATCCTAGATTACTGAAAAACTTTCAAATGGCTGCTGTAAGGACATAAAAGAGAATCAACGAAACGCTTGAAAAAGAAAAACTT
>NZPradTrx001852_C01_E01_frag_1835_1_100000_2_226
AGATTGATGGATAGAAACAAACTGAGATGGCTATCTGAGAAGGTTAGATTTTCACTTTTTCACTCTACTATCTGGAGTCTATCTCTGAGAGACAGATTGCTTACTCATCTTAAGTTATGA
>NZPradTrx001861_C01_E01_frag_1844_1_100000_2_179
ATAATTTTGGTGTTTCAAGTGTCAAAATGGGATCTCCTTACTGGTCTGTGTAACGTGATGTCTGTTTGGACAAAAGAAGTTGCTATCTGATTTAGATTGTTTCTGCTCTCTATATATTAA
>NZPradTrx001864_C01_E01_frag_1847_1_100000_2_249
TTGATCTCATAGTAAACTAAGCATAGAAAGATAGCATGATCCTTTGTCTCAGTGTTCTCTAAAGTGATAGACCTAGTAGGTCATCTCAAATCAGGAATATGGTGGTCAATTTCAAGCTAA
>NZPradTrx001878_C01_E01_frag_1861_1_100000_2_191
CATATACCCAAATTAGATCACCATTTCAAAATATATGTTAAAATAAGAATATTCTTAATTTCCAAAACTATAAAAGCTATGATGATCTTAAAATACTTTTTTAAAATAGAAAAAAGATCT
>NZPradTrx001887_C01_E01_frag_1870_1_100000_3_241
AAAAGTGAATGGATGATATCAAAATTATGTGAAAAAAAGTGGATGGATCAGAAAAACAACTTTACCTCGCCAGCGAGAAAAATGGACTCGAAACGCGGAATTTCTCGACCTCTTGACTCT
>NZPradTrx001891_C01_E01_frag_1875_1_100000_6_684
TAAACTCTTATCACTAGTGCTAAAGATCTGAAACAACAATACGTGTTATGCATTCATGTGTGAATGTTGTTAAGTGTCAGACATCTGCCATAAGAAAATTCAGATCTGGAGTATGGACTT
>NZPradTrx001895_C01_E01_frag_1879_1_100000_1_106
AAACAAAATAATATTAACATTTACATGCCATATTTAGATTCTTTCTGTTTCATGTCTTATAATCATTAGAATTGTTTTTGATTCTTTGTCAAAAGCTGGTACGCAGTTGAATGTGGATTT
>NZPradTrx001903_C01_E01_frag_1887_1_100000_1_18
AGTTACGAATGGTGGTCTGAATCCCTCCATGGCATTGGGGCCAATGGACCTGGTATTCGCTTCAATGGTACCATCAAGGCAGCCACCAGTTTTCCTCAGGTCATTCTCACTGCAGCTTCT
>NZPradTrx001917_C01_E01_frag_1900_1_100000_1_0
ATAAATTATAATTCATATTTGAGAATCAGATTCATCATTCAAAGAATCATACATAACCAAAATTCTGAAATAAAATTTCCGATTACTAATACACTGTTAAACTGTTAGGTGTTAGTAGAA
>NZPradTrx001921_C01_E01_frag_1904_1_100000_4_437
TCTTTGAACTACTAACATTATGTATTGACTGAAGGTGCAAAATATAGAGTCCACTAAGGAGATGTGTGACAAAACTTTCACAAAATCACTGTGGGTGGTGGATCTCAAGGAGGACCTATG
>NZPradTrx001923_C01_E01_frag_1907_1_100000_1_0
GAGAAAGCAAAAGCTGAGAACAAGTAAGTTAACTCTTTACATTCTTCATGAACAATTCAGGGGAGTGCAAAATATCTCTACTTTTCAGTGTTCTTCCATGTTATTCCCGATATACATTTT
>NZPradTrx001926_C01_E01_frag_1910_1_100000_2_181
ACCAACAACAGATCTGTACAGCAGAATTACAGAGGACAAACCACACATGCAAATTCAGGAGGGCGCAGAACAATAGCACTACCTCATACATGTCGCAAATCACACATGGGAATCACATGT
>NZPradTrx001941_C01_E01_frag_1925_1_100000_2_139
TCTTAACTGGTAGAAGCCTTGTCAGAGACATTCTGCAACACTGAAACCTTCTAACTCGACTGCAGTTTCTGATGCATCTATTGTAGGCAGAACAACATTCAGGACAATACTTTCTTTGTT
>NZPradTrx001944_C01_E01_frag_1928_1_100000_2_151
CCTGCAGTTCTCTAAACCAAACTGTCAGTTACAGCCTGTAAGAAGTACAAACACATGATCCCAGCAATTCATTTCTAGCTTTGTCACCATAGGAAATCACACTTCAGTGTTCACTGAAAA
>NZPradTrx001946_C01_E01_frag_1931_1_100000_1_0
AATTTATAAATAGTCTGGTTACTCCATCCATTATCAAAAACAAAAAAAATACGCGCAGATCAGGAGTCTTCTGAATCTTCAGAAAGGAGTTCATCAAACCAGCAAATGAACTTACAAGTT
>NZPradTrx001947_C01_E01_frag_1932_1_100000_1_16
ATCTGAACTTGCAAAGCGTATTCCTTAATTTGCATCAATGAACATGCTGATAAACGTAACAATCTTAGCACATCTTTAACCATAACCACAAGTATTAACAGAGTTATTAGATTTTTGAGT
>NZPradTrx001953_C01_E01_frag_1938_1_100000_1_92
TCTTTAAAGCATTGAGAAAGCCCTTTTCCTCAAAACATTATTAAACTTTTGTCATTTCATTTATGCTTCTCACCAAAAAATCTAAAACATACTTATATTTTCAGCACACAATCTCTAATA
>NZPradTrx001957_C01_E01_frag_1942_1_100000_1_5
TTTTATTTCACTAATATCTAAGAGGGAGAATCCAAGGACTTTTGCAAACCTCTAACCAATTTCCCTATGTAACTTAGTTTACAAGATGATTTCAAAATAATCACATCTCAGCTTAAAAAA
>NZPradTrx001961_C01_E01_frag_1946_1_100000_1_1
ATAACGTTAAAAAGGAAGACCTGCAAATCGATTCAAATAATTGTAATACTGAAACAAACTGAGTGGCAAATATAAACAGTGGCATGATAAAATATTTCAGAACAGCTGTCAAACGTCACA
>NZPradTrx001962_C01_E01_frag_1947_1_100000_2_168
AAGAAGAAAAGTGTAAGATGAAACTTGCTTTCTTCATTACCCCACAAGAGGCCCGATAAAAATACAAATCAGTGATCGCTGATACCGATAAGGGGCTTGATGGTCCTATTTAGTATTTAC
>NZPradTrx001969_C01_E01_frag_1954_1_100000_2_245
TAAAGTGCATATTTCCTTGTGCGTTGAACTGCGGCTAAGCTGTTTAGCCATGGGAACTTATCACAATTAGCCTAGACTTCACAAAATTAGTAGACTTAAATCTCAGCATATTTCTAAAAT
>NZPradTrx001984_C01_E01_frag_1970_1_100000_1_75
ATCAAAATAGAAGCATCAAAATAACATGATTTATACATCATCTAAATAGAAGCATCAACAAGTCGTATCTAATTAAGGTATTTGGCCAAACATGATAAAATCCATCGATGGTCAATAAGT
>NZPradTrx001993_C01_E01_frag_1979_1_100000_3_357
TAATAAATATATATTCTTGTTCTTTTCTATGTAATGCTCTTGTTTTCTGGTTGTTTTTAACTTTTATTATAAGAATTTGCAGGCAATATTATGTTTAGCATGTGTTAAGTTGGATAATTA
>NZPradTrx001996_C01_E01_frag_1982_1_100000_7_936
ATTGCTGCTATCCCAGTTTGATAATGAACGTGCTAGGTCTGCTGGGAGGAAGTCCAATAGCAATTTAGTCGGTGGATAAAGTGCAGGCTGATTAAGAGGATCCTGATGAATGGTCTGAGA
>NZPradTrx002004_C01_E01_frag_1991_1_100000_1_106
TCATATTTTGTAAATATTCAAAGTATTTGTTTGTGAATTCATCTTGTAGTGATATTGTGTCCATGCAAGTTGTCCTACTACAATGTTTGTTCTCCAGTTTTTTCAATTAGATTTGTAACT
>NZPradTrx002006_C01_E01_frag_1993_1_100000_1_80
GAAGTGAAGAGTGCTTTGGTGTGTCTATCAAACACATTTTGCCTGCATTAAAACCTTCTTAAGAAACTCTGAGTAATGTAACCTCCGGTGCATTTCTTCAACATCATACAAATAACTTTT
>NZPradTrx002007_C01_E01_frag_1994_1_100000_1_118
CATGCATGCATGAAAAGTTGTTTTGTTTCTACAATTAACAAGCACTTTTGGTTCAACTGGACTATTCCATTGCGTCCAAACGTCATTTCCAGCTACAAATACCTTTCATTTCATTCGAAA
>NZPradTrx002011_C01_E01_region:1__956_frag_228823_1_100000_5_773
TTTTGATTGTCCCACTCATGTCAAAAGCACTTGGGTACCTGCTGCTAGAAGAAGAGAGAGGCAGCAACAACAGCACCAACAAGAAGAAGGCTCTAGAAGAAACATTCCCACCAAAAGACA
>NZPradTrx002011_C01_E03_region:1248__1765_frag_228825_1_100000_1_16
ATACATTTGTGGGATAGCAGCTTAAAAAGGTTTCTGAAGAAGCTCACCTGCATTGTACTGTTATCATTCTGGACAATTGCTGGGCAATCATGGTTGAGGGTAACCCAAATAGAGATTTGA
>NZPradTrx002011_C01_E03_region:1248__1765_frag_228825_1_100000_2_153
CCATTGAATGGATACCCTTTTCCATGCCTTTGGCAACTGTAATACATTTATTTCCGAGTTCAAAATAATACTGATGAGAATACTCAAATCGTTACTTTGATATTACATATGTCATTTGTT
>NZPradTrx002011_C01_E03_region:1248__1765_frag_228825_1_100000_3_288
TTTCTATTCGTATATTTGGGTTGCTATGAAAATTATATTTCTTGTTTCAAATAGAATTATACAACTGACTCGAATTTATCATATGTTATTTTGCTTCACAAGTTATACTTCATTTCAGGA
>NZPradTrx002013_C01_E04_region:256__1228_frag_228826_1_100000_5_706
ATAATTCGATAGGTGTGTGTTAGTGACAGTCACTGATTTTACAGTTATTACTGGGTTTGTGGCCTTGAACACGGTGAGATAAAGTATCGCAGCAATGATCAGCGCAAAGAGAACCAGAAT
>NZPradTrx002023_C01_E01_frag_2009_1_100000_9_1180
ATGCAAGCAAGCATCATGCATGATGTGCCATGTGTTGGCACTCTATGTGATAGTGCATAATGTCCTCACAACAATTCGTGTGAATTTTGTGCAACTTTGAAATCCACACACCAACATATT
>NZPradTrx002029_C01_E01_frag_2015_1_100000_1_8
AAGTTTCTGAAATCAAAGAAATAACATTAGGCTATCCCAGGTTCTCCGTCAAACTACTCATCCTTCCCTGACCATACTAGAATATAAGGGAACTATAAAGTTCGATTGATAAGTAGTGAA
>NZPradTrx002030_C01_E01_frag_2016_1_100000_7_941
TTCAATCCCAGAGTCCAGACAGGCAAAGAGACCTGGGTTATAAGCTGGCCAAGATTGACGAGATTAATCATGCACTAACAATTCAATAAAATAAAATAACAATACTAATCCCTTGGAACT
>NZPradTrx002032_C01_E01_frag_2018_1_100000_1_35
AATAAATGAACCCTGAAGTTCTGTTGTTCCATGACAAACGCCAAAGATAGATCTCATTTATGTGTCTTGATTATGGCCAATGTTAAACGGATTAGTACACATTAGTGTTATTAATGTGTT
>NZPradTrx002041_C01_E01_frag_2027_1_100000_1_63
TTTCTATCTTGCCATGCATCTTAAAATCCTCGATTCTATTTTAATGGTGTTCATTCTCTTTCTTGTACCAATAGAAATGCATAGATTTCATACCAGAACTAATGATACTTCTTGCAAATT
>NZPradTrx002044_C01_E01_frag_2030_1_100000_1_8
TTAAGCCATCCAGTGAGTATGTTTTATCTGAACTGAAAAAGATCTTGATGTGAGATCTTTCAAAATTGATGACATTGTAAATGAAGCATTGGTTCACTGGTGCGGTCAACATAGTGTTAG
>NZPradTrx002045_C01_E02_region:192__383_frag_228828_1_100000_1_2
TTTAGATCAACCATTAAGGCCGCTCATCATTATGTATCTTAGTGACAGAAGTCGGTCGATCAAAAGTAGTTCCTGGGTTTGAATAAGCCTGCTCAAGTTTCAACATGGTATCAGACCCAA
>NZPradTrx002047_C01_E01_frag_2032_1_100000_1_27
AGACATCTGTCTTTGTACAAAAGTGCTTTTGGAAAGATGTTATGCTTCATAACAAGCATTACTATATATAACAGTATAATGAATGTTTTGAGCTGAGAGATCCATCTATTTTTCCTTGTA
>NZPradTrx002048_C01_E01_frag_2033_1_100000_3_358
TATTGCCATGATAATGTCCCAAGTTCAAGCACCCAATTAATGACCGAGATTTATATCCAGGAGTAATTCAATAACATTCAGTTCTTTGAATTAACAGAGAGTCCGATCTATGTTAAAAAT
>NZPradTrx002049_C01_E02_region:531__933_frag_228830_1_100000_1_1
CAAAAGTTTAGTAGCCAAGAAGGTGTCTGGTTCAAATCGATTTCTGAGCATGTGTGAGTGAACCCTCTTGCCTTCTTCCAAGCCCTTAATTTCAATGCATGCCTGCAAAAGAAACTCGTA
>NZPradTrx002054_C01_E01_frag_2039_1_100000_1_168
ATGACGAAGAACAGAAGGAGAACAACATGGGTACTGGCGCTCCCAAACAACACTCTGGACCCAGATATCTAATTAAACCATTTGGTCAGCTCACATGAATCCATTCTCACCATTCCTTTC
>NZPradTrx002061_C01_E01_frag_2045_1_100000_1_29
TTCAAGGAAGTGATCTAGGTAAAAAAGTTATGTTAGGACACTTGATTCAAGCGAAGAGGATTGGTTGTTCTTTGTGGCAGCCGAAGTCCTATAGCTTTAGCTAACAATCCTACATTTCAT
>NZPradTrx002072_C01_E01_frag_2056_1_100000_5_859
TTGCATCTGTTTTGTTTTCATTCTGCTTATGTTGAATAGCATTTTTGAACAAAGTTAACTGAATCATAAAATTTGATAAGTATGTGATAATCTATGTTTGGCTTGTGCAGTTCATTTCAG
>NZPradTrx002079_C01_E01_frag_2063_1_100000_1_4
TTCACCCTTAAGGAAATGGACTTGTTTCTTATTATCAAGTTTCTTAAGCAACTTTTCTTGTTCCCCAATTAGCAAACCGCAAAAAGAATGAAAGGTGTAGCCATTACTATCTTCTTTTTT
>NZPradTrx002084_C01_E01_frag_2067_1_100000_2_157
TCCTAGAATAGGTAGTATGTCGAGAATGGGGTGGGAGAGACCCTAAACTAGAAAAAATACCTAATGATATGGCTCACTGAAAATAAGTGCAGTTAAAAATAAGTTAGAATTGATGTAATA
>NZPradTrx002091_C01_E01_frag_2074_1_100000_2_254
ATCTCCTTGGCATCAATTCGCACAGTGGCAACCTGCATTACACAGTCGAGGCCGAGTCACGAAATCCAAGATTGTGCACTATGTAGGCAGTAGTTGGGACCACTTAAGGTGAGGAATGAA
>NZPradTrx002092_C01_E05_region:693__966_frag_228839_1_100000_1_2
CTTAGTTTTGTGGACCTTGCTGGATCTGAGAGGGTCAAAAAGTCTGGTGTGAGTGGAGATGGAATGAAAGAGGCTCAAAGCATCAACAAGTCTCTTTCTGCTCTAGGAGATGTTATCAGT
>NZPradTrx002100_C01_E01_frag_2082_1_100000_2_155
TGGAATCAGGATGAAGACATCTTCAAGCCAATGTTTAGGTCAGGTTATGGGCATTATGTATTTGTACTGGTGCCATTCGGGTAACAAATGCACCAGCCATTGATTGATTGTACTGTTAAG
>NZPradTrx002103_C01_E01_frag_2085_1_100000_1_33
TTTTCTTGTGTCCGTAAACACGTTAAATCTGCTTAGAACTTTTAATGCAGTTTCCCTTAAGTTTAAGGCGATCACACTTTTTTGGCTTGTTTGTGCAAAGAAAATTAAATCTGTTCAGAA
>NZPradTrx002119_C01_E01_frag_2102_1_100000_1_97
AAACTGCATTGTGAAAAGGTATGAAATTGTATATATCATAAAATTTGAATTTGCATTGATGAAATATGGCTCCTTGGAATTATCGTATATTTTTTCCCAACTTGGATATTGAGAATATTC
>NZPradTrx002121_C01_E01_frag_2104_1_100000_3_276
AAGTATTAAATGCGTAGCAGCAACGTTCATTTTACGAAATATGAACAGGGATAGTGGTAAGGTGTGACAATTTAGGCTGTTTTCGGGTGAAATCAAGGGAATATCACAGGATTGCATATT
>NZPradTrx002125_C01_E01_frag_2108_1_100000_1_13
AATGCAATGGTCGCAGCATATTCGAGGCGAGGGTTTCTAGAGCAGGCATTGGCGTTATTTTGCCAAATGCGGACAGGTATAGGCGTGTGGCCAGATGAATATACGTTTGCCAGTATTCTT
>NZPradTrx002126_C01_E01_frag_2109_1_100000_1_18
ATTTGGTTTCACATCTGACTCGTACATTCTTTTCCTCCAATGAGAAAGTTGACCTTTCATCTGGGTTGCTAGCAAAAGATTGCCAAGGAAAGGTCTCTTTTCTCAAAGGGAATTTTTGAA
>NZPradTrx002132_C01_E02_region:68__449_frag_228841_1_100000_1_86
TATATTTATTTTCCAAACTTTGACCATACTAAAGGATATGAATCTTGTCTGATGTTCAGATTTTATCTGCAGTACACTATATGAGCTAAACTCACACTGACAGTCTACTTTTGGAGTTTT
>NZPradTrx002140_C01_E01_frag_2122_1_100000_1_0
AGAATTTGGACTTACTAGATAAGAATTCAGACTTGCATGGTTTCTTTTAACCTCTTAGTGAGACTATTCAAGCAAACACTACCACGTAGGAAAGTTTAAGTACCCGAAAGTTGTACAGGG
>NZPradTrx002152_C01_E01_frag_2134_1_100000_6_820
TCTAAGATTGTTTGAATGTACTAACCCTTGAGCCTTGAGTTGTCCTTATATTTAATATCATTTTTACATTCTTCCTATGCTTAGAATAGTTCTGGAATATTTTTGCAAAATTTCAACGAT
>NZPradTrx002163_C01_E01_frag_2145_1_100000_2_120
ATCATCAATGCCCACGATTGTCAAAACTGAGGGTATATGCCTAGAATATCCCTGAATCTGCATCAAACGTCTTGGGGAAGGCCAACAAGTCTCTGAGTCCTCGATGAAGTCCCCAACACT
>NZPradTrx002181_C01_E01_frag_2163_1_100000_1_7
AATGATTTCGTTTACACAAAATTATTTTTATTTTACCATCATCTTGTCTTACAGATATCTAGTAGATCTTTCTTTCACTCTCTTTTATTTTCCTTCCCTGCAATTTAATTAACGTACAAT
>NZPradTrx002182_C01_E01_frag_2164_1_100000_1_89
GGATCAAGGAGCGCGTTCCCCCGCAACACTGGGTTTCCCCAACAAAGGCTAAATCATTGAACCTAGTTACCAGGAACCCTTTGCTTAAAATTCAATTTACCATTGTCACCTCATCAAAAA
>NZPradTrx002185_C01_E01_frag_2167_1_100000_1_1
TATTCCTTTGGGTGACAAACATAAATCCTCACTTATTTCTGAACACTTGACGTTGACTGCAGATATAGACAACTATTTGTGCTCCCAAAGCTTTAGAAGTTTGATTTTGAATCTTTTGCA
>NZPradTrx002193_C01_E01_frag_2175_1_100000_2_218
AGAATCACATGTAACAGGATCACATACGCAAACAACACTGTGATTCTAATTTCTTTAGACTGAATAAAAAGATCGTTGGACATTTGTTATTATCCCTCTCTAATTTTTTAAATTAGTCAA
>NZPradTrx002194_C01_E01_frag_2176_1_100000_1_115
TCTTTTGAGATCGGAAGCAAGTTTCGCATGCTACTAGTTCTCCTCAATATGGCTACACTTTGGCTCAATGATCTATAATTCATGATGTATTCTTTATTGTTCATTGATGAAATATAAGAT
>NZPradTrx002198_C01_E01_frag_2180_1_100000_1_32
AATTACTGAACATTTAAGTATTAGGGCTTAGGTGTCCTCGGCTCATGTAAACAATAGTGTAATCTATTTTTTTGTTATTGATAGTGTTTGTAACAAACTCATTTAAGTTATGATTATCTT
>NZPradTrx002201_C01_E01_frag_2184_1_100000_2_262
TAATTTTATTACTTATTGGTTATACATGTTTGTAGTGGACACAAACTCTATAGTTTCATATGAAGTTGGACAGTTAATAGATATGAAAAGCGCAACAAAATGGAACGAATGAAAAGGTTA
>NZPradTrx002212_C01_E03_region:262__488_frag_228843_1_100000_1_39
AGCTAAATAGACAACTAATGAAAGTAACAAAACAAGCCTGCTTGAAGATAGGCATTCTGATTTCAGAGACATTGTTGCAGGAACCAGATGTCCTGTAAGCATATATTACAACAACAGCAA
>NZPradTrx002213_C01_E01_frag_2195_1_100000_2_125
GAGATTTCATTTAAGGCATTGAAACAGAAGAAAGATATGCAAAATTATTCATTGCCCAGCGCAAAAACAGAAAATTGGTTTAACAGGTTACAGTTCCGAACCTGCCAGGTTACGGTTCAT
>NZPradTrx002222_C01_E01_frag_2204_1_100000_1_89
TGATGTCCTCGATGAGGTTTTATCATATTCGACAATGTAACATTTTAAATGTAGAAGTTTATGATTGGATTTTTGGTAGTGATCTCTTTGTCTTTGTTACCCTTTCTAGGGTTTTGTTTT
>NZPradTrx002224_C01_E01_frag_2206_1_100000_1_81
GTTAAATACGGTCAATCCCTCATGCATTGGCACACTCTTCTAGGGCACCCTAACCAGCGTTACTATTTTGGACATGGTCTTAATATTTGCTCCTTAAATTGTGGAGTGTGAAAATTTCAA
>NZPradTrx002224_C02_E02_frag_2207_1_100000_2_221
AATATAGGTGACTCACTATATTTCTATCTGAGAATAATGACAAACTTCTAAAATTTGATAGTTCACAGTTATTGTTTTGTTTGTTTGTTGTGGAGTAGGATTCTCCTTGGATGTGAAAAA
>NZPradTrx002237_C01_E01_frag_2220_1_100000_1_41
TATTTTAGAAAAATGTACAGGAAATAGATAACTTACCTGTATTAGAAAATGCGGAAGAAACAGATCAGTAGTGCCGTGGGAAATCCTCAAGTTATTGTGATGGAACTAATGATATTTATT
>NZPradTrx002238_C01_E01_frag_2221_1_100000_1_63
ATTCTATAAGAATATGTTGTGCCATACATTTGATCAAGTAAATAGAGCTCTGAACAGTTTTTGTAATTTGGATGGAAATCAAGAATGTGAGATTGAGAAATCCAACTATTTGAATTTTAT
>NZPradTrx002245_C01_E01_frag_2228_1_100000_1_52
AATATAAATGAATTTCTTGAAGAGAATATTGTTTCCAAAAGGAAAGACTGTCACAGTAACAAAAGATCTGTGTGGTAACTGTTACTTTTTGCATAAGTATTATTATAAATTGTAAAGTAA
>NZPradTrx002307_C01_E01_frag_2289_1_100000_3_291
TAAGTAAATGAAAGGTACTTTGATTTCTAGTTAATGGAAAGTAATATTTTTTGATCGTTGCGAACATTTTGATTATGTACTAGTTTAAAGTTCAAATTATATATAGTCCTTTTAGTAACT
>NZPradTrx002310_C01_E01_frag_2292_1_100000_2_234
AACTGAGCAATAGGCCAGGTCAGTGTGGCTGACAGTCAAATCAGGCGAGTTGAGTTGGATCGCTTTCCAAAACACTGGTTTTGTATTGATTCCTAATCATAGCTTCTTGTATCATTTTGG
>NZPradTrx002314_C01_E01_frag_2296_1_100000_1_72
TGGATTCTCTCTGTTTGCCATCTGCTCCCCTCTCTCTTTCTGCATTTTTCTGACCGATCTTGCTTGTGCTTTCTTAAGCAAATTGCAGATCTTTAGTGCAGAAAACTATTTGTGTTTAAT
>NZPradTrx002329_C01_E01_frag_2311_1_100000_1_30
TTGGTATATTTTGGATAATTGTAATGTCTATCATAAAGCCTTTCTTTGAGGTTTTTTGGGCTTATCCTGGGACAGCCGTACTTTCCCTTAAAAATTCATTTTGGGTGATTTTGTATTTTT
>NZPradTrx002330_C01_E01_frag_2312_1_100000_1_15
TAGGGAGTGTTAGGGTGCTTACATAAGGAGTTGAGGAGGTCCCAGATCCCAAGGAGAAGTGTGCATGCATGCATGCCAGACTCATCCCCCAGTTGAATTGTGCACTGTCTCTGGCTCTTC
>NZPradTrx002334_C01_E01_frag_2316_1_100000_1_73
AAAACAGTGCCACTGTAATATAATGCCAGACATATAAAGCTTTGAAGAGATAACAAAGCAAGTTGTAGATCTCGTAATGATCTGACCTAACTGAACCATGATCTCTACTATATATAGAAT
>NZPradTrx002339_C01_E01_frag_2321_1_100000_1_55
ATAAATTGTTCATAGTTTCACAACACACCAACTTTAATTTTCTATAATAATCAGCCATATAAATTGAATAATTGATATACTCAAACAATTTGTTATGCCTATAGATAATTCATAGTTTCC
>NZPradTrx002344_C01_E01_frag_2326_1_100000_2_145
ATTTGAATAATCATCAAGATATATTTTGAAGTCAATTTGTGTCTGCCTTGCCATTGTGAAATCATTAACCATGCCATTAATCTTTGATGTAAACTGGAAATGACATTGTTGCTTTATCTT
>NZPradTrx002348_C01_E01_frag_2330_1_100000_3_480
AATTAAAAGCCCAATCAGTTTGATAGAACCAGGAATTATTCTCATTCATTTCCAACAACCATGCTTTTGCAGAGAGGGAATAAAAACCAAATCTGACATTAGAACACATTTTGACTGACT
>NZPradTrx002351_C01_E01_frag_2332_1_100000_1_2
CTTTAAGACAACAATTAGAGAATGAAACTACGAAAAGAATCAAAAGTGCAACTCTCTCTTTCTGATTGAAAGGGATAGCTTCTACAATGAAGTTGAACAACTGAGATCATCCTTGCATGT
>NZPradTrx002353_C01_E01_frag_2334_1_100000_1_84
AATTTCCCAACTCTATCACTGTGGCGAGTGTTCTGCCTGCTTGTGCCCACTTTGCGGATTTGCGACAGGGCAGGGAGGTTCATGCTTACATTGCTAGAAATGGATTTGAATGGAATATAT
>NZPradTrx002356_C01_E01_frag_2337_1_100000_2_217
AAAGTAAGATTCTACTGCTCAATCTAATAAGTTCTAAATGAGTAGCTTACCATTTGACACAAATTTCTGTTGAGCAATTTCATATTAGAAATAAGAAAAAAGAGATGCCACAACAAAACA
>NZPradTrx002359_C01_E01_frag_2340_1_100000_1_2
CACAAGTCGTCAAAGTTATCTGAAACCACAATACAAGAAACTCACGTTTTTGTAACAACCCTAACAATGTCAATACAAATATTTTAAGTCTTTGTAAGACCCTTAACAATGTCATGTATC
>NZPradTrx002367_C01_E01_frag_2348_1_100000_2_131
TTATGTCCTATTGGCCTTTGTTGTATGGAAATTTAATAACCTTATGAAATTCAACAAATTTTGCAAACTAACATCAATGCAGTATCATCAACATATAATATTAATATATTTTGTAATTTT
>NZPradTrx002368_C01_E01_frag_2349_1_100000_2_189
TCCATTTAAAAATCCCTTTCGCTTGTGTGGCTCCAAGTGTATTCATTACTATTCCAAGGGACTGTAATCCTCTACAATGCAAGTAATTTTTAATATTGCAGGGAGGAAGACTTGAGATTT
>NZPradTrx002372_C01_E01_frag_2353_1_100000_2_147
ACAAAGCATAAAGTTGAATCTGTATGCTTCACCAATACAAGACAAGAGAAACTTTAACAAGCCCTACATAGTTATATACATTTTATGTGTCATTGAGCAATTCCCTCTAGGTTACATCAA
>NZPradTrx002379_C01_E01_frag_2361_1_100000_2_220
GACCAATGTTTCGGCAGTATTTCTGTTAGCAGTTACTACTAGAGTGTAGTCAGGAAGACAAAGAAAAACATTTGTGCTTTGTGGCCGGAAAATTGAATATGAAGTATGTACAAACTTGAA
>NZPradTrx002381_C01_E01_frag_2363_1_100000_1_21
GTTGAAGCATATGATCAAAATAGAATTATAACGAGTTTGTTTCTCAAGTTTCCTCTACAAGTCTCAACATTTCAAAATATTTGAGATCCCTAGGCATAAAACAGTGCTGAATAAGCAAAA
>NZPradTrx002383_C01_E01_frag_2365_1_100000_1_37
TTTCTTGTAAGTGTGTTGAATGTCCATATAAGGATGATGATTTTTGCTTTCAAACATGTAGAGATTACCTAGGGATTGTGAAAGAGACTTTCAATGGAGAAACATTCACAATAATGTATA
>NZPradTrx002385_C01_E01_frag_2367_1_100000_1_2
TATGAGATTGGCATTTGATCAATACCATGAAGCTCTTTCAGTACCATGATGTTGGTGGCACTGATTGTTGTGAGACCCTGAAGGAAGCACAAAAATCATTGGGGAGACCCAAGTGGTCAG
>NZPradTrx002387_C01_E01_frag_2369_1_100000_1_118
ATGTAGGTATATGGTCTTAAACATACAAGAAAATAGGTCCTTTACAGTGATTCACTTTGAAGAGTGACAACAATGAATTTCAATCAAAAACATGTTGATTGATTTTTTGACACTAAAACA
>NZPradTrx002391_C01_E01_frag_2373_1_100000_1_67
GAATGTATTGAAATTTGAAAATAAAAGTTGGAAATTATTATGCACTGCTGAAAATTGTTTTAATAGTGTACATGTTTGTATCCACTGAGAATAACTTGTACACAGCTTTCTGGATTTTAT
>NZPradTrx002405_C01_E01_frag_2387_1_100000_2_140
AACATGTTTATGATATTGCCATACACTGTAGTTCTGCTGAACTGAGTGCAATTGCCCCCTAGTTGTTGAATTGGGTTATCATACCTATTCCCACGCTGAAGCAATGTCTAGAAGTATTCT
>NZPradTrx002410_C01_E01_frag_2392_1_100000_1_11
TGAATGGATCATGTTTGATGCTAAATCTGATTTTTGAATGGATTTTATGTTTGTTGTTAGGTATACATGTCAATTTACTAACTTCCTAAACAAAACATTTTTCTGCTTGCCATATGAATT
>NZPradTrx002415_C01_E01_frag_2397_1_100000_2_127
CCAAAGTAAAACAGCATTATCCTGCATTCCTGTGATTGAATCCCACACCCATCTTCGTTGCCTGTGTTCTGGACAATGGTTATGGGGAAGAGCGGAAAGTTGCACAGAGGGGAACCCAAA
>NZPradTrx002417_C01_E01_frag_2399_1_100000_1_102
AAAGCACAAAAATATAAAAGAATAAATAAACGCCTTTATGAAAACAGATAAATTTTCATTTATATCAAACCATTCTGTGCCCATAAACTGCAAAATATAAACAGATGTCCATAATTGTTT
>NZPradTrx002418_C01_E01_frag_2400_1_100000_1_23
AGTCAACATATACCAAACATATCAGCACAAGTAAAAAGGAAAAGGATGCAAAACCATTGCTATCAAACACTTCGCAAAATACTGAATAAGAAGACACAGCGACAGCATTCAAACTGCATT
>NZPradTrx002419_C01_E01_frag_2401_1_100000_1_2
TCAAATTTCCCAAAAAAGGAAGATCAATGCACACCGGGAAGTAAGAGAGAGTCAACTCGTCATCCCACTAATCTGAAATTGGAGGAAATATATGAGTGAAGTGACCAGTACTTTGGTTCC
>NZPradTrx002422_C01_E01_frag_2405_1_100000_4_365
AAGTCATAGACATCCTATCAAAAGGGCATCACAAAGTCTCCAGGTAAGGTTTATTACACTGCCTATCAACAGGATATCCTCACCAATATTAGCAACCTAGACTATTCCTAGAAATCAGAA
>NZPradTrx002429_C01_E01_frag_2412_1_100000_1_50
GATTTACAACGAAATATGCAAATAACTCCGCTTTCTGCCGTAGAAAAACGATTTCTAACAAAAATACTGCCCGACACGAGGATCTTTATGCCTTATTCACTAAATTTCTACAGAAAAACT
>NZPradTrx002432_C01_E01_frag_2415_1_100000_3_311
AATATGGATCCAAATTCCATGTATATAATATCCAAGTGACAATGGAGTAAAAACGTTAAAAATTAGACCACAATTTACAACATTTAAAGAGAACTGTGAAATTTGAAGCCAACCTTTTGA
>NZPradTrx002436_C01_E01_frag_2419_1_100000_2_247
AAACCCACAGAAAAACCGAGATTAAATTTATTGAGGGTTCCTTAATATTTTTAATTTTTTTTTTATATCTAATAATCTTATCAATTATTTGACATTGATCAAAAATATTGAAATGATAGA
>NZPradTrx002439_C01_E01_frag_2422_1_100000_2_197
ATAACAATGATAGAACTTCATGTATTCCCACAACTGAGTCATTGTATACCAATCACAGGTATTGTAAATAAGTTCTCATCAGGTGACACAAAATTCAAATTACACGTATAACAGTGATAT
>NZPradTrx002451_C01_E01_frag_2434_1_100000_4_513
TTAGTGATTGAATATTTTCCCTGGAACTAATTCTTGCCTCTGCAACAGAAATAATGCCCGACATACATATCTGCCTGCTGCCTAAATACAGTGCCTGATAGAAAAAAGCCGAGGACAACT
>NZPradTrx002453_C01_E01_frag_2436_1_100000_1_2
AAGATATAATTGACAATAAAATGTAGAGTCGCAGGATTTAGGTAAAGCAGAAGAGGAAAACCTGAGGAGGTATGAGGTGCTTTATCAACATTCATGTCATAACAGGTAAAGAGGATGAAA
>NZPradTrx002454_C01_E01_frag_2437_1_100000_1_2
TTTCAATGCCAAATACATCCAGGCAGGCTTGATCAAGCTACTAAACCATGTTGTTTACGATGGTCTGGCTTTTTCTTATTTGGTTGTGCCGCTCGTAGAGCGTCATCATCTCAAGCACGA
>NZPradTrx002457_C01_E01_frag_2440_1_100000_1_35
ATTCCACTTTTCCTCTCTCTTGGACATGTATTCTCAAAGGCATATTTTTTAGCACACAGTTTCTCTTATGCATGTGTTTCTGCCTCATCTCAATGATGCATTGAAAGGTTGTTTGGTTTT
>NZPradTrx002458_C01_E01_frag_2441_1_100000_1_2
AAATCAGAACAGAAAACATACAGTAGATGTTCCCTCGTAAGCGTGTTGCAAGAATCTTTCAAAGCACGGTATGATTGCCATTAATTGTAACCAGTTTCTGAGTAACCCCCTGATCTCAGA
>NZPradTrx002466_C01_E01_frag_2449_1_100000_2_205
TGACCTTGATGAAGGACCTGTCAGTATTAGGTAGTCTAATCCCTTACCATTGATATCATATTGAAGTTAGAAGCGCGTCATGAGAATTGATAAGAAACTTCACACAAAGGGCATAAGAAA
>NZPradTrx002467_C01_E01_frag_2450_1_100000_2_163
TTCCATATTGTGGAAAATACAGCATGATAGATCGCAAAAAATCAGCACTGAAAGGGTACCACAACTTGTGAATCAAGTATCATCGATTAATTGATTTCTGCACTTGGAAATCAGGAAGCT
>NZPradTrx002473_C01_E01_frag_2456_1_100000_1_25
TACATGAGAATACCCTACTTTCATAACAGAATTATTCAATCACTTCAAGCGTCTGACAACATGGAACATTTTTTTAATAGTAAGAAAGAATGACCTCAAACAGGTTTCAAAAATGTAAAT
>NZPradTrx002476_C01_E01_frag_2459_1_100000_1_0
TACTAAAGATTTTTCAGATTTGCTAGAGCATTCAAGAGGATTTCTGGGTTAGTAGTAGAAGGGGAAGCTATTTACTGTAGGAAATACAGGGTGATTCTAATGTATAGCATAGGCTGGGAA
>NZPradTrx002476_C02_E02_frag_2460_1_100000_2_233
ATATATGGAATTAAGTGAGAAAGTTTGTTCTGTGTTCAACATGATTTATACTAGCACTAGAGAACCATTTTACCTGTGGTCTTTATCTTGAATGTAAATTGTATTAATTACGTGTGATAC
>NZPradTrx002481_C01_E01_frag_2465_1_100000_1_31
ATGTACGATATTTGACAAAATGGATGTACGAGATGATGTTAGCTGGACAGTAATGATTGCGGGATATATGCAAAATGGGTGGGGAGAGGAGGCCGTCAAGATTTTCCAACAAATGCAACT
>NZPradTrx002481_C02_E02_frag_2466_1_100000_1_2
ACATGTATGCAAAATGTGGTAGGATAGATAAAGCACGTGCATTATTTGACAAAATGCATCAACAAGATGTTGTCTCTTGGACATCAATGATTGGAGGGTATGCCATAAATGGATGTGGCA
>NZPradTrx002482_C01_E01_frag_2467_1_100000_1_67
ATTTAAACTAATTTGATTTGTCCAAATATGTATTATGTCCCCTGGACCGTGAGAAAGGATAAGGAAATCGAACTACCAAAGATCCAGGTACCGTTAATAATAAACCAAATTCAATCAAAT
>NZPradTrx002488_C01_E01_frag_2473_1_100000_2_186
AACATGCTAATAGACATGAATCCCAGAATGGTTATTGCTAGCTTAATTGCATATGGGGGCAACATTTTCAATGTTTCAGGCAGGCCCTATTGAGCTTAATGTGATCTTAGCCTCACAATT
>NZPradTrx002512_C01_E01_frag_2497_1_100000_3_307
TTTATATTTACAAATATTGGTTTTCATGATACTGATTTATATTTCTGTATATGCATTTCTTGGTTGTTTCCCCATGTGATTGTATTCAACCTATATTTTCGTCCCATATCTATTCTAGAT
>NZPradTrx002519_C01_E01_frag_2504_1_100000_1_35
TTATATATCGTGTTTTTCGTGGTCTTGTGATATTTGTTGTACAATAACATGGCCCAAGCTTTTATCAAAGGAATCCTTCTCCATGAACTGGATGTTGGTTGGATGGTGAATGATTATTTT
>NZPradTrx002523_C01_E01_frag_2508_1_100000_1_96
AAAAACCACAAGATCATGTTCTCCATGCGTTGAAGCAGTTCTTGCTCAATCTCATGATTCAAAATATGCAGTTTATGTTAAGTAGATTAAAAAACCTTATCGATTCAGATTACAAAATCA
>NZPradTrx002526_C01_E01_frag_2511_1_100000_1_5
AATCAGGAATCTTCACCCAATGTTTTAAAATTGTTTCATTCTCTTATTTTTTTCATTTAAGGCGCTTCCCTAAACCTCTTTTGTGATGCGAGATCCCATGCTCATCATGTAGAGCTTTAT
>NZPradTrx002528_C01_E01_region:1__308_frag_228849_1_100000_2_170
AAGACCGTTTCCAATACAATTCCCGTCACATCCTCTGAATCGATCTCTGGAGCAGTCTCAATCATCTCAAATATGCGAAATGCGGCAAACCCTGCCTCAGATAAGTACTTGAGATTTGAA
>NZPradTrx002564_C01_E01_frag_2549_1_100000_2_276
ATATTTATATACTTGCTTTCCATTGAATGGTAAAAGGGGCCAATCTTCCCAGTCAATTGTTAATGTTATTATCGCTCTTCCTTGATAAGCATCAATTTACAATTTGTCCTAGAATAATTT
>NZPradTrx002566_C01_E01_frag_2551_1_100000_1_6
TCTAATTCGATAGGCGGCTGCTGATCCTCATCCACAGGGAGGTGCTGATAAGTAGCATCCATAAAGGAAGCCGCGATGATGACGACAGGACCAGAGGCCATCAGCGCACCCACAACATTA
>NZPradTrx002572_C01_E01_frag_2556_1_100000_2_178
AATTCTTTGTCGGGTCATCATCATGTCTGGAGTTTTCTTCATTGGGCCTCGGCTATTAGGAGAGGTAGATTTAGTGGACCATGACTCAGTCCCCAGATGCTTTCCTTCTGTATATCTCTC
>NZPradTrx002604_C01_E01_frag_2587_1_100000_2_179
AAGACAAGGAAAATATATCTGTATTACAGTCAATGGAAAACAGATTGCAGGACTATATATACCAGAATGCAAATACAGCAAGAATAAATTGTTCTTTTTTCAATTCCTATTTATACAAAT
>NZPradTrx002605_C01_E01_frag_2588_1_100000_1_2
AATATTTATAATGAAAGATGAGCATAATATTCAAAAAGCTTAAACTAGAGTGTACTTATTTCGAAAGTACAATTTGGGATAAAGTCATCTCTTAATGACTTTCGAGATGGATTTAGTTTA
>NZPradTrx002618_C01_E01_frag_2601_1_100000_1_71
AGATAACATTTCAAAGAAGACATCTATATTCCATGGTTTTTTGTTCCTTCTTTGGTTTCCTTTATTATGTTGGTGAAGATAGAAAAACGTTTAGTCCTAACACAGTTATTTCATTTGCTA
>NZPradTrx002620_C01_E01_frag_2603_1_100000_1_44
TTTATATAACACCATCTATGAAAATTCTCTATGGTTATGTTCTTCCATAGATTTTAAGCTTCCGAGAACACTCTATATGTTCTCTGATATATTTCAAATGGTCAGCTTTTAATTTCATCT
>NZPradTrx002628_C01_E01_frag_2611_1_100000_1_45
TATTTCAACTTTGAATTTCATGGTTGGTTTTACATGCAAGTAATATTTCATAATACAACAATCTCCAATTAAACTAGCCTAGGCTAATAAGATTTAAATCTTAATCTTAAACAAAATGTT
>NZPradTrx002639_C01_E01_frag_2622_1_100000_1_16
ATTCCAAACTCATTAATCTTCCAATAATTTTGAAGAGGTATTACAGACTCTGATTCTTATATAATTTTCGAAGATAGTTGAAATGTAACAACTTTGACAACGCTTCCTGTTAAACAAAAA
>NZPradTrx002645_C01_E01_frag_2628_1_100000_2_256
ATGATCACAATATATATGTGTTAGTGTGTGACTCTTATACAATCATGAAGTTCTACGTGATCATATATTTCACATTATGGGATACAAATTTTATCCCAAGTGTGTTCTAGAGCCTACTTT
>NZPradTrx002646_C01_E01_region:1__277_frag_228853_1_100000_2_120
TCAATTATGCATGAATCGTTTCTGGAAGAAGATACGAGCCACAAGCATGACATGAGCCCTCTTTTGCTGGATGTAAATAATGTTGATTTCTGTGAGGAGTATGGCGTGAATGCAAGAAAT
>NZPradTrx002652_C01_E01_frag_2635_1_100000_2_169
GTAGATGTTCGTGTTCCACAGCATTGCATTTTAGGCTGTTCGTTGTCCATCCATTCATGAGCATCTTCCATTGTTTTAACTGTTTTTCATGGTGCAGGTGTGATCGTATACTGTGGTTTG
>NZPradTrx002662_C01_E01_frag_2645_1_100000_2_309
AAACTCAAATTGGATCTGAGGCTTGTCGCGCAAGTCTGCATATATTTTGGAGCGGTTAATAATCAATCAATAAGATTTCGTTTACCTTGGTCTGTAAGCATTATGGTCGGGCTCAATTGT
>NZPradTrx002672_C01_E01_frag_2655_1_100000_6_708
TTTAGACAGTAGCAGAAGAAAAAGGCGCATAAACAAACTCTGCGAAAATCGAATCCGAGAGGAGCTATGCCGAACAAGGAAAAACCCTAAACAGCAATATGCAGGGGACTCCGTGAGAAT
>NZPradTrx002693_C01_E01_frag_2675_1_100000_1_33
ATAGCAAGGCATAAACCACAATTGCAGGGAACAACCACAAGGTCGCAGCCGCAGGGGCTGAAGTGCCATGTCTGACTGCAGGAACCGCAAGGAAGAAATCTTCATTCTGGCACAGTATTT
>NZPradTrx002701_C01_E01_frag_2683_1_100000_5_710
CAGACTCTTGTCAAACCCAGCTGCGACAAAACAGGTCACAAGAAGTAGCAGGGGTGCACAGGCAGCAGCACAGACAGGCACAGAATGGGAAGGTTGGCTAAACAGTGGCGGAAAAAGCAA
>NZPradTrx002705_C01_E01_frag_2687_1_100000_1_5
GATAATAGAGATGACCAGCCACAAGCCCTGCCCTTTCCGGAAGAGAAGGATTGCCGATCCCAAGTCCGCCATAGGCGGCCGTTTCAAATATCCCATGATTTGGATAATCTCTGAGTATTT
>NZPradTrx002722_C01_E01_frag_2703_1_100000_3_295
TATGGCTCAGGGGCCAGTCAATGAGTAAGGTTGGCTAGGCATGTTTCAATCTTGAACCAAAGATGGTTTCGACATAGGTGATTACTCCTTTCGCTAAGCAAGTATGAGTGCTAATCCAAA
>NZPradTrx002727_C01_E01_frag_2708_1_100000_1_2
ATTCTTAGGTTAAAAGTTCACGGGGTTTAATTTTGTGGTTTTGGTTTCACTTCTTCTTGCCACTTGCCATGCTTGGAGTTCGCTATCATTTCTTCTTGCCTATCCCAAGACGTTGTGGAT
>NZPradTrx002729_C01_E01_frag_2710_1_100000_1_32
TATCATGATATTGTCTTAATTTGTCTTCACTTTATCGCCAAATTACAATAATTTCCTATGTCGCTATTTAGCGTCATGCCGTTTAAGGGAACGCAGCTACGCTTTCACATGATGTAAATA
>NZPradTrx002731_C02_E02_frag_2713_1_100000_1_1
TATTTGGGGAGATTTCATATACTTCATCCTTTGATTAGAAGAAAGCCAATGCCTAGAGAGCCAGTTTCCAGGGAGCCAGTTCCTTGAGATCCGATGAATAGAGAAGAGCCAGTAACCAGG
>NZPradTrx002736_C01_E01_frag_2718_1_100000_2_165
AGTGTTCAGGCAAAATTACCGAGAGCAAAGGAATGGCAAGGATGTTCAGTCAAAAAAACTCTCTGGAAAAGTATTTGACATGTAAAGGCCTAGGCCCTATTCACAGTTCAAACTTGAAAC
>NZPradTrx002739_C01_E01_frag_2721_1_100000_2_241
TGTAGTCAAATCTTTCTTGACAAATCTCATGATAAAAATCCGTCATGCTCATAAAAAGGAAAATGCCTTTTATTTGAGACTGATATACATTGTACAATTATGATTCAAGTATAGAATGTA
>NZPradTrx002748_C01_E01_frag_2730_1_100000_1_16
AAGAGACATTTGAAGGCCAGGAATTTACTTGTACATGTGAGTGGTAAGATCATAACACAATTCTTAAAGTTCGAGGGAGTGCTGGATGATAATGTTGGGAAGAGTATCAATTTAGAGGTT
>NZPradTrx002759_C01_E01_frag_2739_1_100000_2_131
AGTACAATAAAAAGAAACACAAAATTCACAGAAAACAATAATAGAAAATACCCAATTCATGGAATACCACAAAGACAAAGACCAATCCAGAGAATACCATACAAAAATAAAAGACCCAGT
>NZPradTrx002759_C01_E01_frag_2739_1_100000_3_266
AAAACAAACACACTGTTTCAAACACGACGGGAAATCTTAAAAATGCATAAATATATCCAAAATCAGAAAAAAAATCATCACAAAGAGGAAATGCGACGGCAGTTAACAGAAAAACTGTAC
>NZPradTrx002769_C01_E01_frag_2749_1_100000_1_86
AGGGCTTCTACAGCAAGTCAAATTATTTATCTGTGTTTTGTGGGCAGATTGAGGATTTGTAGGATCAGACCTCAAGCATTAACCTAATTTGTATACATGTATACTAGCTGTACTAGTGAT
>NZPradTrx002771_C01_E01_frag_2751_1_100000_1_0
AACTTGTTGAGTGGCCTACTTGCAAAGGCGCAAATCATTGCAATATTTTGTAAGTTCCCCTCCTGAAAACAAAGAATAAAAAGTTTAAAAATGAAATCCTAACTAAAACATGGTGGGTGG
>NZPradTrx002775_C01_E01_frag_2755_1_100000_3_358
ATGAAAGTTGGGGAGAAACTCTTTGCTCTCAGTCCCTTGCCTCTATTGTTCAAGATGTGAGTGAAAAAAAACTAAAAATCCTACCTTTAAGGGTTATTGACATGGACTTGGTGAAATATT
>NZPradTrx002776_C01_E01_frag_2756_1_100000_1_31
ATTCCTTTGTAGCGATGTCAGCCTTTAATTTACACGAGCCTCGTTTACGATATGGAACCACTTGCTAGATTTGAGAGTTGCTTCAAAGAATTCAGTTACGAATTTTGGAACTGCTTTCTG
>NZPradTrx002779_C01_E01_frag_2759_1_100000_1_10
TGGAAATAACTGTTAAGCCATTACATCTTAATAAAATTAACCACAGAGAAGGCATTACGTCAACAAATCATTAAAATATGCATCCATGCATCATCACAGCATCCCCCTTAATACTGATCT
>NZPradTrx002781_C01_E01_frag_2761_1_100000_1_60
TTGCATTTAAGATCCCCAAGCATGAAATATTAAAGAGTTACTCAGTATCATAGAATTATGTGCATGATTTGCTGATGAGTGCATAGTTATTTACTAAAATTTGAAAAACAAGTTTCTAAT
>NZPradTrx002783_C01_E01_frag_2763_1_100000_4_468
GAAACTTTCCCGGACCGAAGAACTAACTCATTCTGTACTTCTGCAGCAGAACCTAAGTCATCCTCTGTACGACGTTTTTTGTGTCCTTGGGAAATATGTCAGTATTTAAGTTGTCTGTTT
>NZPradTrx002797_C01_E01_frag_2777_1_100000_1_22
TTCAAAGCCTCAAACTCAGCCAACAACAAGGATATGAACTCGGTTCCTTATGATGTGAAACTCTGCCCTCAACAAAAAAATAAAATTGGCCCACAACTCAACCAGCAGATAACGGAAAAA
>NZPradTrx002798_C01_E01_frag_2778_1_100000_2_150
ATACTAGTCGTCTGAGGTGACAAAAGCTTGGGGTTCTCTAGAGCAGTTCCTAGAGGATGCGGAGGACGGAAGTTGCACTAAACGTGTCCTTTGAAGTGTGCCATCCATTCTCCAACTTTT
>NZPradTrx002799_C01_E01_frag_2779_1_100000_1_7
ATCAGGAAAAAAGATGGCACCGTGGCAGTTAAAAGCACGAATCAACTACAAAATGGGTCGTAGAGGATAGAGAGGCTTGTTAAATGAAGCTGTCTACACCCAGGTATATAAGTGCTTCTT
>NZPradTrx002811_C01_E01_frag_2791_1_100000_4_572
ATCTAAAGTGCGAACTTATATGCAATATATATTTGGTTTGAATAGGTCAATTATATAAATGACTTTCACAAAGAGTCTGACTGCATTTCAAATGTGTGAGAGACCATTTAAGACTGAATT
>NZPradTrx002813_C01_E01_frag_2793_1_100000_1_56
TAATTCTTTACCATTTGTGATCAAAATAAAACCTTTAGCGGACAACTGCATACATACATCTTCCTGCCAAACACGACAAGAATGAAACAAACTTAACCTCCAAATAACGAATACAGCAAT
>NZPradTrx002816_C01_E01_frag_2796_1_100000_1_118
ATGATCTAAGTTTCTTATTGTCTGCTAGTCATGCCAATGTTTGCACACTCAAAAGAGTGTGTAATGTTTACATCATAGTTCCTGCTGCCTCAAAATCTAGAGGGCCTTATGAAATAACTC
>NZPradTrx002818_C01_E02_region:128__2222_frag_228864_1_100000_11_1424
AATGAAGGAACCCTCAGGGATGGGAAATCATTGAGAAGAGAAGAGAAAAAAACGAATGACAGTGGCCTTGTGAGGGGTCTTACTCGGAATAGAGAGCTCAAAGAAATGAATAGAACTAAA
>NZPradTrx002829_C01_E01_frag_2807_1_100000_1_49
CATTATAATAAAGAAAAACATCTGAAGTAAAAATCAGGCTCTAGATTTACTCTATTTCTCTTAAGCCAGATCAATTTAGGTTTGGAGAACTTAAACTCGCAGATTTCAAACATAAAAGAA
>NZPradTrx002834_C01_E01_frag_2812_1_100000_1_2
AAGATTTTGAAGAGAGTCCAGAGTACAGAAAGAAGCAGTGATCCAGCTTCATATTTGGTCAATTGTTTGACCAAGCCCTAGCACAGAGTAGATTCCAGATGCAAAGGGAGTATCTTTTGT
>NZPradTrx002841_C01_E01_frag_2818_1_100000_1_18
ACACTGCATTAAAGAGGTATAACGGTAATTATAGTATTTTGTAAAGGCATAAAGAAAGCATAGTTGCAAGCAGGAGGATTTAATTCCAAAACAATTAAAGCACAAAATACCATTTAAAAA
>NZPradTrx002848_C01_E01_frag_2826_1_100000_1_2
CATTGTTTATATAAGCAGTCCACCTTTAAGCAACAAGGCAAACAAAATCTCTAACCAAAATTCTATGGACCCTATCATGTTAGAGCTAAGGTAAGCAAGGTAGATTATGCATAGAGATAT
>NZPradTrx002879_C01_E01_frag_2857_1_100000_2_175
CAACACCTGTAACATCACAAGCACATTGTACAGAAGGTATCCTTGCTCGACCTTCTACCATGCTGCTATAACCATCCCTTGTGATCAAATCTTCAATCTGCCTTTTGATTGCTTTAAAAT
>NZPradTrx002885_C01_E01_frag_2863_1_100000_1_43
ATTTTATTGGCATTTAACAAAGATTTGAAGTCTGATGCATCGTTGAAGGTCTTCAAATCTCTCTCTCGTGGCTTTTATTGGACAAATTTCTGTGGCTTTTGTTGGCAATTTGCTGTAGCT
>NZPradTrx002893_C01_E01_frag_2871_1_100000_2_151
AGTGGGTATTTTGTGTGCAAACGGCTTATTCGATCATAAAGAAAGTAAAGAACCTGATGGCTTTGAGTTTGATATATTTGCCAAAGGTTAATTTTCAGTAGGGAATAGAACATACAAATT
>NZPradTrx002894_C01_E01_frag_2872_1_100000_1_63
TGAAAAGGTTTAGATCTCTGACTGTCATGGAGAAGATTGCAGACAATAGAGACAAGGTTTTTCTCATGCTTGTTATTTTTGCAGAATGGTAATACACCTAAATCTGGCAAAAGACTTAGT
>NZPradTrx002896_C01_E01_frag_2874_1_100000_1_55
TTTAATTCTTTCTTTGGAAAAAAATCAATACTATCAAAAATTTCTCTAAAAATGTGTCGGAATAAAATGCTTCTTGTTACGAGTTACTACCACTGAAAAGAATGATGATATCCTATTCAT
>NZPradTrx002902_C01_E01_frag_2880_1_100000_2_153
TAACTTGTATAAAATTCAGACGCCTTTCTTATACTCTGCGTTCCGAGACGGCCCCCGGCGCCTATGTCCCCAAGATGACGAGTTCGAATCCTCCCCAGATCTGCGAGGTCGAATTTGCAG
>NZPradTrx002903_C01_E01_frag_2881_1_100000_2_294
TACTTTGACAAATGATTTGATGTAGACGATTGCGGGTTGGAGACATATTTCAAGGATGTTGGATTGGAAAACATATTTTTTTGATTATAATAACAATGGTCTAATGTTGGATTATGAAAT
>NZPradTrx002905_C01_E01_frag_2883_1_100000_1_92
ACAATAGTTTGTTCAACAAATTCATTTAATATGTACTGTGCGTAAAGCATTTACATAATGGTTTTGAATGTACAAGATCTGCATGAATACTAATATCAGTAGATGTGTGAAAAGCTAAAA
>NZPradTrx002906_C01_E01_frag_2884_1_100000_2_151
AGAAAATCAACTCCTACTTTCTGCTTTGACTTGCCTTGAGGCTAAATTTTCTTTTAGATATGCTACCTTGTTTTGATTCACAAAGTTGAAAAAATCACCTTGTAATCAATATTCTGTAGA
>NZPradTrx002925_C01_E01_frag_2903_1_100000_1_118
ATTTTCATTACTCATCAGCTTTATTCGTATATATTAAAGTAGATTGTCAATTTATCCTCGAGGAAGATAAATTGTCAGAAAAGTTTGATTAGCAATGCTTTTGCATAGATATTATTCTTA
>NZPradTrx002932_C01_E01_frag_2911_1_100000_2_190
TTTTTAAAATTGATTTTGAAATGTGGCTGCTATTAGTTTCCATTTTAAAATGATATCCTTGAAGTTCTCAAATCACTAAGTAATATTAGATTTAGCTGATTTGTTTTTGATTATGACTAT
>NZPradTrx002949_C01_E03_region:251__489_frag_228871_1_100000_1_7
AATTCCATAGAGAACCAAAGACGCAAACCCGCGAATGTTAAATGCAACAAAAGACCGGTTTTTGCATCCAGACAGAGGTTAGACCGGCGGGAAACCCTCTCCACCATCCGATTAGGGAAA
>NZPradTrx002952_C01_E01_frag_2931_1_100000_1_104
TATTATCATGGTTCTGAATAATGTCATGATTTTGGAATTATGCCTTATTCTTAAAATGGTGTTTCTCAATTGTGTAAGATGATTGCTTTATGTAATTTCCATTGTCATCAATTATTTACA
>NZPradTrx002956_C01_E01_frag_2935_1_100000_2_125
CTAAAATTATCAAAGCCATAAAAATCCTCCAACATGCCCACTTCAAGGGAGGTCTGAATAAAGGGAAAAATGGTAGTTGGTGGCCTAGGATAAGGTCTATCCAAATCTTTGGAAGGCCTG
>NZPradTrx002963_C01_E01_frag_2942_1_100000_1_69
TGTTCATTGATTATTGACACTTGCATATCACGAATGTTATCTACATTCCACTAGTAGCATGGAAGCAACAATGCCTTGTCAATAAGTTTACCAAAGTGGAAATCAATGGATAATAATTTA
>NZPradTrx002966_C01_E01_region:1__211_frag_228876_1_100000_1_12
GTTTTTATGATGCTTAGGGCCGCTGCAAGAAGCGTGTTTCTGTAGGCTCAGAACATAGAAGTTTGGTTTCCAGAAGTGGATCCCATCTGCATTATCCTCACCTGCAATATTATGGCGAAA
>NZPradTrx002966_C01_E02_region:204__930_frag_228877_1_100000_2_139
AAGCCTTCTTTTCTTTCTGAAGCACTGGCCGGCAAGCTTCGCCAATGTTATTTGGCTTCTCGCAACATTGAAATGCAAGAGGGCACTGCTAATAAACATCAGTTGCAGTCACCCATTATG
>NZPradTrx002973_C01_E01_frag_2952_1_100000_2_212
GGTCTTTTTGACTCATAAACTCTTGTATCATGGATATACTATGTATTGTGACCTTATCTCCAAGGCTTGTAAAGAGATAAAGGCATATTTTATTTTCTTAGGGCCTTCACTAGGAAAATA
>NZPradTrx002981_C01_E01_frag_2960_1_100000_2_236
CAATTTGAGCACTTTGTCAATATTGTTGTTGTCACAAATGGAACGAACAACCGAAGTATGTGTTAAAGAATTACCTGGCTTTATTGCATGCTATTATGTTCATAAACCTCAGCCCATTAT
>NZPradTrx002989_C01_E01_frag_2968_1_100000_1_11
TTTAAAACATTGTTTCCTTGTAAAGGGTTTCTAGGGTTTCTTGCCCATGAGTTTGTTTCTTTGTGGTTATTTTACTTCTCTCATTTTGCTTAGTTTTTAATATGGTATCAAAGCCAAGAT
>NZPradTrx002992_C01_E01_frag_2970_1_100000_4_598
GTGAACAAGACTCGAGAATCTGATGCACACTTTGTACGGAACTGGTTGGTCAAGATAAATAAGTTTGCAGTATTTGGAAACCAACTAGTCCATACGGATATATCTTGATCTGCAATATCA
>NZPradTrx003001_C01_E01_frag_2979_1_100000_1_7
AATCAAGACTCATATATGAAGAGCTTTTCTATAAGGAACATGTTTGAGGCTTCAGCTTACAAAGAAGAGTTGGTGTATTTTGCTCAAAACTGCAGACATTTTCAACCTCAATCAAAATCA
>NZPradTrx003004_C01_E01_frag_2982_1_100000_1_102
TTATTACTTGCATAAATCCTTGCATTTTTCATGTTGTATTTTGTACTAGTATGCATAAAGATTGATCATACTTTGGAGGACCAGGAGATGTTCTTGTTTATTGGAAAGATCCCCAGTTTT
>NZPradTrx003016_C01_E01_frag_2996_1_100000_2_236
AGTTTAATAGTTTCATATGTCAATAATTAACATTGGTGAGACAAGAAAGCAAATTGGCAGAAAAGGCCTAAAGCCATTGTGTTATATTGATCTCAATCTCTGAATTTATAATACATCAAT
>NZPradTrx003021_C01_E01_frag_3001_1_100000_2_174
TACAGTGTGTTTCTGCAGCCATAGAGTGCATTTCAGGCCATTAAACACACAGATGAGGGCCCCAATTTCACCTGGGACCCACGAAAATCATTTTTTAATGGTTTGAAAGATAATTTAATT
>NZPradTrx003023_C01_E01_region:1__155_frag_228880_1_100000_1_33
TAATCCTTTCGTCTTGCCAGTCATTTTCCATGATTTCGGTTTGTTGCAGGTGCTCTCGAAATTCTTTGTTTTGAGTGCTTCAGATCCGATGGTTTTTGGATGTGATTTTTTCTATAAAAT
>NZPradTrx003023_C02_E04_region:155__309_frag_228883_1_100000_1_2
TATTGTGTTTGTAAATTTTAGATTCCAATATGAAGATATTCGTGCAGGCATTGACTGGAAAGACCATAACCCTTGAGGTAGAGAGCTCAGATACGGCAAAGGATGTTAAGGTAAAGATTC
>NZPradTrx003026_C01_E01_frag_3005_1_100000_2_121
ATACTTGACATTATTAATTTGCCACTTCCAATGGCATTTAACTAAATTAAAGTTAGCTATTGTTCTAAACAATCTAGTGTGTAAAACATACATGGTTAATGGTATAATATGATTTGGTTT
>NZPradTrx003029_C01_E01_frag_3008_1_100000_4_429
GTACTAGACAATCTTAAGGGAGAATTTTCCCCACTTCAATGAACCTTGTCTTAGCAGCACCCCACCCATAAAAATTGCAATCATATGCGCCAATAGAAGCTTAGCTCAAAGCGGAGAAAG
>NZPradTrx003036_C01_E01_frag_3015_1_100000_1_81
TTCTAACGAGGTCGTGACAATAGTTGTTAATATTTCCCAAAAAGAGAAGAAAATTGTTGATTTGGTAATGAATTCTCTATTCGATTTTTTTGCACTTAGTTTTGAGTATAAGCATTATTT
>NZPradTrx003040_C01_E01_frag_3019_1_100000_2_200
TAATCAGCCTTATCATGGTTTCAACTTTCAACACATCAATTATTTTTTATTTCCAGTCAAAAAGAGAGTTTTCAGACAATGATTAAAAAGAGAGAGTTTTCAGATAATGATTAATATTTA
>NZPradTrx003043_C01_E01_frag_3022_1_100000_2_161
GATATTATTTCATTTCTCTAAGCAATGTCAAACATAATGTATATAATAAAAATTTAAACAAGATTATCTAAGCAACAACTTTGGATTCCAAAAAAATAAATATATAAAAGAATCATACAT
>NZPradTrx003045_C02_E02_frag_3024_1_100000_1_35
TTCTATACTTTCTTGATCTTTCCTTCCAGCATACCAAAATTCCACGAGAGAGAGAGGACAAAATGAACAGAGATCAGAATTGAGATCGAGAAATAGGCCAACATTAAGAGAGGCCGAAAA
>NZPradTrx003053_C01_E01_frag_3032_1_100000_1_15
TGGAATCCCACTGAGCATGTCGTGTTTCCACACACTTCTAGACTCGTTTCGTATGTGGCAGCGTTGTAAATTTGGCAGAACCTGGTAGAACCTGACGCTTGCGGTGGACAAAAAGGGTTT
>NZPradTrx003055_C01_E01_frag_3034_1_100000_1_33
ATCTTTATCATTTTCTTGAACTTCGAACTTCTTGGGGGTTATGAAAGGGTTCGGTAAAGTTTTCTTTTTCTTTTTCTGTTATTGCACCGAGGGATTAAAGATGCATTGCTTATATACAGT
>NZPradTrx003061_C01_E01_frag_3040_1_100000_5_555
AAAGGCTAGGAATGGAGCAAAGGATCTGTCCTGGGCTAGTAGGCTGCTCTACTAATTAACTATTTGGCCCTTCATTCTACCAATCTTACCAATTAGACATCAAGCTGTAGATTGCTATCT
>NZPradTrx003064_C01_E01_frag_3043_1_100000_1_27
ACATGAAGAAAGAGCAGTAACAAAAGTATTTGAATTTGGAATCACCGCCGCCTTCTGCATTTGTGAAAAATATTTCAACGCTTCCTCAGCATGCCCGTTCTTCGCATATCCTCCAATCAT
>NZPradTrx003081_C01_E01_frag_3059_1_100000_1_95
ACTGACACTCAGTCTTTTCTGTGTCTTTGATGTCTTTTTGCTAGCAAATGTTTATGAGAATGCTCTTTTTTTGCCCTGCTTTTATAGCCACTTTCGTAGATTATTACAGGGTAAATATTT
>NZPradTrx003086_C02_E02_frag_3065_1_100000_1_14
ATTTTTTATTTACTAGTCTAGTTCATACAACTTTCATTTTAACTTGCCTTTCATTTATCAAGTATTTGTATTTTTTGCAGCCTATTAAATCTCATGCGGCATTTTTATGCAAAGCAAATA
>NZPradTrx003091_C01_E01_frag_3072_1_100000_2_127
GTGGAGATGAAAATCGTTCTTCTTCTAGCTATCGAGTCAGTTTAGCAGTCATTTGGCATATCTGGAGGCAGCGACAAATCATTATTGGCTGCAATAATTTCGGGTAGAGCGCACTGGTAT
>NZPradTrx003094_C02_E02_frag_3076_1_100000_4_558
CCTAAGCAGAGGCCAGCAAAGTAGGAATTGGCCCATTGGGTGATGTCCTGGAGTAGATGATTGCAGAGATTATGCAGTGAAGTCTGTCCATCTATATGGTGTGTATGGACAGCATGTTTT
>NZPradTrx003099_C01_E01_frag_3081_1_100000_1_32
ACTCTTAACTTGGGAAAAAGCATCTATAGATTATAGGAACATTGTGCCTCTAGAACAAGAGTTGAGGAAATTTAATTTTGTTTTACTCTTTCCATCAGTCCACCCATTAGACATGATCAT
>NZPradTrx003127_C01_E01_frag_3107_1_100000_2_143
TTTTCTAAACCATATTTGATGGTTTGTCGTTTGCTAGTTTTCATGTATGATTTGCAGTTACCAAAAAGCTACCATGGCTCTGGTTGTTCTATTGCACTTTAATAATCTATAAGCATGTTT
>NZPradTrx003133_C01_E01_frag_3113_1_100000_4_486
AAATCTGAGATGAAGCCGCTACTAAAGAAAGAAGATGCATGCGAAATACATTTCCAGCACAAAATGAGAAGAAGTTTGGATCAGAAATTGTCTTCAAAACCACCGTTATGTGCAGAAAAA
>NZPradTrx003146_C01_E01_frag_3128_1_100000_3_325
ATATCTATTCAAATTAGCGTTGATAATATTGGATTGGCAAAAAATTGGTGAGGGTCCAAATTCCAAAAAACATATTCACAGAAATATCAGCAAAAAAATCGACAAACCGTAACAAACATT
>NZPradTrx003156_C01_E01_frag_3138_1_100000_1_24
TATCAATCAATCTCTGCATGTTTGTCTATGTTTATTAGGATAGATTTGTCAATTTTTTTTGGGTTTCCCTGGTGAGATATGTTTGGGATTGAATTTGGATATTTAGATTTACAAAAAATT
>NZPradTrx003162_C01_E01_frag_3144_1_100000_2_127
CAAAACAAGTTATCAATAAAGGAAATATAGTACATGCTTCTTAAGCTTGATGCACAACTAATATTGATTCACAAACATCTGAATGTACTTCATTCTATAATCTCCTTATACCTATGCTAG
>NZPradTrx003164_C01_E01_frag_3146_1_100000_3_378
TATTATATAAGATGATGCATATGATGCTACTGGTGCTGGATATGCTGCTAGCTGTGCTTATGGGTATCGATCTTGATTTGCTGCTAAATATGCTGCTTATGATGGTGCTTAAACTATTGA
>NZPradTrx003178_C01_E01_frag_3160_1_100000_2_137
TGACTATTGTAGAGCCACTAGCTTCTTTTGGCATTTGAAGTCAATGTTCTAACGATAAACTAAAACCATTTAACTTATATAAAGGACCTTCCTAGATATGTGTTAATTTTAGATAACAAT
>NZPradTrx003182_C01_E01_frag_3164_1_100000_2_186
TTGCCATGTATGATAAACCTGGTGAAAAGACTATTCCATATAATACTCAAGACAACCAATTTGTTAAAAGACAACAGCTTACTCAAAACAAGAAGCACTTTTAAGTTTTAACATAGAAAA
>NZPradTrx003189_C01_E01_frag_3171_1_100000_1_23
AAAATATAACGATATTATTAATGTGGAAAATCAATACTATCTTAAGGAAGTGTTTGTGCAATACAATGAAGAAAATCATAGATCATACATTGTATGAAAACTATAACTTTAGGTTAAGAA
>NZPradTrx003191_C01_E01_frag_3173_1_100000_3_292
AAACAGCTTATCATAAACTCTTTCGCCATAAAAAGCGTATATTTCTCTCACAAAAGGAGACAAGAGCTTCGCATGGCCCTTCGTTGCTCCCCAAGGCCTTTTGGTGTACCCTATTCCCTA
>NZPradTrx003199_C01_E01_frag_3181_1_100000_1_71
ATGTATGCTAAGTATTCAGATGTATAACTCCTTGTCCTCATGGGAGTTCCAGCTTGAAAGAGTGAGCTTTCTAGAAAGAGAGGGGTCATGTTTCTATTTCTGACAACAACAATCTGTAAT
>NZPradTrx003202_C01_E01_frag_3184_1_100000_1_65
ACAAGTGGTTTCTTTAAGAAATAGAATAGAACCCAATGATCAGTATTTGATTTCCTTAGCCCATTGCTAAATTGTGTTTTTAAGAGGTTTTGTTTAAAATAGAACCAAATCTTACAAATT
>NZPradTrx003205_C01_E01_frag_3187_1_100000_2_189
AAAAACATAAACATTCTATTTATAATGTGAACAGGATGAAGAGGAACTAAATTAAACTAGCATATATTCATCTTAACCATTTAGAGGTCTGCAATTGGGCTTCTTTTGATCTTGATAGTT
>NZPradTrx003211_C01_E01_frag_3193_1_100000_1_23
ATATCGGTAGGTCAAGATGTTGTTCTTTTTACAAAGGCAAGAAGATTCATGACACGTTGTGTGTCGTTGCACATAGTTGACAAGCTCCTCATAATTTTTAGATGGAGACGATGTGAAGAT
>NZPradTrx003214_C01_E01_frag_3196_1_100000_1_32
CTTTGAAGTTCTCTTGCAATTTGCAAATGATCTAGACAGTTTGACAAGAGTAGCCAGGGTAACTTCGTGAGGCCTTGATGTGTACTAGCTGAATATATAGACATAGTAAAACTAGTTTAA
>NZPradTrx003224_C01_E01_frag_3206_1_100000_3_346
ATGTTGAGTCGATCCCAACACACCAGAGGTAGAGGGGTATATGAGATGCCACAGTCACCATTCAGTAGATTCAATGTGCTAAGAATTATTTTCTACTAGATTCTGGCCTTGTATAGCATA
>NZPradTrx003254_C01_E01_frag_3234_1_100000_1_90
TATTTCTAAAAATTTTAGTCTTGTAGAGAGGAGGAGCAGTATGAATTTTCTGGACTGCAGCTGTCTGAAGAGATATGAAGAAACTGGAAAACGACGTCATTATCAACTATCCTAAACAAA
>NZPradTrx003255_C01_E01_frag_3235_1_100000_1_32
TTCTTGTATCTGTGAATTTGATCGGCTCCCATATGTTGTGGGTAGTTTTTAATGTAATGAGGGCCTCTGCATCCCCAACATTGCACTGATGGTCTATTGGCTATCTCAGCTTCAGTTCTG
>NZPradTrx003268_C01_E01_frag_3249_1_100000_2_158
ATTTGGTTAGCGACCCACAAGTGCCTTAGGGCTCAGTTGCTCCCAGTGACATGTACAATGATACTATGGTTTCAGAATTCCACAATCTCAAAGGCGACCACTTCATCTAAATATGTCTCA
>NZPradTrx003280_C01_E01_frag_3260_1_100000_1_57
TTGTTATTTATATGAGCATCATTTATTTTAAGCCTGTTCAGTTTACACAGATGGTGTTTTGCCGAGGGTCAATGAATATTTTCTTTGTGCAATTCTTTGTAATCCTTGTACAGTTTCAAT
>NZPradTrx003287_C01_E01_frag_3268_1_100000_4_465
TACTTACTGCAGTTTAAACTGTGTGGGGATTATCATCATTTACTTCAACGTTCTTTTCTGGTATTTTTCTTTCTGACTTGTGGACGATAAAATTTCTCTTGGGTAGGAGCTGGAGAAGTT
>NZPradTrx003288_C01_E01_frag_3269_1_100000_1_106
TACAGCTTGTAGGCTACTTATACGGTTATACCATAATCAGATTAGCTTCCTGTTCGTTTCATGCTGGCTTTTAAGCCATCCAGTTATATAGATTTTAAATTTATATTATTCAATCTTACT
>NZPradTrx003291_C01_E01_frag_3272_1_100000_1_71
CATGGATACCCTGGCTACTTCAGTACCCTAAAGCAGTAATGGGCGTGGGTCTCCCCCTGTATAGATGCATTGGCTACTCAAGTCGTCTTACTATGCAGTTCTTTGAGTTCACATTGTTAC
>NZPradTrx003307_C01_E01_frag_3287_1_100000_1_27
AAATCTACAGTGAAAATTCATTTTCTTAATGGTGTAGTTCCATGTGATTATTGAAATAGAGCTTTTAGATAAAAAAGACTGGTCATATATATTAGATAATGGGCCAAAGATTTATCTATA
>NZPradTrx003329_C01_E01_frag_3306_1_100000_3_489
TTTGTGGGTCGAATACCCTAATTTTCCATATTTATGAATGATGGAAAATTGTTGTGGGTATTTGTCTGTTGCAATGTGTGATTGATCTTTCCTGATTTTTATCTTCTATTGCATATAAAT
>NZPradTrx003330_C01_E01_region:1__396_frag_228903_1_100000_1_11
CACATTCGCTAGTCAAACCTTGGCCATAAGCTCTGCACTAGGAATATTTACAATCCAGTTAAATTTTTACACATGGGAGCATTTAAATCAGCCCACATGTCTTGACTCCCATCACATTGA
>NZPradTrx003331_C01_E01_frag_3307_1_100000_6_783
CTTGTGCAGCATCATCAAAGTCTTGAGCTGAGGATTTTGTGCCTTGTTTACTGGAATACAGTAGCATGATGGTGTCATTTTAAATACCATCATTATCGATATGCCAAGGTCTTGGATTTG
>NZPradTrx003336_C01_E01_frag_3312_1_100000_2_194
CTATAAGTTACCGGCTGCAATTAGTGGCTGGCAGTTAATACCATTCTCCATCTGGGAACCCATGGAATAAGGGGGAAATCTGCAGGCTGCTGGCAAAGTACCAGCTCCCTCACTCTGAAT
>NZPradTrx003343_C01_E01_frag_3319_1_100000_2_209
TCTTCCCTAGCCAAGGAGGGAAGAAAGGAGACAGCAGAAGGAATGCATTCAACATAAAAGGAGGCAGCAGACACGCAGGAGGATAATGTAAAAATATGTCGAAATTAGGGTTGATCTTGA
>NZPradTrx003345_C01_E01_frag_3321_1_100000_1_1
TTGATTCCAATTAATCTAATCAAAGATTATATTTTTCCAATTATTCAGATTACATTAACTGTGCAAATAGCATTAACTTGAGTATCTTCATTAGACTAGGATCAACAATGGCTTGAAGAT
>NZPradTrx003349_C01_E01_frag_3325_1_100000_1_44
ATCGAAAATATTATTCTGCAAAGTGATTAAGTAATCCAGAAAGAACCACGTCAAACAATGACCTAGAAGTCTCACAAAGATTTCAGAAAGATTTTAAACAGCTATTTGTAGATCCTGATA
>NZPradTrx003354_C01_E01_frag_3330_1_100000_1_95
ATTTCTATGCCAAAGAATGCGTCCTAGAGAAATCAAAATTCTACCTGCAAAACCGCAGTCAAATTCAATCAAAATAGCCTCTATCAACATTGATCAACGCTAGTCAAATAGTCTGAAATT
>NZPradTrx003363_C02_E02_frag_3340_1_100000_1_84
CTATCATAATAATCAAATTTCTCGCTTATCAATTTACAGAGCACTTTTGTGTACTTAGACGTTTCTTCCATTTAATATGAAATAATCTAACAATCTCATTTGTACTTTTTCAAACAATAT
>NZPradTrx003373_C01_E01_frag_3350_1_100000_1_2
ACAATTCACAGCGGGATCAGCATACAGAGTACAAGCCACAAGAAGCTAAGAACTAGGTTAAGGAAACAATCAACGGTGCAAAGGGGGTCAGCCACAAGGAAGGTTGAGTGTATTGTGAAC
>NZPradTrx003386_C01_E01_frag_3364_1_100000_2_243
ATCAACAGAAACTACATTGAAGAAACAGTTTAATACAATTTATAAACCTGCCTGATTGATAACGAATGGTACCGTGCACTATCATGGACAGAAACATTTACTGTTTAATGGCTAAAACAA
>NZPradTrx003395_C01_E01_frag_3373_1_100000_1_71
AAAGTAGGTTTCTGGATCTCAAGGGATATCTGTCACATTTAATATTTAGTCCAATCAAGGGTTAATTAAACTCTTTATCGAGTGCTAAAAGCTTGATTGCGGTCTTTAAATTTTATTTAC
>NZPradTrx003404_C01_E01_frag_3383_1_100000_2_145
TATACATGCATGTCCGTAAAAATCACCCCCCTCTCCTTTTTGGATGCATGATCGTCATGGGTGTCATATAGGATGCAGCACCAGAGAATGGGTGGTATGGGTTGTGGGATGTATATGCAT
>NZPradTrx003406_C01_E01_frag_3385_1_100000_3_275
CAAACGAATAAAGAATGTTGAATACAGAGCTCAGAATAGTTACTCGTCAAAGATTGTGAACGTATATGGTAGTGTTCCAAGGCCTCCATTGTTTTCATTGCAGTGCATAAATAGTTCAAT
>NZPradTrx003411_C01_E01_region:1__299_frag_228908_1_100000_1_0
GAAATATCAAATTTTATTAATCTAATTAGAGAGAATACAAGCAATATATAACAAGCACGGAACAAATTATTCTCCTCTGAAAATGAAGATCAACCCGGCAACAGGGATCATCTGCTATAG
>NZPradTrx003418_C01_E01_frag_3395_1_100000_1_58
ATATATACATTGAGAGTCTATCCTCTACAGGCATAAACAAATATGTGAAAATTAGAAGGATAATTTATGCTTATCAAAATAATTCCATCACCATTCTGTCAAGCAACACAAAAGTTAATT
>NZPradTrx003423_C01_E01_frag_3400_1_100000_1_23
AGATCATAGGATTTTGTAATATTCACATTGTAAGGACTTAATCATTCTCACTTAAGCCACATATATTTATTTTTGAAATAAGCCTCAGTAGTCTTTCAATAATTATTGGAATAATCAATA
>NZPradTrx003424_C01_E01_frag_3401_1_100000_3_273
TTCGTTCTAGATTGTAATTTTCACTTAATGAGCTACTCTTGGTGTTGCCTCAGTTGAGGAAACAAGGCGGCAAGGACTTCCAAGCTTTGAACAATATTGCTCCATAGAAGGGTCAATCTA
>NZPradTrx003425_C01_E01_frag_3402_1_100000_1_11
CAAAAATTAACAGTCGATGCTTCCAACAGGCCATGGCTCATAACACCTTCTAAATATTCCATTACCTTCTCCCTAGAAGTTAATACAAAAGAAGCTTTCAGACTCTGGGTATGTACTTTA
>NZPradTrx003427_C01_E01_frag_3404_1_100000_1_73
ACTGAATATTGGATGAGTTAACCTAGTAAGAACTAAAAGAACTGAATGGGACTTATGACAAGGGTTATGCTCATGAAGTGAAAAGCCAAGATATATATCGTCGATAAACATAGAGAGAAA
>NZPradTrx003429_C01_E01_frag_3406_1_100000_1_0
AACAAATCTGGTCTGCGAATTCTCCTCTAAGGCTACGGCTAGCCATCGAAAGACTGCCGAACCCCTGTGCACACGTCTGCTCAACTATTTCCGTGGCATTTTCAGGGACAGCGAGCTAAC
>NZPradTrx003430_C01_E01_frag_3407_1_100000_1_71
CATATAGAATCTAGCGAGTGTGGATAATTCAATTCATTAATGAAATGAAGAATGTAGTGAATGATCAGTTTGCGAGTCTTTATTTTCAATTATGAAATTTCCATCACTATTCATCCATAC
>NZPradTrx003432_C01_E01_frag_3409_1_100000_1_47
ACCAGTTTTCCATTATGTTGTGAGTATCTAGAATTATAGATAAATGGATGCAAGTTCGAGAGAGAAATTCATATAATGAATGATTTAGAGGTTTTTAGTTTAAGAGTTAGGTTGGTTATT
>NZPradTrx003445_C01_E01_frag_3421_1_100000_1_73
AAAACAACATTATGATTGATGTAAATGACATATGTATAGTCATGTCATAGTTCATCTACAATAGTTTAAATAATCTTGTTGGCATTATTTTGATCAACTTGCAAGTTCTGAATCTTAGCA
>NZPradTrx003446_C01_E01_frag_3422_1_100000_3_331
AATCTGCATTTCAATCAGCTGTATTTTTATTGGTATGGTTATGGATATATTCCCACCTCCACAGTTACACCAACACCAGTTAAACGGCGACAGAGTAATATAATTAAGAAGAAGAGACAA
>NZPradTrx003458_C01_E01_frag_3433_1_100000_1_0
GCAAAGAAGTGCTTTGGTCCATCCTGCATAAACAAAATTTGTAACCAAACAACTGTACATAAGTTGCTGAATCTGTCTACTTCATATTAGTCTTCGAGCAAGGAGAGAACGACAAATCAA
>NZPradTrx003461_C01_E01_frag_3436_1_100000_2_184
TTAGTGGTGATATATAGTCTTCCTTTTGCTTGTTTTGTTGATTGGTAAATGCCCCATTGTGAGGAAGTCGGTTCTACGTTTGGCTTAGATGCTAGGGAAGGGTATCTATTCTGTCAAAAT
>NZPradTrx003475_C01_E01_frag_3450_1_100000_1_108
TTCTTGTTTCTGAAAATAGTACACGTTTTGTGCAACTTAGGTGGCAATGAGTGCTTTACAAAGTGAGTTGCATGATGTTTAGTGTCGTAAGGATGTTTTTGGGTGATATGAACACAACAA
>NZPradTrx003476_C01_E01_region:1__273_frag_228914_1_100000_2_141
TTTCTATATTCATATGGTCAACTAGAATCATCCAACGTGAATCCTCAACAGCATAGGCAAAAAGTGACATCAAGCAGTTTAGGAACAAGCTGTCGTAATTCTTTTATTTACTGTGACTAT
>NZPradTrx003476_C02_E03_frag_3451_1_100000_1_61
ACATGAAATGATTTGGAGAATACATATTTATGGTGGTGTGGTTTAAATCCATATTTGAGAAGTTTGGACAAGTTATTGAACATGGTTTTTAAGTTTTGTAGAGGGAAGTTGATTAGAATT
>NZPradTrx003491_C01_E01_frag_3466_1_100000_1_0
ATTCATGATAAATGGTTGAGCCAAGATCGTTGTGGTTCGCAAACCAATCAAGTTGATTCCTCTCAACTTCGGCTGGAAAGCTTTTGGTGTCTTTTCTTGATATTAGGTGCGGCATCATTT
>NZPradTrx003506_C01_E01_frag_3481_1_100000_1_94
ATATGTCTTACAGCTGGCTGCAGTTTCCCATTGAGCACAAGCGGATGTTGGTCGAGCTGCAATGGCAACACAAGCGGTCGATAGGGAACGAGCATATGGCACAACAAAATGGGGATTTGT
>NZPradTrx003517_C01_E01_frag_3492_1_100000_2_137
AAAAAATATGCTTCCATCTATCTATTTTGTTCATATCTCCTCCACACTCCTCTTCATACTATGGAGCAACAGGCAACTGATGCAAAATTAAACTCTTTTCCACATTTTCTATTTTTGGTA
>NZPradTrx003520_C01_E01_frag_3495_1_100000_2_189
ATAACATGGTATGCCTCTGTATAGAACTAGGAAAATTTAGTCTCTTTGAAATTTGCTGCCCCATGAAACATTTAGGTTATTGATAGCGCCACTGTCTGATGTCCTTTGGACTTTTGTTAT
>NZPradTrx003526_C01_E01_frag_3501_1_100000_5_690
CTCTTTTTGGCAGGATGCAAGGAATCCCACTACGGAATGTCCCCCTCAAAAAGTGAGGTGCTCCCATGCTCCCTTTTCACCAAAGTCCACTATTTAGAACAACCCTCCCTGGTAATTGCT
>NZPradTrx003536_C01_E01_frag_3511_1_100000_1_80
TGTCACAACGACAAGAGTTCACTGATGATTATTTTAATTTTTGAACTGAAAGTATGGTTTAACATTATCTTGTGATACATTACAATTCATTCATTTGCTAAAGTAGAAGCTAGATGTATA
>NZPradTrx003539_C01_E01_frag_3514_1_100000_1_11
GTAGTAACTCCTGCAATAAAAAATAATAATAAAAGACTCCATCAGCTAACGTACTTGTGAGGGGCCATGATACTTTCCATGGCGAGCAACATTCAAGAACAAGCAGAGATTAATTCCTTT
>NZPradTrx003539_C02_E02_frag_3515_1_100000_1_18
TTAACCATATTCAGAGACAGACTACATTTATTTCCATTGTGGTGTCCGACATTTTGTGTGAACATTTTAACCATCTTCAAAAACAGACTACATTTTGTGTGAACTATTCAACCATATTCA
>NZPradTrx003541_C01_E01_frag_3517_1_100000_4_544
AGAAAACAGAATGTTGAACGTGCGCAGATGGTATGCCCGAATGTTTGAACGAGCCAGCATGGCAGCAAAAGTAAATGCCATCATGGCGACGGGCGGTACCCTCCCCTCGTTAAATCGGCA
>NZPradTrx003542_C01_E01_frag_3518_1_100000_2_178
AGATTACTCTGAATAGAAAATCTCGAACGTTACTGACACATTCAAAGGTTGGCGTGATTGATGCACTTCTTGATGATGTTCGCTCCAACAAATCACGAAAATCTTGAAGGTCCTCTATGG
>NZPradTrx003548_C01_E01_frag_3524_1_100000_5_748
TATTTAAGTAATAGGGAAACTGGGTGACCTAATATTAAATATACCTCCATGCCTAATACCTTGATATATTTGGGAGTAGCTATTAACACTATGACAAAATAAATCATGGAAAAACTCCAA
>NZPradTrx003555_C01_E01_frag_3531_1_100000_2_197
ACTCTCTGCTTATTATGTTCCAAAGCACTCAACAGGCGATTTGAATTCAAAGTATTTCTCAATATTCAGCCTCAATATTCAAACAATAGTGAGATCAAAACTTCATATAGATTCTATGGA
>NZPradTrx003558_C01_E01_frag_3534_1_100000_2_122
TTTTGTCTGATAGAGGACACATAGACACCCCAAATCTGTATTAGCAAGATTTGAACATCGATATAAATACAATTACAATCCAGTGTGGAAAAGATACATAATGAAAAAAGCCTAGTATGA
>NZPradTrx003559_C01_E01_frag_3535_1_100000_4_391
TTGGTTAGATCTGTAGTTATCTTTGTTGATTCATGGCACCCTGCATAGATCACTCTACCAACTCCCAGATCTAGTGTTCCAAGTTGAAAGTCGGCTTCCAATTTGGCAAGATCCAGATTT
>NZPradTrx003568_C01_E01_frag_3545_1_100000_2_207
TTGTGAATATATATACAATGTATATATACTACTCTGTTAATTCAATGGAATTCGGATCAGAATTTGAATCTTTAAACATAGAACAATGGCTCATTTCTCTTTGTACTGAATTCTTTAATT
>NZPradTrx003571_C01_E01_frag_3548_1_100000_2_237
TCAAAAGAATCAACTTTACATCCAACATTTTCATTAGGCTTGATATAGACTATCAATGGATTAATATAAAGAACTTGATGATATGGTAATCACTTACGAGTTTCTTATGTAGGAAGTTGA
>NZPradTrx003578_C01_E01_frag_3554_1_100000_1_5
CTAACAAGAACACTTTCAGGGATTGACCAATACTAGTAACATTCAAATTTCAATGTCACAAGTGCCATTATAGGGCCATCTTCAGAATATAATAGGAAAGAGAGACAAAGATTACTCTGA
>NZPradTrx003580_C01_E01_frag_3556_1_100000_2_129
AATTTTTCCTTTGTATTAACTGAGTACTCATGGTTCAAGTGAGAAAGGACTCTTTGTTGGTACTTTCGTCATTCACAAAGAAATATGTAAATTTTTCTGGGTTGATATGAGTTGTATGAG
>NZPradTrx003598_C01_E01_frag_3573_1_100000_1_89
ATACAGAAAATAAATTGAACAGTCTCTGTGTTACAGAAATGAATGATTGTTCTGATTTTAGGGGGCTTCTCTGATATTTGTGTGGAAATCTTTGTTGCAGTTATGCAGATGATGAACAAT
>NZPradTrx003602_C01_E01_frag_3578_1_100000_1_8
TCTACATGTCACACCCTTCAAATTCAAAAAATAAATGAAGTCAGTGCAATCATTTGAAAGGTTTCAAATAAAATAACAGATACTACAACATAATGATTCTCACCACTTTTTATATATCTT
>NZPradTrx003606_C01_E02_region:257__505_frag_228922_1_100000_2_125
AAGATTCAAATTTGAGGATATTCTCAGAATTTGCCATCAACATAACATGCTTGCAAATATATTCAACCGATTGTGATATTTTTGTTAGTTGCAAATAATTGGAAATGAGTAATTTGATAA
>NZPradTrx003608_C01_E01_frag_3583_1_100000_5_706
AAACATACTTTGATGGTATGCTCAATGTTGGAATTGGAATGCATTTTCCATAATTTGTTTTGTTGCTTAGATATGTTACATAGTGAACTACTTTTCACAAAGCTTGCTATTATCAGTATT
>NZPradTrx003621_C01_E01_frag_3596_1_100000_3_370
TTATCTAATCATCCTTTTACCCTAGTCTTGTATTGGCATTCACACTAGATTCAACTTGATATTTTTTCATGTACTTCGTAGAATTTAGACCTACTTTTTCCATTGACAAATCGTTTCTCT
>NZPradTrx003623_C01_E01_frag_3599_1_100000_2_135
TTAAAACCATAACAATTATGTGAGGGGAGAAATTAAATAAAGGGAACGCACATCAGAGTTTCCCTATAGACTTTGAGAACAATTTTGCATGCAACAAGGTAGCAATATTTCAATAATAAT
>NZPradTrx003626_C01_E01_frag_3602_1_100000_7_840
TTTCCTTTAAGGTTCTGACTACACATAATTATACAATGTGTATGAAATCACATAGATTGATTTCTCACGGATCTTAATGCTTGCCATGTTAATTTTGTAGCATCAGACAGGCATTCTAGT
>NZPradTrx003628_C01_E01_frag_3604_1_100000_2_276
TGATATTTACTTTATGGTGGTGTTGATATTGATCTATACAGAGTGAAATGCTGAGAACTTGTCATTCCAAATGGCGACAGTAGATTTTATGAAGTGCTAGTGTTGTTTCATCATTCATGA
>NZPradTrx003630_C01_E01_frag_3606_1_100000_1_105
AAGCTTGTTGAAGATCTAATACAGAATGCATGGGAATGCAACCATCTTCTTGAAGATCACAAGAGCTAGGTTTCAGCCATTATAATGTAATCGTTACTGATACTTGTGAGTTCATTGTTT
>NZPradTrx003655_C01_E01_frag_3631_1_100000_2_159
AACAGATGACATTATAACCTCTGAGGCTTCTTTTAGTTAAGAAAATTCTGGCTGATGAAGCTGGGATTTGTTAGACAGCTAATCTTTGGGATTAAGGTTTTGTTATGGTTAGTGGTTATT
>NZPradTrx003659_C01_E01_frag_3635_1_100000_1_44
ATTATTGTCTCTAATATCAACAATGCATTTAGTATTTCCTTGGTTTATTATTGCAAACACATAATACTTGGGATATGGTCTTTTCATTATGGAATGGTGTCTTGATAATGACAATAATAC
>NZPradTrx003670_C01_E01_frag_3646_1_100000_2_163
GTGGATTCGTAAATGAATTGAGGCCGGTCTGCAATTTGAAAGTTTGGGGTGCTCACTTGTGTTCTCTTCACGTGCCTTAATACCAAAGGTAGGCATATATAAGAAGCTGCTTCAAGAAAT
>NZPradTrx003677_C01_E01_frag_3653_1_100000_1_0
GACACTCTCTCAAATTGTTGACCTGCCAAGAATATCAATAGGAAGTTATTTTATATTTCCAATTTTTTGTTTTCTATCAAGAATCTTTTCTAATAGGAAATGCCTTTTAGTAACTGAGGG
>NZPradTrx003679_C01_E01_frag_3656_1_100000_1_2
TAAAATTATAGTACTTCTGAAATTGTCGTCGTGTTTAAGGAAACAACTTACAAACTCTTTATAGATGCTAATTTTAGATCTCCTACTGCAACATCGTTACAATATTAAAATACTGGCTTT
>NZPradTrx003681_C01_E01_frag_3658_1_100000_1_44
TATCAAAAATGAAGCGGGATAGTGAAAAGATAAACAACGATTCACGCCATCAATGATGCTTCTTTGATAACAAATATGATAAATATCCATGTACAGAGAAAACTGTTTTAAAAGAAAAAT
>NZPradTrx003684_C01_E01_frag_3661_1_100000_2_175
TCTGATAAAAGAATTTCATGGGTATCATGTAATGTGGCTATCTTCATAAAAAACCATGTATTACTTCAGCTAGTAGATTCTTTTCTACATTTTCTGGTATATTATTGTGTTAGATCTTAT
>NZPradTrx003685_C01_E01_frag_3662_1_100000_1_16
TAATGCTTGAGCAACTTTCTGCTTTAGGTCTCGGCCTCCAGTTGCTTTTGCAGAGGATGACTTCAGATACGCACGAAGCAGCAAATTACTCTTCCAGTTTCGTGTCTTCACCAAATAATT
>NZPradTrx003686_C01_E01_frag_3663_1_100000_1_106
ATTTCTTCCAACAGCTTATAAATGACTTTAAGTAATTCCAGGATCTCAACTAGGATAACTTTGCCTAATAGATATCGCTCATTGCTAGTTAGCTTTTTGGAGCTTTGTGTATAATTTTAA
>NZPradTrx003688_C01_E01_frag_3665_1_100000_3_362
TGAATTATGACTATGAAGTATTTTTCTTTCATGTATGGCCAGTGTTTAGTAGGCTTTGGGATGTTGCTTCTAGTTAGTTCTGTATTTGATGAGCCTCCTCTTATGTAGCTTGAACATTAT
>NZPradTrx003696_C01_E01_frag_3674_1_100000_1_15
ACAAAATAGAATGATACAAGCATGACACACTCACAGCAACAAAATAGCACACTTGTATCGTTTGATGCAAACGAAGTTCAAGAATAGATGTATGTAATTATGTAGAAATTGACATGCTAT
>NZPradTrx003697_C01_E01_frag_3675_1_100000_1_124
ATCTGTTTATCTTTCGTTAAAGTCTGTGGGATAAAGATTCTATCCGTGATGAATGGAGGCTGCAAATCCGTAACCTAGGATAGTCGTTAGATTCGTTAAAATGAATGGATGCATTAATGT
>NZPradTrx003704_C01_E01_frag_3682_1_100000_1_68
ATTTTAATATAGCTTCTTAATATAAACTGCATAAGCGCAACGCAAAGATAAATATGTATGATTGATCTATTTTCATGTTGTTGAATGATGTTCCAAGTTTGAAAAGTAGAGACAGGTCAA
>NZPradTrx003710_C01_E01_frag_3689_1_100000_1_71
TTTCATGAAGCCTGATTTGAATTTGCTAGTCTTGTTGAAGAAAAGGCACAAAGTAGAGGAGCACCCAACTTGGATGAGTTAAGGTGTCTAAATCATTTTATGGCCTTTTCCTTCTTAAAT
>NZPradTrx003712_C01_E01_frag_3691_1_100000_10_1450
ACAATAAGTGGGTCAATGGGACTGAAAAGTCAATCTGATGTAAGCACATAGTGGCAGTGCAAAAGCATCTCCTATAGCTATTCTATCAGATCAGAAAAAGAACCAAATACCAAACAAAAA
>NZPradTrx003713_C01_E01_frag_3692_1_100000_1_18
TATTGCCACTGTACGCTGCTCTGGCCTTGAACAGGGTAGGGAATTAAAAAGGCCTTCAAACCCAATCGTTGTTCTATGACGCTTATATTAATCCAATTTCCAACGCAAAAAGTACGATAG
>NZPradTrx003714_C02_E03_frag_3693_1_100000_2_151
ATTATCAATGAAGGGTATTCCGGCGGCAATGTGCTTAATGTCATATTTGCAGTTCTTTCCGGCAGCATGTAAGATGAATGTGCATTGCCAAATGCAGTATATTCATTAGATAAAGAAATT
>NZPradTrx003735_C01_E01_frag_3715_1_100000_2_218
AGCAAAAAAGAAATATAGCCTGGAATCGAAAGGCAAATATAGGTTAGAAATGAACAGGAGTCTCGAAATTTGGGAAAGAGATTATCGGCTATCATCTAAGATAGCATCTGACCGTAGCAT
>NZPradTrx003740_C01_E01_frag_3720_1_100000_1_109
ATTGTTTTGTCATATGTGCTTTTACAATATGAGACATGTAATGTTGACCCAAAATGAGACAAATCAGGAAAATCCAAACAAAAAATGTTAAGCACCAAGGTATAATAAAGAATAATTAAC
>NZPradTrx003745_C01_E01_frag_3725_1_100000_2_152
ATAAATTCAACGTAACCCTTGAATAGCAACCAACCTTTAATCACTACATACATTGGCAGCAGATGGGCATACAATATCAATAAGGGTTATGTTTCACCAATGCAGATGGGCTTAGAATAT
>NZPradTrx003752_C01_E01_frag_3730_1_100000_2_226
TCGCAGGGTCAAGTTGCTAGTGAGATGTGGGCTGAAATTCTCCAAGCCGAATTGCTTCAGACGCTAAGTTCCAGTGGGTCAAAATTCATAGGGCTAAATTCTTCCAGTGGGGTCAAGTTG
>NZPradTrx003755_C01_E01_frag_3732_1_100000_4_486
GAAAATTTGTAGGCAGAACTGCATAACAAACATACGCATACACCAAACCCCAAAAACATAATACATGATAATACCAACAAATCCTATCTGCCACAATTAATCAGCTCATATCCACTATGA
>NZPradTrx003774_C01_E01_region:1__172_frag_228933_1_100000_1_49
AAGAAAACGCTGCGCTGTGTGGAAGTTGGCTTATTCATACTTAGGCACGTCACGTTGGTTTTCGGACAACCAGGAGGCTTAAGGGCAGAGAGGGACACTGAAAGTGTCAACAAAATTAAT
>NZPradTrx003782_C01_E01_frag_3757_1_100000_2_182
AAAATTTAATTTTCTTACATTTTATCATAAACCCCACAAAATATCGTGAGACCGTAAACAAAATTTTTCTCTTTTTCCTCGTTTACCGAATTGTTGGCTTACATCCAGTTGCTGAATTAA
>NZPradTrx003787_C01_E01_frag_3762_1_100000_5_716
TAAAATGTCTGGGTAAGCACAATCATGATTCGGCAATAGAGTGGTAAAGCATATAAACGCTAAGTTCACTGTATACTGATTGATCTCGTGAACACCCAATCCCACCCACTACACATTCCA
>NZPradTrx003794_C01_E01_frag_3769_1_100000_1_2
TTTAGCTTTTGGGAGACATGATCATTAAAGAACATGGTAGAGAACTGTATCATTTGGTTTGAACTTATCTTGTTTTTGTGGAGAAGGATATGAAGGGCTGCATTGAACAGAGAATTCGCT
>NZPradTrx003796_C01_E03_region:609__743_frag_228936_1_100000_1_3
TGAAATTCCCCTATAGTTCTGCGGTCTGGCATTGCTGGCAAACGTGAGGAGATTGCTCAAGATAAATAGCAGCACCATAGGCCTGTAATCAGCGGAAGCCCTGATCCGAAATAACTCGTT
>NZPradTrx003800_C01_E01_frag_3774_1_100000_7_875
TTATTCAACATGTATATGAAATGTAATTAGACTTATCATAGGCATCTAATATGCGATGAAATAAAAATCTATCATACATAAACTTATTAAGCTAAATTTAAAGTAGACATAGGATTGATG
>NZPradTrx003809_C01_E01_frag_3782_1_100000_1_17
TTAGTGTAACTCAAACAACTCCATGGAAATTACAGAAATTATTATTATTCCATACAAGATGAGGTAGAGTGACTGACGTCCCTTTTCACCTACCAAGATTCTTCAGTTATATACTATGTT
>NZPradTrx003815_C01_E01_frag_3788_1_100000_1_26
AAGAAGGAAGAAATTAGGAGTCTAAGACACTGAGAAATTCCTCCAGGCCAATAGTGTTATCATTATGATAATAGAGCAGGCCTCAAAAGCATAAAGAATATTAGAGAAATAGCTATACAA
>NZPradTrx003817_C01_E01_frag_3790_1_100000_2_175
TAAATTCCGGAGATATCCAGAAACCCTCCTGCTCAGTTTTATACAAGTCCATTATCATAGATCTTCAATCTTTCAGGCGTAACATTAAATCTTCTGGCCATTTGACAATGGATTTCCTAA
>NZPradTrx003818_C01_E01_frag_3791_1_100000_4_442
AAAACCAGCTAGGTTCAATCAATAATGACCTGCTTGGACTAGCGGAAGACATGCACTATATAGGATCCACGTCCAATATAAAGTTAGCAGAATCATGGAGAAGCCATCTTTACATACCTT
>NZPradTrx003821_C01_E01_frag_3794_1_100000_2_127
AGCATTAACTATGAGGAATAGCGATAAAAAACTAATAGGGGTAAATGGATCACTAGTGATAAGCAAGAGATTTGGGCATTCTTTGTCTGACCTAAAAGATTAGATAAAAGAGGAACTGTG
>NZPradTrx003829_C01_E01_frag_3801_1_100000_1_7
TATTAGATGATCTTCTAGATGGCTTAATTTTATCTTATTTTTTTAATGAAAAAGCATTATAAATAGTGTTGAGGATTGGTTTAATTGATTGAGGTCTTGTTGTTAAAAGCATTCTGTTAT
>NZPradTrx003861_C01_E01_frag_3833_1_100000_1_7
ATGATTGCTGGATATGTACAGAATGGACATTTTAATGAAACTATTGAGCTCTTTCAAGAAATGCAGCTGACAGGTGTGAAGCCAGATTCAGCAACACTTGCAGTTGTTCTATCTGCATGT
>NZPradTrx003883_C01_E01_frag_3855_1_100000_1_36
TGATGTTTAGGACTTCTTTGACACTCAATTGGGTCTTATACTTATAATCATTCGTTACCATGAAAATGAGTGAGTCTGCCCAGCAAGTTATCTTAACCACAAAACAAAAAGATTTAGGAT
>NZPradTrx003887_C01_E01_frag_3859_1_100000_2_233
TTTTATTAAAAGTTCTTGTTTCCAGATGTGTTTACAAGGTTAAATTCATATTCGAACCTATCTTTATGTATCAGGCTCTGCAACATAATCTGATGAACAGTTAGGAGGATCAAACAACAA
>NZPradTrx003887_C01_E01_frag_3859_1_100000_3_418
ATAATTTTCCATTGTTTCCTGCAGCCTCATACAGTAAATTTTGATACTGTGACAATTGATACTAGTTTCTTATACTGCCTAAGTTTAGATTCCTAAGTTGATAATACATATTTCATTGAA
>NZPradTrx003890_C01_E01_frag_3862_1_100000_1_45
TTGTCCTTAAAAGACCCTCGGGAGCAGCTTTTGGAACCAAATGGTAAAGAGAAAGTATTTGACGGATACAAGTATTTCAACAAATAGAATGAAGGGCATTGATGTTGTTATCTCTATGAT
>NZPradTrx003891_C01_E01_frag_3863_1_100000_1_113
TAAGTGTGCCATTGGTGCAAATTTTTGATGTCATTTGGCTGCATTATTAAAATTTGATAATAAACGTTTCTCAGATTTTGCAGTATGATTTTATTTTCAGGTCACTACAGTATTTTTGTT
>NZPradTrx003903_C01_E01_frag_3876_1_100000_2_151
TTTGTGAGAGCATTTCATGGAATTAAATCATTTTATATGCAGCCCTGTTGGCTCTGAGTAGCCAATTTTTAAACGTGTATGCTGTTTCATTTGACTTCAGAATTCTGTTAATTCCCAAGA
>NZPradTrx003911_C01_E01_frag_3884_1_100000_1_80
GGGAGTACCGTGACGTATATTTCTTTCCTTGACCGCTATTACTTATTATGGAAATTCAGATTTTTCTATTATCTCTTTAACTTTTAGTTTTTAAAGCACGAATCTGAACTTCTTTTAAAT
>NZPradTrx003917_C01_E01_frag_3890_1_100000_1_30
AAATGTGTCATCTTGGATTCATATGAAAACAGTCCCATTGTACTCAGTTTTTGTCTAGGATCAAGAAAATGTGGTCTAGTGTTGTGGTGTGGGCCTCTAATATCTGAATATCAGAAAAAA
>NZPradTrx003919_C01_E01_frag_3892_1_100000_1_29
TACATAAATCAATGACTCATTATACTACAGAGCATCTAATTAGATGTCAGAAATCTAAACTTTTTAAACAAGACAGGAATTAGATGTCAGAAATCAAAACTTTTTAAAACAAGACAGAAT
>NZPradTrx003921_C01_E01_frag_3894_1_100000_1_118
AGTACATTTGCCATTGTAACCCAATCAGGTTTTATGGAAGCACCCCTCATTTGATTCAAAAGCTTCAAGGCCTTGTTCATGTTCCCACTCTGCGCATATCCTGTGATCAGTGTATTCCAT
>NZPradTrx003923_C01_E01_frag_3897_1_100000_1_2
ATGATCTGTTAAATATTTGGGATGATGGACAACTAGTCCTTGGTCACTCCCTAGGTAACAAATTTGAAGAAGCTGGGTGGCAGAGGGAGCGACTGAGGTTTCCAGGATGATCGGAAAGCA
>NZPradTrx003925_C01_E01_frag_3899_1_100000_1_0
AAAAGGAGTGCTGCCACACGTTCTCCTAGCTCTACATTGCAGTGAAGCCTGCAGGCTCCAAGCAAGGCTCCCCACACATGAGCATCAGGTTCTAACGGCATCTTCTCAATGAAGAGCCGC
>NZPradTrx003928_C01_E01_frag_3902_1_100000_1_68
TTAGGAATGGTTTCAATTTCCAAAATTGTCATAACCAGAGGTATATTCTAGGAATATAATAAGAATGAAATCAATAATTTCAGTTTGAATATGTTTTCATTTATCAAATTCAATCGTGAT
>NZPradTrx003946_C01_E01_frag_3921_1_100000_1_15
AAATTGAAAATTGTTTGAAGCTTTCAGCTAAAATGAATTTTTGTGATGTATCTATCGTAAAGCTAACACCAAAATTTTCCATGGATATTGAATGCATTTGGTCCTGACTATTGAGTTGGA
>NZPradTrx003948_C01_E01_frag_3923_1_100000_2_292
ATTATGCTTACAATCCATTCGCACAAGAAAATAAACTCTGGTCATATTTCACAGTTCACTCTTCTCAAACACTTGAATAAATGCTTAACCGTTTTCCCCAGTGACATGATGATGTAACAT
>NZPradTrx003949_C01_E01_frag_3924_1_100000_1_110
TTTTAGGTGGATAACAGGCACCAGTGCCGTTCCCTGGGAAATGCATTACACAGAAATTTAACAAATTAAAAATAATGGGCACCAGTGTTGTTCCCTACGAAATGCATTACACAGAAATTA
>NZPradTrx003958_C01_E01_frag_3933_1_100000_1_118
AAAGTAAAAACAAACAACATCACTGAATGAAATAACCTGATCCCTTTTTGCCTTGCTAAACAATTTTCGTGTATATAATGTTTTACCATCAACTCTCACAGAATTTGGCAACAAAAACAA
>NZPradTrx003963_C01_E01_frag_3938_1_100000_2_180
AAGGCTACTCATCGGCACACCCATACATTTCGAGGTTTATGCTCTACATCTCTTGGAATGGCCTCACTTTTTGGACATTTAATGATGGTTCAGAGTTACCAGGCTTAGATTTAGACTTTG
>NZPradTrx003968_C01_E01_frag_3943_1_100000_2_147
ATAATTAATCAGAGGGATTTACTTACCATCTTTGTACAGTGTTACAGTTTCATTCTTACATTTAGTATATTATTTTCTGGAAGATGCTTCTAGGTAATGCATGCTGTTTTTACTCATTAG
>NZPradTrx003976_C01_E01_frag_3950_1_100000_5_605
AAGGAGAGCAGAAGACTCCAAGAGTCAACATTGTATGCCTCTATAGAGGCTGAAGGAGTAAATTCCATCTAAGGAGCAAAGGGCTAAATACAAGCATCTCTTTCATCTAGTGGCTGAGTT
>NZPradTrx003982_C01_E01_frag_3955_1_100000_2_138
CTGTATTGAGTTGTAGGCCTGATACATAGATATGTAGGGCATATGGGTGAAGTCCCAGCAGTGAATATTTCAATCCATGTTTGAAAATGTTGAGTAAATGCAGGTGGGCTGAGTTTGAAT
>NZPradTrx003992_C01_E01_region:1__273_frag_228946_1_100000_1_1
TTTGTTTCACTCTGACAATTTTTATTGTCTTTCTTTTGGTTTCAAATAGGAAATGAATTCAAATTTAAGGTATACCGTTTTTGTAACATAGTTTGATGGAACTTAAAATCATGTTGTGTT
>NZPradTrx003992_C01_E02_region:270__390_frag_228947_1_100000_1_1
AGGATATCACGCTGGCGGAGAGCCTTTTAAGAAGTATCCCTGTATTGGATGAAGAGATAGTATACAGCACTGACCATTATGGCAAAGTCCCGCGAGCGTTCATAGTGGCCAAGCAGGATA
>NZPradTrx004007_C01_E01_frag_3978_1_100000_2_181
TGCGAATATGTATTTTTTGTTAGGTTCGACCATTGAGGCTGTAGAGATCATCCTTTATGTTTGACCCGCGGACTCTGTTATAAGTGATATTTTGGTCTTGTTAATAATTGGTTTCTTTTA
>NZPradTrx004013_C01_E01_frag_3985_1_100000_1_11
TGTTAGGCATAACGTCTTTTGTTGTCAATTTGCCACTCACTTTGTGCATGCTGCCGTAGATTTGTGCCCTGCCGTAGAGCCAACTTGTGGAAACTGTGGGTTAAACCTGCAAATAAAATT
>NZPradTrx004020_C01_E01_frag_3992_1_100000_1_33
ATAAATTACAATTAATAACTTTTTTGTGCTATATATCACTGAATAAGCAATATACACTCAAACATTTACACAATAGTTTGTTACTCTTATCAGTCAAATTCTACTCCCTACAATACATTA
>NZPradTrx004023_C01_E01_frag_3995_1_100000_1_72
ACACTAACATAGTTGTTTAAACCTTTGGCCTTAATTTTACCAGAAAAGGCTTTTTCATGCCAGAACTAACATTAAAGTCTTTTTCAGGCAAAAACTAACATTAAAGTCCCAATTGGTTAA
>NZPradTrx004025_C01_E01_frag_3997_1_100000_3_294
TTCAAGGGGGAATTCACTGCACTTGAATAAATTTGAGGTACTTGTGATTGCAGTTTAGGAAATGTGTGTTTATTCTGCTTCTATCCCAGGTGATGGGCGGAGATCCGTAGCTTTCCTTGG
>NZPradTrx004037_C01_E01_frag_4009_1_100000_2_236
AAATGCATAGACAATCCCGAAGAGATTGAAAGCCAAAGCCGACTTTGAATTGGATAATTCAGAGCGAAAAATCCAAATTCCCGTAAAATTTCGAAGTATTAGTGCATAAAGGAAGCTAAA
>NZPradTrx004045_C01_E01_frag_4018_1_100000_15_2172
TCTTCATCCAATGAATCTGTTCCAGATCCATCTGCACCTCTCACCTTGAAGGACCTAGACCCACCCACTTCTTCACCTCTTGTATCCTTTCTATTCCATGCCCTCAATTTCTCAATACCT
>NZPradTrx004052_C01_E01_frag_4025_1_100000_1_18
TTTCAGGTTCTATAGTATAATAATGTTAACATTCCTTACATTAGTTTTGTTCTCTTTAGTATCTTTGGGATTGATATCTTATTTTCCAGGTATTCAAAAGCTTGCATAAATGTTTTATTG
>NZPradTrx004053_C01_E01_frag_4026_1_100000_2_195
CAAAGATGATAGAAACAAACTACTGATCTCAAAATTAATATCATGATCTCAGGAAGTTCAATCATTGGTGCTAACGAGGATAGGCCAAGGGCCACCATAACAATTTAGCATTCAGCAACA
>NZPradTrx004054_C01_E01_frag_4027_1_100000_1_17
ATTTGTTCATACAAGGCAGCTTTATTTCGAAACATTTTTGTCTTAATGAATGGCAGCTGCTGTCTGTCACCTGGATTTTTTCTACTTACAGAAAGACTAAACACAATTTATCATGCTTTA
>NZPradTrx004055_C01_E01_region:1__139_frag_228953_1_100000_1_7
TTGCAGCAACCATATTTTCCTTTTCCTCTGAATGGATGCCAATACTACCGAACTGCTATTTGATCTTAGCTACTAGCCCTATCAGAAATTTGATTGATGCCCTGACAACAGCACTCAATT
>NZPradTrx004067_C01_E01_frag_4039_1_100000_1_1
TTCATTCCTACCCAGATGCCTGGTATATTTCACTTACAACCCATGAATGACTGCTGACAAACAGAGAGTTTAGTACGTTAAATCTAATAGCTGATTAAATCCTGATAAGTGTAGGGTCCA
>NZPradTrx004085_C01_E01_frag_4057_1_100000_1_24
ACATAACAAGGTCAAAACAAATGTTTAGGTGAATACATGGAAGTGCTTGAATGTTTATTTCTAGATAGAGAAGTGAAATTAGAATGAACCTATGCAACAATACAGATCAAAAGACCACAT
>NZPradTrx004091_C01_E01_frag_4064_1_100000_1_26
ACAATAAAACAAAATACAAACTATGGATTGAAAGAATAGATGGGAAAAGTGACCAAGCCAATCAAGTTTGTAACGTTATTGAAGAGGATTCTATCATATATATTCCTTTCCAGTGGTAAA
>NZPradTrx004098_C01_E01_frag_4070_1_100000_3_374
ACAAATAAAGGATGGTTTTTGCAATGTACAACAGGACCCAAGAAAGCATTCTCGGGTACTCCTAGAGTTTGATTTACGTTGAAACACTTAGTGGAGACAACTAAAGTTTGTGATGTAAAT
>NZPradTrx004108_C01_E01_frag_4081_1_100000_1_55
ATTGCGATAAAAAATTAAAGGACCACTATCTGCTATTTAAATCGAAATCGCAGACACGCTTAAGTACCCAAACTTCGTAGATAAATCAGAACCACAGCTAAAATTCGTAAAAGTATATCA
>NZPradTrx004117_C01_E01_frag_4091_1_100000_1_16
AATTTTATTTATGGAATTAATGTCGTTGGGATGTTTGTTTGCATTGCTTCTCATGTTTTGTTACCGATTCCACTTGCAACCTATTACTGAGATAATGGTTTCTGGATATCTTAGTGTGAT
>NZPradTrx004120_C01_E03_region:150__525_frag_228957_1_100000_1_55
AATTTTCCCGAACACTGTTAACCTATCCGCTGACCTCCATTGTGTGAGGGATGCTGCATTCGTGGCCATTAATGATGCATTCAACGCAGCCATTGCAAATATGACAATGAATACTATATG
>NZPradTrx004121_C01_E01_frag_4094_1_100000_4_586
AAATTTTGATGTGCTCCATGTCTTGAATATTAAAATAGTTTGTAGTCCAAGGACAGCTGTCAGTATATCTTCATTCAAGGGTGCATAAGGATACAAATAGTCAATCAAACCTTTACACAA
>NZPradTrx004126_C01_E01_frag_4099_1_100000_1_64
TTTTCTATGATATTATCTTATATGCAATTAGTATGCCATCATTTTGATGTTGATATAAATGAACAGAGGACTGTAGCATGGCAGTCTATTGCCTCTAGCATGTACTTATATTAGTAATTT
>NZPradTrx004132_C01_E01_frag_4106_1_100000_2_233
ATATTGGTTAATCCACTTATCTTTAAGCTTCGAAGTATATTTTAGGAAATATGTACATGTATTCTGCATGTTAGTCATGGACCATATTTCTAATATGCATGATGCTAGTAAATGAATATT
>NZPradTrx004133_C01_E01_frag_4107_1_100000_1_3
AATATGGTGTAAAGAAAACTAATGCACATTGTAGAAAATTTGTTTACAGTATTCAGACTATTAACATAAACTTATATGACAAAGTGCATATAATACAGTCCATGATATCCTATGTACATT
>NZPradTrx004133_C02_E02_region:1__883_frag_228958_1_100000_6_762
CTTGAAGTTTATAAGTCCTATGAAGGTTTTAGACATTGTGTTATCAAAGAGTACACACTTATATTTTCTTAGCAAAAAGTGAATCCAGAAGAATTAAGGTCTAAATTAAACTTTAGAGAA
>NZPradTrx004133_C02_E03_region:879__1026_frag_228959_1_100000_1_7
TTAAGGTCTAAATTAAACTTTACAGAAGTCTTGATGCAACCATGCTGGGGAGAGTCACCAAGTCACTGTAAATTTAGACATCAACTATCACAATAGATATAGAATATGGTGTAAAGAAAA
>NZPradTrx004144_C01_E01_frag_4118_1_100000_1_102
CTTTTGTTGGAAGAATGTTGTCATTGACTTGCTCATTTAATGGAGGAGGTCTAAAAAGACATATCCTAACCGTATTGCACATCCATTGGAAGAATATTGCCAATGATCTGTCCATTTAAA
>NZPradTrx004175_C01_E01_frag_4148_1_100000_1_55
CCAAATATTATATGCTCAGGTAGCTGTTGCAAACTGACAGATTAGGCATGCTTGCAGTAGGGAAATGTTGGGCACTGAATCCCAGGCTGTTGTTTATACACTCTTGAAATTTATATTGTT
>NZPradTrx004179_C01_E01_frag_4151_1_100000_2_204
ATTACCAGCAGAGTCATCTCAATCAAACTAAGTCTTTCAACATTATGATACAAATAATTCTTCTAAATACAAACTGAAGAATAAGCTCAACAACTTTCTATTAAGCAACAGTATAATACT
>NZPradTrx004186_C01_E01_frag_4158_1_100000_1_63
AAAAGAACAAGCTAACTGGAACAAATTCAAGAATAACTGCCTCTAAGAAAAACAAAAAAGCATACAAGATGTTCCAAAACATATCTTAGAAATAAATTTCATGACAATTAATATGCTTTA
>NZPradTrx004204_C01_E01_frag_4176_1_100000_1_32
TATTCAGAAACACCACTGATAAGACTAAAAATCACAGATAAGAATAATTCTATTAGCACGAGGATTAATGTAACACCTAAATGAAAGGCCAAAAATATATTTTATCTTTCCAAGTGTGTT
>NZPradTrx004206_C01_E01_frag_4178_1_100000_1_8
AAATGAAAATACACAATTTATGTCCTTTTGAAATGAAATGGTATTGAAATTGTGAAAAGAATTTGATGTTTGAATTATTGAAGTAGATTGAATATCTGGATTCTGAACTAAAGATGATGA
>NZPradTrx004214_C01_E01_frag_4186_1_100000_3_306
AACACCTCAACCCACCGTACACGCTACATCTCTGGATTTTGCTTTAATGGTGGAGCGGGTACGAAAGTCCAAGGGCGTATAGCACTGGGGGTTTACGCTGGTTGGACCAACTGAGTAAAT
>NZPradTrx004221_C01_E01_frag_4194_1_100000_1_5
AATGCAATAATTGCAGGATTTTCACAAAATGGGCATGGCGAAGAGGCCCTAAGACTTTTCCAACAAATGCAATTGGCAGATGTAAGACTATACCCAAAGACCTTTGCTAGTATTCTTCCA
>NZPradTrx004227_C01_E01_frag_4200_1_100000_1_2
AATTCTATAATTTTGGTAAATAGTATTACCATGCACATTTGCAAACATGTAAAGTAATTTTTTTCTTTTTTCTAGTTGTTGGTCATGAATGGCCATGGGAGAGCAAAGTCAACTCCTGTT
>NZPradTrx004233_C01_E01_frag_4206_1_100000_2_187
ATTACGAAATCTAAATAACCCAAACCGAAAAGAAAATCCAAAGAAAAACTTTAAATTTGCATGCTTTAAATCAAATTTAGCATTCCTGTATTTTGAAAAAGGAAATGTCAGCAAAGCTTT
>NZPradTrx004235_C01_E01_frag_4208_1_100000_3_295
TAAATTTGAATATTTTGAATTATATAGTTTCTCGTATTTAATGCTGAATTTTATTGCATATTTTGTATTGCCGAATCTTTGCCAAACCTCATGGTTACTGAACTTGAACAGGAACTTGAA
>NZPradTrx004240_C01_E01_frag_4213_1_100000_1_109
TTTTGCTTTCAATTTCTTTTGCAACTACTGGGTTATCAAAGAATATCTGTATTCCAATTTCAAATTCTGAGGTTGTTTATAAGTTTTGTGACTAATGTGTGCTACACTTTTCGCAATATT
>NZPradTrx004241_C01_E01_frag_4214_1_100000_3_276
CATTAGGAATTGTGTGCGCTTCATGTTTTATTCTGGTTGAACTGGTTAAGCCTGTGAAGAGGGAAGAATATTTTGTAAAGGGTGCGCTTCATGATTTAAGAATTATAGAGACTGATGCTT
>NZPradTrx004243_C01_E01_frag_4216_1_100000_1_118
AACATCATCTATAATATTCTTAGTATGTTGCATTAGATGAACTCAACATATGATATCATTCATTACATTGATTACAATCCTAAATGTCCGATTAGAAAATATTCTTTTACTTTTCCTTTC
>NZPradTrx004250_C01_E01_frag_4223_1_100000_3_316
GAATTCACGATAGTTGGATGCATTATGAACCTGATAATTTTTTGATACAACAGAAATAGCCTATAGGAAAAGACCTCTAAACCCAAAATGATGTGAATTGGCATTCAAAAGTTTTGTAAA
>NZPradTrx004259_C01_E01_frag_4232_1_100000_1_78
CTACTTTTCTAACGGATTCAAGATCCATTAAAATCATCTTTTGTAAAATTGTAATCTTAAAAAACATGACATAGACTATGAAGTTATAACTAGTGTTAAAATAATTATGTAAAAGAAATT
>NZPradTrx004262_C01_E01_frag_4236_1_100000_1_63
ACTTTCTATCTGAAACTGAATGAATAAAACCTATACCTTGCTTTCTCCTTTATAGACTAGAAGAAGAGAAGGTACAGTGTCTTTGGACATATGCATAACAATGTCTTAACTGAAATAAAC
>NZPradTrx004278_C01_E01_frag_4252_1_100000_2_184
AACAAGTTGTATAGCCAAATCCTGGGCCAAGGATGTATAAGTCCAAAGAGTCGCTTCACATAACAATTTGTATAACCAAATTCTATTCCAAGGATGTATTTGTTAGCACTTTGTAGTTTT
>NZPradTrx004282_C01_E01_frag_4256_1_100000_1_33
TTGTTTTCACAGATTTTATTGCTAAATGTGTGTTATTGCCGCATGTTTTGCTTTTAATCCTGCTTTGATCTTACATTTATGGTTTGTGCAATAGTAGATTGTGATCAAAGTAGAAGTAGA
>NZPradTrx004287_C01_E01_frag_4261_1_100000_1_95
AAAGGGGCAGCAAAAATGAAAACCATTCACTTTATTTTTTTCTAAACATAACTCATCTTATTTGAAATTAAAGAACAAAATACATTTCCAATCACAAATCACTGAGCAAATTTGAATTTG
>NZPradTrx004293_C01_E01_frag_4267_1_100000_1_89
TGATTATGGCTTTTAGAAATTATCAAGTCTAGATGTTCTTCTGATTAAGTCCCTAATCAAAAAATGTATTCCATAAAGTTCTTTGGTACAGATAAGAAATTAATACAAGAAACTAAGTTT
>NZPradTrx004297_C01_E01_frag_4271_1_100000_2_194
CTTTTCTTCATTATCCAAAATAAATTACGAAGGTAAAACAATTTCCAACAATAATTTGAAACAGTCTGCAATCCCAGGTATAGTAAAAATTCTTTATGCGGCATTCCAAAAACTTTTTAT
>NZPradTrx004298_C01_E01_frag_4272_1_100000_1_2
TTTTATTGCATGCAGAAAACGAAAATCTGAAAACATGCATATGATGATGACAAATTGGATGAAGTTATAATCAGAGATTCTTCGGACCGAAACAGAAAGTTGCTTCATTAAAGCAGCCAA
>NZPradTrx004303_C01_E01_frag_4277_1_100000_1_89
AATTTACATGCCTCTAGTGCAAAAGCAATTACACCGGTTCATACACCCATGTCAGAAAGCACCTCTGTGGCATAATGCCATGCCATGGGATGGAGGTAAACCAATAGGAATCAAAACTTG
>NZPradTrx004311_C01_E01_frag_4285_1_100000_1_112
AATAAGTATATGAGATCATAATAGAAAATGACTGCTTTTTCATATAATTGTTTTCATGATATTTGATAAAATAATCTGGAACCTAGGTTGCATAATTTGATCTTGAAAGGTTGTGATTTT
>NZPradTrx004315_C01_E01_frag_4289_1_100000_1_118
ATTCATCAACTGAATTACAGGGACAATAAATTTATCCAACCCACACAAAATGAAAGTCTACTTATCACTACATCTGAGAAAAGAAATGTTTATAATGATAGTCAAATAAGATTGTAAAAA
>NZPradTrx004325_C01_E01_frag_4299_1_100000_3_317
ATTTATTGTATTCGAAGGGAAGAGCAGGGCTTTACCTCATAAAGGAGCAAAACCAATTCAAACATGCATTAACAATCATACTTTCTTTGTGTTAACGATCATACTAGCCACAGGAAAGAA
>NZPradTrx004342_C01_E01_frag_4316_1_100000_1_114
AATATTAATTTGTATAATGAATTTTGATAAAGGAAATAATTTGCTCAAAATAGAATATACTATAAAATTCATGTTTTTCACCAACACAAGAAAATGCATAAACAAAGGATATCTTAAAGG
>NZPradTrx004343_C01_E01_frag_4317_1_100000_1_1
TCGTCTTTTTATTGTAATCAAACTAGTGGATAAAAATTTGGGCATTGTTGTTCTTGACAGAGACGGATATGTCGCTGAAGCTCTTAGGCAACTATCTGATCCCAATGTTTACAGACCGTT
>NZPradTrx004344_C01_E01_frag_4318_1_100000_1_89
TTTTGCTTCTATAGTGATCATTTATTACATTAGAGTGGGTGAATCTAGTTCTGAGACATGTGTTGAATCATCAATTGTTTTTATATTTTGTCAGATCAACTCTATATATTAGAACCATGA
>NZPradTrx004353_C01_E01_frag_4327_1_100000_4_580
TATCTTCTGCTACAATTGCCACTTGGCCCTCTAGGAGCTGGAACAATGAACAACTTGACCTCCCTTCTTTCGATGACTTCGACTTCTTCTACAGGCTTGGGAATGTTGAAATTGTAATTT
>NZPradTrx004355_C01_E01_frag_4330_1_100000_1_4
ATTCGAATTCGAAAATCTGGTGAGTGTTTGAACAGATCTAGCCCTTGTATTTCAATTTTATTTCAGTGGTCTATGAACCCTTCTTCACATTAACATCCTACACAGTCCCCACTTCAAGAT
>NZPradTrx004355_C01_E01_frag_4330_1_100000_4_512
TGTTATCTTATATTATTTTGAAATAGTTTCTATGACTATAAAATCTCCTTTTCTCTCTGTTTAGTAGAATGCTAGTGTCTGGCATTTTTGGTTAAGAGGCTATGTCTATATGTATTTAGT
>NZPradTrx004367_C01_E01_frag_4342_1_100000_2_213
AGAGTGTTCCGACGTTTCATCCTACTTACACAGTACAGTTCAGCTTCAGCAGTCCATCTACAATGTTTTGTTAGTTTGTCTGAGTTTTTACTGGACTGATTGTGGTTGCAGAGATTTCAT
>NZPradTrx004371_C01_E02_region:106__476_frag_228967_1_100000_2_227
TATTCGTAGAAACCAAGAAATGACCTTTTCTATGTGGATGTTTGATGAGAAAGACAACTAAACTGATATTATGCTAGTTTTTAAAGTTAATTTTCTTACAAAATTTTGGATTTATATTTT
>NZPradTrx004380_C01_E01_frag_4353_1_100000_2_148
TAACATCCTCGCAAAGGATCAAAGAACCTGAATAGGTGCATTTAAATATCCATGCTAACAGAGTACCATTTAGCACTTGCTCTAGAACCGAGATGGTCGAATGGAAAAGAATCTGGCATA
>NZPradTrx004394_C01_E01_frag_4367_1_100000_2_135
TATTGTTGATAACATAATATCAGAATGTTGTTAGTGTTTACATTTGTCTCAAGCCCTTTTTGAAATGATTTGAAATTTATTGTGTTGCACCCTTTCCATTTGGAGGTTTGATTGCTCTTT
>NZPradTrx004395_C01_E01_frag_4368_1_100000_4_509
TAAGTCATGACAGCTAACAGAACAATCCATCGGAGATTCTCACTGCACATTAACAGATACTGAAGAGATGTTGTATTCCCCTGCATGGAAGAATACAAAAACAATCAAATACAGAACTCT
>NZPradTrx004400_C01_E01_frag_4373_1_100000_1_16
TTTTTGTGTTACAGAAATTTTTGCTGTTATAGTAGTGGAAAACACCATGTGGTTATTATTCCTTATTTAAATTCAATTCTACTTGTTTGTTACAATAAACTGTTTAGGAATATGAAGGAT
>NZPradTrx004402_C01_E01_frag_4375_1_100000_1_50
CAATAATTGGTGGTTATTTACACCAAGGCTACCCACATGAAGCCTTGACATTTTTCAATAAAATGCAAGTCCAGGGTATACAACCCAACGCAATCACCATAATTAATGTTATAGGTGCTT
>NZPradTrx004406_C01_E01_region:1__156_frag_228970_1_100000_1_30
AATTGGGAAAATGAAGCAATTATGGCTTTATAGAATTATCACAAGCAGCTTTTTGATAGGAAGTCATCAACAAAGTTCTGACGAGGCTTGGGGCAATCCCTTCATTGTTATACATAGATT
>NZPradTrx004409_C01_E01_frag_4381_1_100000_3_458
ATCAAATTATGGGCATTATAAGAAAGATCTATAAGGAATATCACTCTGAACAAGACCGAGTGTCCTTTATTAGAACTGTTCTAAAGGAAAACCTTCAAACTGCAGCTTATATCAATAAGG
>NZPradTrx004415_C01_E01_frag_4388_1_100000_1_1
AAGATATATGCTTGAATTATCCTTGAAATTTGCCCAAAAAATCCCTGAAATATGCTGAAAACATCTCTAAAATTTGTTTGGAACATCCCTAAAATATGCTTGGAATGTCTTGGGATGACT
>NZPradTrx004419_C01_E01_frag_4392_1_100000_2_163
AATCAGCCCACCCATACACTCTAATGTGATCAAAATTCCCATCAATGAATTAACTATATGGTGTAAAGTTGGAAAAAGGAATATTATATATATTGTATTTTTTTGCATACCTTGGGGTAA
>NZPradTrx004424_C01_E01_frag_4397_1_100000_1_102
CTTTCGGAAAATTTCAGTGTCTCATCTCTTCTTGTTACAAATAATGGTGCGATAATTATTGACTGACTGGAGAGACAAGTTCAGGATGCCGAAACCTCTAATTAGGTAGGTACTTTCTTT
>NZPradTrx004432_C01_E02_region:83__364_frag_228972_1_100000_1_90
ATATATGTGAATTTAGCATAAATGGCTTCCATGAAAGTGAGCTGTTCAAATTTTAGTTGCAATAGACTGAAACCTGCATATAACCAATGATCTTTTACCACAACATGCATATAATCATAA
>NZPradTrx004437_C01_E01_region:1__247_frag_228973_1_100000_2_127
TCCAAAAAGAAATTATACAAACTGACCTCTGGCTATGGGCCATTAACTTAAAAATTGAAATGAATTGGAAACCCTTTACGTTGTCGATTAAACACAAAGGCAAGGAAGAGACGATGTTTA
>NZPradTrx004437_C01_E03_region:385__650_frag_228975_1_100000_1_11
AAACAGATCTTTGTGCACCATAACGTCTCTCAGAAGGCACCGGGATAATTGGGACTGAAAGAAACCATCAAACACTAGAGTTGCAGAGGAGGGTTTCAGAGCAATTAACAAACATAATAG
>NZPradTrx004439_C01_E01_frag_4410_1_100000_3_325
GTGCAGAGCTGATTTGTCTCTGCGGAACTGCCATGCCTGCGCTCTCTATTCCCTCTATTCCATTCGCCGGGAGTGTCCAAATGCTCTGGGCGCTCGGGTCCAGCTCGACGATTGCTTCCT
>NZPradTrx004446_C01_E01_frag_4416_1_100000_8_1050
GACGTGAATTCATATGCAAAAATGATATGCCCAAGCAAACATACGTATATTGGGGCATACTGGTGCGGTTGGGGAATGAAGTCATTGGTAGCAGGTAAAGCTAAAGATGGTTCGTTACCT
>NZPradTrx004447_C01_E01_frag_4417_1_100000_1_11
ATTATACTCAAGGGTATGCTATCTAACTTCAGATGTTATGAATAGCCTTGTTACATTTTATTGAAATATCATTAGAAATTGATATATAGAAAAGGGTGCAAAATGGGAGTGATTTTTTAT
>NZPradTrx004467_C01_E01_frag_4436_1_100000_1_57
ATTGAATTAATGTTCTATATTTGAGTTAAACTAGAGATAAGTATTAATGGAGACAAGCGAGTAATATATTGATAATCTCCCACAATAATCAAATATGTATTATTGCTGAATTATTTGAAT
>NZPradTrx004469_C01_E02_region:43__203_frag_228979_1_100000_1_0
ACTATTATGTTTGGGTGTCTTTCCCTAATAGTCTGCACCAAGTAGTTTTACCTGATTACTGTTGATGAACATCAATTATAATCACAAATAGGAATTTACTCTAAGACAGTGAAATTTTGA
>NZPradTrx004476_C01_E01_frag_4443_1_100000_1_44
AAGACGAATCTGAGCAGAGAACAGTGGAAGATGAACCCCCAGCTGTGCATAGAACAGTGGAAAATGAATCCCCATCTGAAGAAGTGAATATCGATGACTCTGATGAAGAGGAAAATGCAA
>NZPradTrx004491_C01_E01_frag_4458_1_100000_1_88
AATTGCAGCGGGATGTATTGTTCGAAACCGTATTTTTTTGAATTGCAGGGGGATGTATTGTTCCAAAGTGTATATTTTTTTACTTATCAATACTTAAATAATATATAAATAAAGTTAATA
>NZPradTrx004506_C01_E01_frag_4474_1_100000_2_207
AATGTCCTTAGAGGACTCAGAAGGACAGTCGTTGGATGAAAAATGGACTGCTTGGGAGGAAGAAAAGCATGGATTGCTTTATCAGGGTGTTTATTTTTACAGAGAATGCCAGAGGAATAT
>NZPradTrx004508_C01_E01_frag_4476_1_100000_7_971
TATTATAGCTTAGCATGAGTTGGAACAAGTAATGCTAATTATCAAGAATGGACACTGGAATGGCGTACAAATTACTTTGCAAAAATGGGATATGCATTGGTGTAAGGAACATGTGAATTT
>NZPradTrx004510_C01_E01_frag_4478_1_100000_2_259
ATTTTCCTCACCAGGGCCATTTTCCCAGTTAGGGATCCTTCGCTATTCTGAGAATAAAAAGTGAAGATCAGTTTGAGCCTTGAGGGATATTTTATCTGTGTGATTGATTTCCTATGTTTA
>NZPradTrx004512_C01_E01_frag_4480_1_100000_3_331
CAATATGTACCTCTTCTACTTAAGCTCAACTACTTTGACTCAAACACCCCTGTTTGCACAATAAATATATCAAAATTATGAATTATAATCATCATCATGAAAATATAACCAACATATCAT
>NZPradTrx004514_C01_E01_frag_4482_1_100000_1_67
AATTTGAACATGGTTTTAGTCGTGTTATACTACTTGTGGCGGGCTGGTTTTCATAAGAAGCCTTGGGAGCTGGGATCTTCAATAGACTGCCTCAAAGGTTGGACATCGTTGCTCAAACTG
>NZPradTrx004516_C01_E01_frag_4484_1_100000_1_116
AAAGAGTTGTGTGCACTTATGAAATATGACTAAAATGTTCAAGTAAATGATGCATACAACTGAAATCAACAATCAAAGAATGCAGCATTTTCTACATCAAAGCTTAGTCTCCATATCTAT
>NZPradTrx004523_C01_E01_frag_4490_1_100000_4_594
TGATTTCATTAGTAAAACTGAAATTTTGTAAGTTACCATATCCAAGATGTGGAGGAAGTTACAGACATACATTTATTATAAACATGATAATAAATGCTTAGACGGTTTTGTCCAAATGTG
>NZPradTrx004526_C01_E01_frag_4493_1_100000_2_188
AAAACCACAATTCACAACATGCCTAATGCAAATACAAATATACAATAAGCATTTGGGATGTAATGTCTTGAAAGAAATATGAAAAAACATTTTTCCAAGTCCGGATATGTTTAATATAAA
>NZPradTrx004533_C01_E01_frag_4499_1_100000_1_74
TTTTAGGTTTCAACTCTACAAGATACATTTATGTGATTTGAGATTTGGGTGCGTTCTTTGAATTGACATCTGTTCCTTAATATCTATGATAGATAATCAAACTATGATATATGTTCATTA
>NZPradTrx004543_C01_E01_frag_4510_1_100000_1_3
ATATCTATGAAGTGGACTTCAGGGAACATCAAGAATGTTTTATCTCCTTTGATGATAGGCATGTCAGACATAATGGTTGCATGCAACAACTCAGATCACTAAACCAGGGACAAATTTCAT
>NZPradTrx004559_C01_E01_frag_4526_1_100000_1_44
TTGAAAAATTAGGCTCAAAAGGGAAAACAATTGTTAATAAGCTTAAATTCACGGAGCAGGGCCATAATTTTGAAATTATGGCGATAATTACCTAAATTATCCCGAATCACGATAATTTCA
>NZPradTrx004565_C01_E01_frag_4532_1_100000_1_55
ACTACAAAATCCCACTTTGATCCAATTTGTAGCATGGGGAGGCTATTTGATGCAATCTAGTGAATGATGGAGGCATAAGGGTTGGTGGAAGTTATAACCTTTGCATGTTACAGTGATGTT
>NZPradTrx004566_C01_E01_frag_4533_1_100000_2_200
TCCGTGGATTTTCATTTCTTTTGGATGGGGAATTCAAAATCTAGGGTTATTCAGGAATATAGCAACTAGTGTTTGATGTGTAGAATTGTTTTGTACAGGTGATTCGGAGTCAGCAAAATT
>NZPradTrx004567_C01_E02_region:418__773_frag_228984_1_100000_1_16
AATTTGACTTCCTTTCGCTGGACAAAACCTTCCTTTTTCTTTGCTAGGGTTTTCTTCTTCCTCCTTGAATTTCGCACCCTTTTTTGCCTCCAACGATTGCGGATCGAACTTCTTAATGAT
>NZPradTrx004569_C01_E01_frag_4535_1_100000_2_216
TTATTTTCAGGAAATTTGATTTGAGTTTTCTGATCATTATTGAATTTTGTCTCAGTGCTGCTCTTATGTATTATTAACTGTAATTGAAGGAGTATGTTTTTGACATTATGTTCTATGTGT
>NZPradTrx004570_C01_E01_frag_4536_1_100000_1_63
AATAGATTGAACGTTTGAAATTCAGGTTGATTTTAACAGGACTGCTTCCATTATTGAATTCAGGTTCAATCTAATCTGTTGTGTGCAGAAGACAGGTAATCAAAATACTGGTTTATACAT
>NZPradTrx004582_C01_E01_frag_4545_1_100000_1_118
TTTTCCAGCAATATATATTTTGATTGGGTTGAGTATGTTTACCATGTATTTGGTAGTAGTTCATTATGCTTATTTTATGTTGGATATTGTACTGCGAATATAATCTAAAATTTAAATTGA
>NZPradTrx004588_C02_E03_frag_4552_1_100000_1_2
TTTTTACATTGTAAAACGTATAGTCAGAGGATTTTAGAAAATGTAGCTACGCATATTTTCATAAAAGGCCACTTGTGTCTATGATTTTTTACAATTATTAACAGCGTTTGAAGAACCAGA
>NZPradTrx004592_C01_E01_frag_4556_1_100000_2_200
ACACAAATATAAGAGGGGATTGGGAAATAAGAAACTATGGATGATAGGAAAATGGGATTCATGATGATCTGCTAAATTCATTGCTTATTTTGCCACTGCTTGTCTCAATTATAAAATTTG
>NZPradTrx004599_C01_E01_frag_4564_1_100000_1_0
ATTTTGTATACATGTCTATAAGAGAACTCCCAATGTAAACGTCCGAATCAAATCCATTTTGCGTTATGTACTCGTGGATCTCCCTACCCCGTTGCAGAGCTGTTAGACGACTACATGCTT
>NZPradTrx004603_C01_E01_frag_4568_1_100000_1_95
AAAGTTGAAAACAGAAGGGAATGGCAAATATAACTATATGCGTTAAACTTTTCAAATGCATTCCCGTAACCGCAACGTTTTAATCCCCGTTTTCAAATGCATCAGATTATCGTTTTTCAT
>NZPradTrx004608_C01_E01_frag_4572_1_100000_1_63
AAATTATATGATTTTCTTAAATCAATCTCTTTTTAATGCTAATCCATATCTAAATTAGATAATGGAGTTGGTTTTGCTGACTGGGTTGTTGAAATTTGTCTTGGTATTGTTTTGTTTTGT
>NZPradTrx004618_C01_E01_frag_4581_1_100000_1_32
TAATGCAGCCATTGTTGAAGATCCACTGGATGCTAACAATGGTGATGATCATACTGAAGAAAGTGCATTCCACACTTTTTAAGAAACCCACACATTGACGACAAGAATAGATCTAGTGCT
>NZPradTrx004619_C01_E01_frag_4582_1_100000_1_55
TTGTCAGGGTGTAGTTTATTAATCTTTCTTTGTCTCTGATATTCGTAGGGAGAGTATAGGCTTAGTTTATATTATGACCATCTAGCAAATATAAGGGATTATTTGTATAAATGGTTGTCT
>NZPradTrx004629_C01_E01_region:1__276_frag_228998_1_100000_1_2
ACTTTGAATATTTGGTCCTTTATCTCCTTGGTAGAAACGGAGAAGCCATCCCTGTGTTTGAAGAAAAGCTGCATGGCCCTTGCAAAATTGAAGGTAAACTTCTTGCAACACAGAGGCACA
>NZPradTrx004633_C01_E01_frag_4595_1_100000_1_114
AAAGAATTTTTAGCTGAGAACCTTCCATAGAAGTGAGTAGTTCGGGTTTTAGTAGACATGTCTATTACCTTAGCCATTGTGATATCCTTCACGAATACTAGCCTTGTGTTTGCTTTTGAT
>NZPradTrx004637_C01_E01_frag_4599_1_100000_2_168
AAGTTTGAAAATAAATTTACAGGAGTCTTATTTGCTCCAGAAAAACTCTCCTAGATAATTTATTTGCAACCCCCAACCCATGATCAGAGCAATCCATACAGAAATTTTGAAAATAAATTT
>NZPradTrx004655_C01_E01_region:1__483_frag_229002_1_100000_3_279
AAAACAACACGAGACAAATAGAGACCAGTCTCAGAAAGTTTTACAGTGTTAATTAAAGACCATCCCTTGGCTATCCAGCCCGAATTTAAGGAGCAATAGAAGTTACAATACCCATCGGAA
>NZPradTrx004655_C01_E02_region:483__816_frag_229003_1_100000_2_161
TCTCTGCAGAACAAGGAACTTTGAACCAAGTAGACGGTATTCTGGAGTTACACAATAACAAACAACACTAAACCACCCAGGGCATAGAACCCCAAGAACCAAAAGCACCACTCGATCCAA
>NZPradTrx004657_C01_E01_frag_4618_1_100000_2_125
ATGTTACATTGCTTTGTATTATGTCCGTGTGTTCTCATGTGGGCTTAGTGGACAAGGGCCTTCAGTACTTTGATTGCATGAGTAAGGATTATCAGATGACACCTGTAATGGAGCACTATA
>NZPradTrx004668_C01_E01_frag_4630_1_100000_1_80
TATAGGATATTCCTATACTTACAAATAGGTCTAGGAGCATCCAAGAGAAGTGTAATGAAGATGAGTTTTTCTAGATTTGAAGTTGTTGAGTCCTACTAAGTCTTCATCAAGACTACCATT
>NZPradTrx004669_C01_E01_region:1__123_frag_229006_1_100000_1_2
ATCCCACACGCTCTGAAAATTGAAGCTCCGTAATTATTCGTGGCAACTACAAGCAATTTCAGCAGCTCGATTTATCATTCGGGAAGATGAATGTACAGTGGCCAAATCAAATTACAAAAT
>NZPradTrx004669_C01_E03_region:192__370_frag_229007_1_100000_1_58
TTGAGTAGTAAATTGTTGAATAATATTGGTGCCAACTCCAGATAGAGAGGAGGACGAGTTTTCAGTTCCAGGAGCCCTTAATTTGTTTATATTCCAGATCTGAAATCATTATCTCTATCT
>NZPradTrx004671_C01_E01_frag_4632_1_100000_1_3
ATTTTCCATTTCACTTAAAAATTGAGTTCAACTGGCTTGTGACTTGGCAGTCTTTTCTTTTCATCTCGCTCATCATGTTCCTTTCCTTTATTTTTGCTTTACCATGAAATGTAGATCAAT
>NZPradTrx004678_C01_E01_frag_4639_1_100000_1_118
CTAAGAACATTACAGTGTCGGATAGAATTTCTGCAGCAATGCTAGGAGTATAACAATGTTGCAGAGAAGTTATGCAACGTTGTTAGGATTACTACAGTGTTGCGAAGAATTTTTGCAGTG
>NZPradTrx004685_C01_E01_frag_4645_1_100000_1_11
TTTGAAACAAAGGTGAGTTTGCTGTATTAACAGTCCTGAATTGTTCGCTGCGGAGATTACGTTTGCTGTCATGAATATATTTACTGTGCATATGGCGAAGGTGAGAACACCTTTGCATAG
>NZPradTrx004690_C01_E01_frag_4650_1_100000_1_16
TACAAGGTCACACTAAATATTTCCTTTATTTTCTTCTCATCTATGTTTTTTTGCCTGGAATACTTAATGTGTTTTTAGACCAGGGAGAGATAATTTATGTTTCTTCTTGATTGACATCGT
>NZPradTrx004695_C01_E01_frag_4655_1_100000_2_564
AAAAAATATCGAAATCTTCTATAGCAAATATGCAAAAAAACCCTAGGCAGCAGACAAAAGAAAAATGGTAGCTGAAGAACCCAAGAAAAATTTCCAGGAATCTTTGATTAAAATGTTATA
>NZPradTrx004704_C01_E01_frag_4664_1_100000_1_84
ATCTTGTTTTTTCTTGTACTTTTTGTAGTTGTAGATAACATTAGCCAATGACTCCTATTTATTTTGTTTTACTTCATTTTCTTCACCTATATGTGTTGGCAGAAAATATTAGAAAAATTT
>NZPradTrx004718_C01_E01_frag_4678_1_100000_1_5
TTGGATATTGATATTTGTTTTTTCATGATGATGCAAATTCTATTTATTGTAATGCATCTTTAAATGCTGCGAGTTTTGGGATCATGGTTTGCAACAGGAACCCCTGTTTGTCTAGAAAAT
>NZPradTrx004720_C01_E01_frag_4680_1_100000_3_299
CAAACAGTACATTCGTTTGTACAGTTTCAGTGCTGCCCAAGGAATTAATGCTTAACCATGGAATTAGAAGAAGAAGAAAATGAGGTTTTTGTGTTTTAATCGGTTTATTACTTATGCAAA
>NZPradTrx004723_C01_E01_frag_4683_1_100000_1_31
TTACACTCAAATTTATATGTATTTTGCTGTTTGTTGAAGGTGATGAGGATAAGACATGCATCTTATATGCTTTGTTGTTTAATGTCATAATGTTTTTTCTGGCTAAAAGGCTGAAAGTTG
>NZPradTrx004733_C01_E01_frag_4694_1_100000_1_27
CATACAGAAAATAATATATTTAATTTTGTCAAGTTTTATGTCATTAATTTTCCTGCTTCGATACTGGTTCTAGTTCTGTCATTTGGTTGGCTCAATTAATCAACATCTATATTTATAATA
>NZPradTrx004735_C01_E01_frag_4696_1_100000_1_110
TTATGAAAAAACGAGGATTAAGAACTATAACTGAGGATCCAAAACACCCTGTGCAACATACATCATATATTGATATACATAGAGAGTTAAGACTTGTACACCTAGAAAACGTTTATATGA
>NZPradTrx004737_C01_E01_frag_4698_1_100000_2_230
TTGCTGTAGTGAGAAAATCGAGTAATTCGTCATTCAGTGCTGTTATATATGCTCTGTTACGGTCCTTAGGATATAAATTGTGTTCTGTTAAGTATTTCTGTTATAAGGTTCGGGTAATAA
>NZPradTrx004739_C01_E01_frag_4700_1_100000_3_292
AATCTAGCAAATGTCGTAAGTTCAGAGACATTCATTCAACTAAGTTGAACGAATACAAAGACATGAATGGATAAGGATGCAAGTTTCGAAAAGGTATGTCAAACTTTTATAAAATCAAAG
>NZPradTrx004742_C01_E01_frag_4704_1_100000_1_27
CATCATAGTTAATTTGTTCATCAATGTCATTTGCCCTTGCATTAGCTTATTTGTAACTTTATCGAATTTATGGGCAAATGCTTGCAAAGTAGGATCCACCTAAGAGCTCGGCTTAATCTT
>NZPradTrx004744_C01_E01_frag_4706_1_100000_1_35
TAGACAATCTATCCAATTTTTCATAAATTTCTGGCATCTGTGGATGCGACCTGTCGCCTGAGAGGAAAGCATGAACCTGCTTATTGACCTCAACCCAACTGCACCCAGGTTTCTTTTTAA
>NZPradTrx004747_C01_E01_frag_4709_1_100000_3_409
AGAAACTTGGTGAAACATGAGTATTATATTATTTAGCTGTCCTTGTTTGAAAGTGCTATCTCACTATTTCATCGTGCTAGGTCTAGTTTATTATATCGTCACCTTAATACTTAATTGTAA
>NZPradTrx004750_C01_E01_frag_4712_1_100000_1_95
ACATTAAGAAAATTACTTTTCGTATTAACCCTTAATGACGAGAAGGCAAGTTACATAAATCTATTAAGATTTAAAAAGTTCAATTTTAATAATAACTAATCTCAAACATGCATATTTATA
>NZPradTrx004751_C01_E01_frag_4713_1_100000_2_194
AGATTTAAAACTGTGGATATTTTGATATCAGAAGCAAGCCCTAATACCTATAATTCTCGAAACAAACCATTCTAGATCTGAGGATAGGAAGAAGCTTTGGCACCTTGAAACTCGTCTGAT
>NZPradTrx004754_C01_E01_frag_4716_1_100000_1_44
TTCTTTCAATTAATGACTTTTGTGCCATGTAGGCATGATGACCTAGGAGAAAGGAGGCGCCTAAGAAACTTTAGGGGGGCATAATTACTTTCTTGGAGCTCGACATTGAGAAAGGATACA
>NZPradTrx004759_C01_E01_frag_4722_1_100000_1_52
GATTAACTCAAAATGGATTGGATTCTCTTCTTTACTGTATGTTGTTTATATTGGATTTGGTCTTGTTCTTAACATTGTACTTTGGTAGTGGTAAAGAGTATTATTTGCATTCTGAATAAT
>NZPradTrx004761_C01_E01_frag_4724_1_100000_1_49
ATAGTTGTGATTAGAGTTAGATAGGCAAAAAGTGAGATTAGAAGTAAACAATGCCTGTGTCTGTCTAAACATTTCTTTGAACTTCCTGTTCCCTTTAAAGTTCTTTTCCTTTGTAATAAC
>NZPradTrx004761_C01_E01_frag_4724_1_100000_3_410
TTGCACAAAGTTATTTTACATGCATTAAGAGAAAATTTTTGTATGGAGAGCTCAAACTAATTTTCAGGATTTCTGTATATCACAATTGGTTTTGCTTTTTCAGCCTATATGAAATAATTT
>NZPradTrx004769_C01_E01_frag_4732_1_100000_1_90
AGTAGGAGTTTCATAATGTTTGAAAAGTACCGGAAAGAATATCTATCAAGTCCTTAACTCACAAAACTCTGCCATTAAACCACAAACTTGTTATGAATAATCACAGTTAAAAATAGACAA
>NZPradTrx004770_C01_E01_frag_4733_1_100000_3_346
ATTAATGGCATGTATAGTAAAACCAGAACATAAAAAATGTGAAAACAAATATTGAATCCTAATTTTGAAACTTCAAGGTGAATATGAAATCGGGGATTAGATAGGTGGGTGCATATTAAT
>NZPradTrx004775_C01_E01_frag_4738_1_100000_1_47
ATAGAACATTAAAATAAACGCAGCATGTAAGAAAAACCTAAAAATGCCCTCGAAAAGATTTGAGCTCTTGCTAAACCATTGAGATCGATGGCTTATGCCAAACGACAAATGTATTTAAAA
>NZPradTrx004782_C01_E01_frag_4745_1_100000_2_144
TAAACGAGCGTTCTACGAGGGTTCTGGCAGCAGCTACGATGTGGTTTGCTCCAATTCCATGCTTAGATGGTATGCAAGGAATGGTAAATTAAATAGCGCATGCAAACTATTTGATGAAAT
>NZPradTrx004786_C01_E01_frag_4748_1_100000_1_57
TTGGAATTCATGAGACGAAAATTACGGTACAGATGAATGGCTGGAAATAATGAATCCCAATAAAATGAGACCTTGAGATTCACCCAAGAGAGTATGGCCTTTCCTGGTCTGGTTTTGGTA
>NZPradTrx004787_C01_E01_frag_4749_1_100000_4_509
TTGACTCAAATGTAACTCCACACTTGTTTGAGTGGCTTCGAACGTATTGATGTGTCCATGTTCTCTTAGTGGCTTGGAAGGTATGCACTGGCCATGTAGTGTAACAAGGGCATAAACCCA
>NZPradTrx004788_C02_E02_frag_4751_1_100000_2_168
TCTTAAAGCTTATGGGCTGATCAACCAAGTTGTAACACTCTTTGTTTCCAGAAATTAAACACAGATATATTCCTTTCACTGTTCACAGCCACTGTTCATGGGTTTAAGGATTTGATATAA
>NZPradTrx004789_C01_E01_frag_4752_1_100000_2_128
TTGTTTTATCTTGATCTGTTAAACCCTAGTTCGAATTTTACCCTAGAGTTGTAGAATGTTAGATCTATCTTTATCATGAAGGAATTAATGTTGTTCAATCGCTTGAAATCTGTTTTGTTT
>NZPradTrx004790_C01_E01_frag_4753_1_100000_1_58
AATTTATTAGTGAACGTTTGTTAATTAACCCTGCAGATTTACAATATACTCAGTTGTTCCCTCTTTAACTGTATGTTCATATCAACCTCAAATGCTGTCTGTTGATAGAGTTATTACAAT
>NZPradTrx004800_C01_E01_frag_4763_1_100000_1_0
GAGCACACTTGATTTTACCATGCTTATTAAATGCTCAAATCTACAATTCTCAAGTGTCCGGAGGAGGATCATTATCTCTTGATTACAGATTCGACTCATCGAAAGGCTAAGGAGTAAAAA
>NZPradTrx004802_C01_E01_frag_4765_1_100000_2_183
AATGAGTGTGCAGTACATTAAGTAGAAGAGCATTTCAGCAATTCAGGAGGATAAAACTCACGTCCATATCCTCAGCCCAGGCTACTAGTAAAAGAGAGATGATGCTATGTTTTCTTATTT
>NZPradTrx004808_C01_E01_frag_4771_1_100000_1_110
AAAGAAAATGCATGCATAGATTACCTTCAGTTACTTGAAAAATATGCATAGTAATATTAGTATAATTGTAATATTGTTATATATAGTTTAGAATAGATTTAAGTTAATGATGCAGTTAAA
>NZPradTrx004809_C01_E01_frag_4772_1_100000_4_509
ATTGGGTGGGTTTTTAGACCTCGCATAGGTTTTCCTTTTCGAGATGTCAATAAACGAGTTTCAGTCTCATTTATGTGTTTTGTTTTTGACAATATTTTTTTGAAACAGGTGATGTCAATG
>NZPradTrx004810_C01_E01_frag_4773_1_100000_10_1255
AACATAAGCTCTATAGTTCAGACGCTTTGTCACACATACCTCTGGATAAACTGTTTATACTCCTAGATTCCAAAATATGAACTTCCAAAGGAAGGTTGGGATGGGCTCGATATAAAGGGT
>NZPradTrx004811_C01_E01_frag_4774_1_100000_2_214
ATTATTTTCAAATTCTTGATAAGAGTAAAAGAATCGACATTGGCTTGTGTTGGTCGTGTGTTCTTGAATTTGGGTGGGAGGGTTTGTATTTGAGATGTTTTGGTCAGTTTCTGTATTACT
>NZPradTrx004819_C01_E01_frag_4782_1_100000_1_118
TAACAACGATACTTATATTAATATATGGATCATGATTCTCATCTACAAAACCTTTCGAGGACATTATGGAGATAATAGCCACTAAACACTACACATGTTTAGACAACAAATTTCAATTTA
>NZPradTrx004835_C01_E01_frag_4799_1_100000_1_3
ATTTTCACATCCAGCAAGTCATTATATGAAGATTCACTCTCAAATTCCTCGAGGAGGCATTCCCTAAAAAGCCATGATTTCCTACAACCAGTAAAGGAGATTCACCCACAAATTCCTCGT
>NZPradTrx004843_C01_E01_frag_4806_1_100000_2_206
TTTAAGAAAAGTAAAACAGATATTAGGATTGCTATTTGCTTCAAAGATAATGTTGGATTCGCAGTGGGGAAATCTGTAGAATCAGAATGATAAAATTTCAGTCAATTGTATTTGTTAATG
>NZPradTrx004844_C01_E01_frag_4807_1_100000_1_118
GTAAAATTAAGAGAATAAAGAAGCTCTAATATAATTAAGGTTTGGTAATCTCAGAATCTGTTTAGGGTTTGCTCTTTTGTCGACCTTGTCTTTGGAAACTTAAATGACTCAAGAATTAAT
>NZPradTrx004865_C01_E01_frag_4828_1_100000_2_132
ACCATCGTTTCACCCGTTGCAGCAATGCATAGCCATTGCCGACGACTGCCCACACTTAGACAGCTGCGGCCCTGCCCAACCGCCTTCTACTCCGTCGTTTGTGTCCTCACTGCAGCTGCT
>NZPradTrx004865_C01_E01_frag_4828_1_100000_3_307
TAGAGGAAGGTTGTGCGCATTTCGACATAAGCATCCTACAGTCGCCTCTACAACCAACCTTCTTATCCATCCACATCGACATTGCCATCGTCATCTGTCCAATTTTTGCTATGCCCATTT
>NZPradTrx004867_C01_E01_frag_4829_1_100000_2_134
AGAATTGGGTCTCTCTAGATTACTGTATTGAGAGTGTAATATGTCATGGTTAAATTTGTTTTGCTGGGATGAATGCTACACGAATTTGTCTAATATTTGTCATGAAAACATTATTTATAA
>NZPradTrx004871_C01_E01_frag_4833_1_100000_4_446
AATCACTGCTCTGCACAGGAATCATGACAGGTCTGGATCTGTGACACTGCACCCTATTGAAGGGGAACAACAACCAAGCAATCAGTTATATAGAACTAATACAAAGAAGGAGAGTTCATT
>NZPradTrx004872_C01_E01_frag_4834_1_100000_1_0
AAAAGCCTATCAAACTAACAGCTGTACGGTATACACAAAAATAAGAGCTGCACTTGCTGGACAATGGACAACCAAGAATTTGCTTGCTTTGACCTGCTTCTCGACCTCAGCTCCTCTCCT
>NZPradTrx004876_C02_E02_frag_4839_1_100000_1_29
AATTAACTCGCAGTATAAACCATCCTCCAGGTATAATGTACATCTGATTTATCCCACAAATAATACAAAATCTTTAGTCCCAACTGGCTATATGAACCCATCTAATTTGGACTGACGATA
>NZPradTrx004883_C01_E01_frag_4847_1_100000_1_11
AGGGAGAAAGAGTTGGGTATCGCTAGTTATCATTATTCCAAACAGATGGGGCTTCTATTTTAGGGTTTCACATGAGGGAGAAAGAGTTGGGTATGGCTAATTATTATTATCCAAACAGAT
>NZPradTrx004884_C01_E01_frag_4848_1_100000_3_361
AAAACTTCTAGAATGTCAGGTAGGGTTCTGTTGATGATTACCAATCTCAGGAATGGTTTGAGTCTATCCAGGGTTCATATCCCTGAATCGTGAGCATCCCCTACCATGCACTGTCGACTA
>NZPradTrx004893_C01_E01_frag_4857_1_100000_4_572
TGTTTCTTTTTGTGATAGTATATCAAACATTGCTGCATATGTATCTGTATCTTGCCCTTCCTATGCTTGGTTAAGGCCTTGGATATTTAAGCATTTTTCACATAAGAGTGACATGTACTT
>NZPradTrx004895_C01_E01_frag_4859_1_100000_3_280
ATTTAACAAAAAATGTAATCATTGATTAGGTGCTAATAAGTAACGACAAGCTTCTATTGTTTGGGTTGATCGATAATCATCTTGAAAGAATTCCATTGATTGTTGAAGTGGATATGAATA
>NZPradTrx004903_C01_E01_frag_4867_1_100000_1_10
ACGAACGATCAAATGGTTGACCTCTTCAAGGGCATCACGCATTCTTGCCAAAAAATTCTCAAGAATCTTTGGCAACTCGCTTTGTTGCTGTTGGAATTGATCTTCAATATGGCGTAAATA
>NZPradTrx004904_C01_E01_frag_4868_1_100000_2_199
TTTTTGTCTGCAACATGAAAACGCATGCGAAGAGTTTTTTCCTAATTCAGTTGGAACGGTAAAGTTTCGCAGTTTTCTTGGGAAATCAATCTCACGGTAGATCACAATTCAATCGTCTAA
>NZPradTrx004912_C01_E01_frag_4876_1_100000_1_111
CCCCGTGATAGAAATAAAAATTACAATATATATATTTAGAATTTCTATTTCTCAATGTTATTTTCAAGGAAAATTGTAAAGATGAGAATTTATCTTAAAGTTTAAAAATTTCACTAATTT
>NZPradTrx004921_C01_E01_frag_4885_1_100000_1_24
AAATAAACCTAGACAGAATATTATAACCGTGCTTTACTCACATCTAGCCTTTTACACGTTGTAGTTGAACAAATATACGATCATGCAAAGTCTAGGGTCCTCAACTCCTGAAGTAAAATT
>NZPradTrx004922_C01_E01_frag_4886_1_100000_1_8
TACATTGCTGTTGTGGTATTCGTTTACTTAGTTACCGAAACTAAATAGTACTGGTTTTCTTATATAATTTTACCTTTGTTACAGAAATGTGGTGAGGCTCAGGAGGGGTTCAGAGTTTCA
>NZPradTrx004933_C01_E01_frag_4897_1_100000_1_35
ATCCTTAATAAATAAAACAGCTCCAGTCTACTATACTTAACTGAGATGATGGACTGTGCTAAATATTTGCATTTACAAGGCCCGAAAACTTATCTCTATTGGAAAAATATAAATGACTCA
>NZPradTrx004936_C01_E01_frag_4899_1_100000_2_190
AAATCTATATTGTACACATGATGGTGAATGGAGGTTTTCTGAAAATGCCTACTAAGCCTCACAATGGAGGAGAAGCACTAGCTCAGATCTTAAAGAAACACTGAAATGTAAAACAAGAAA
>NZPradTrx004940_C01_E01_frag_4904_1_100000_3_268
TTTACATCTCTTCCTCGGGCATTGGCGCAACGACTTATAACTAGCTAGAAAGACAAAAAAATGGAGTCCATCAATTATGGTTTGGAATCTGGTTCTCACTAATGTTTGGAAAACCAATTT
>NZPradTrx004947_C01_E01_frag_4912_1_100000_1_55
CATTCTTCAGTAGCAGATTCACCCACTTCTATTTTTACAGCACCGCCATTATTTTGACTGATAGGATCACCACCGACTATTGGTGAAAAATAGCCCTCCTTAAATCCAGCTCTATTTCCA
>NZPradTrx004974_C01_E01_frag_4938_1_100000_2_236
CGAATTATATCACCTTCGCTAGTGTCCTTAATGCTTGTGCTAGCTTACACTCTATTGAACAAGGAAGAAATTTACATGGCTTGATAATCATAAGCGAACTTGAATTGGATGTCTTTGTCG
>NZPradTrx004987_C01_E01_frag_4951_1_100000_1_32
TTTCAACATTAGTTGTAGTGCATAGGACCAATCTGTTGAAATTCGAAGAGATATTGGTTGAAAGGAGCAGGCAATATTATGAAATTTGATATTATGTGAGAGAACCCATTAAAATTCAAA
>NZPradTrx004989_C01_E01_frag_4953_1_100000_1_103
ACAGTTTCAAAATTTTACTACTCAGAAGGAAATCATAGATTATTAATTTCATGTTTTCAAGATTGACAATTTATGGTTATATTTTTTTGCAAACATGAAGCAAACACAGGTTAATATTCT
>NZPradTrx004992_C01_E01_frag_4956_1_100000_1_1
AAAAAGATAGGCAGTTAAGAAAAACATAATCCATAGTATGTGATGCCAATATACATTCTCATTAAACCCTAAAGGCTTACCGAATAAGTAATTGAGAGAAATATCAATAGTTTATACAAA
>NZPradTrx004994_C01_E01_frag_4958_1_100000_1_95
TTAGACATTTATTACTGCAGAATGACAGGAATGTTTCCTAAATCTGTAGCTTTCCACGTCTTATTTTCCTTTCCAAGAATTCACGTATAACCCTCATTCCAGTAATTTAATTGCTGTTAT
>NZPradTrx005000_C01_E01_frag_4964_1_100000_3_380
TTGATCAAGAAGGAGTCGACCTTAGTCAGGTTTTTAAAAACAATTGGTTTAAATTAAGGAGATAGTTCACGAGGCAAGTGGACGAACTCATAATAGGTATCAAGACATAATTGCAAAAGT
>NZPradTrx005002_C01_E01_frag_4966_1_100000_2_169
CTACAATACATATCTAAAATAAAAACATCAGTGTGTTATATTTCACACGGAAAATACAGCTGTTGGATAACCACCAGCACTGCATAGGTCGTGAGTTCGATACTCCAAATTTTAACGTAA
>NZPradTrx005003_C01_E01_frag_4967_1_100000_2_241
ATTAGAGATACTCCATATGGTAAGAAATTATGATCAATTCAAGTAAATATTCAAATGCATAGCACTGAAAAACTTTACACTCCCGGACAAAAAGTGAGTAAGATAAGATAATTTTCTTAA
>NZPradTrx005004_C01_E01_frag_4968_1_100000_5_740
ATTAGTAACCAATTATGTAGAATATAAGAGGGAAAGAGCAACCGATAACTCAGGAGCCATAAAATATTAAAATCTAAAACAGAATATGGAGAAGGCAAGTTATACCATATCTTTCAATAT
>NZPradTrx005015_C01_E01_frag_4979_1_100000_1_32
ATATTGATTTAAGTTCACTTGGTTATTTTGTCCAAGTATTTTACGCAAACTGAAGTCTTGATTTTTATTATCCTATTTTTTTAAACAATTTGTTGAATTTTAAGCTATACATGTAACAAA
>NZPradTrx005017_C01_E01_frag_4981_1_100000_2_244
TTTTGGGAGGATTTATAGAACAGTGATCACCAACAAATGGCAAACTTGGTGCAATCTTAACCATGCTCAAAAGGTAAATTGTTCAGACAAAGTTCTGTTAGAGGTCATCCACCTTATAAT
>NZPradTrx005019_C01_E01_frag_4983_1_100000_5_706
TATCTGGGAAAATTAATATAAACAATTACTGATGCAGTTACCTCCTGATAATGGCATAGATAATAATTGTGTTGAATTAATGTTTGTAAGGAATTATCTTTGTAAGGTTCCAATTTTGAT
>NZPradTrx005021_C01_E01_frag_4986_1_100000_2_156
ATAATATCATAATTCACAATAAAACAAAGCATTTGCCTCAAATATGTCAATGCAAACAAAGGATGCAGCGGAGACTTCAAAAAAATATAATAGCCATGAGATTTAGCTTTTGTTCAGGAA
>NZPradTrx005031_C01_E01_frag_4997_1_100000_1_102
AATTTTCTGGTTTCTTCAAGACTTTTTCGAATTTTCTTGAATCTACCAATTTGGTTAATAAGCAACAGTCCCGGCAGTTAATTTCAGAACGAATGAGAGGATAATGAATGAGGATAAAGA
>NZPradTrx005032_C01_E01_frag_4998_1_100000_1_7
AGATACTGAGACATTCCGATGAAGTATTTAGCAGATTGGAGGAGAAACTTACGGACAGAAAAGAACTTGCTGTCTTGAAGACCCCAAATGAGATTCGAATGGAGAACCAGGACAATCTCA
>NZPradTrx005041_C01_E04_region:264__568_frag_229021_1_100000_1_0
ATAGGTTTATGTTTTTAGTGTGATTCCTTTTCCCGCAGAGAGTGCTTCTGGTTTTCATTTGGGTTCCAGATGCTATCTTAATTCTTTTCCTTGCATGTTACAAGCATGTCGCCATGGATA
>NZPradTrx005051_C01_E01_frag_5017_1_100000_1_58
TTTCATCAGTTTCCTTTTTCTGTTTTTAAAGCTGATTTGAATCGGTTAAGCAACAATGTGTTGAATGGATGGTTCAACAAATTGACCCAGTTATTGAGGATTATAATTACATCAATTTAA
>NZPradTrx005055_C01_E01_frag_5021_1_100000_4_469
AGATAGAATGGAAGAAACAACAGCGAACCCCTAGAAGAAATTTCACAAGAGAGATGAATGAAGATTGATGAAGAGTACAAGCACAATGGGTTCAAGATAGCCTTGATCTAGTCCATTTTT
>NZPradTrx005059_C01_E01_frag_5025_1_100000_2_236
CCAAAATTTGAAAGCTTGTGTTCTATCTTCGGCCTTGTAGCCACTGTACCTGGACCATTATTAGATCTGACAATGTCAGATGGAGATTGATATACTTTTAACCTATGTTGCACTGGTTTT
>NZPradTrx005068_C01_E01_frag_5035_1_100000_1_1
GAGTCGGAGTTTTAAAACTATGCATATGCCTCGTCTGCCGACACGGGTAGGTAAGGGGATTTGAACCTCCAATATCTTGAAACATAACACTTCATTTTCACGGCACTTGCAAATTGAGCT
>NZPradTrx005071_C01_E01_frag_5038_1_100000_1_5
AATATCCATGTTAAGAGATTATTTCAACTTTGTGCAGCTGACCGAAATGAATCTTACACAATAAAGCTGGAACAACCCAACATCTAAGCCTGAAGCCATCACATATAATAGAAAAGTTCA
>NZPradTrx005074_C01_E01_frag_5041_1_100000_1_3
AAATCTGTACGGCCGGCAACTCTGTAAAACTCAATTTGAGATAATGCACTTAGGTTGTGGAGGACAATGTCCTGCTCAGGTTGAGGTTGGGGAGAACATTGACCCCTAAGGTCAAAGAAA
>NZPradTrx005084_C01_E01_frag_5049_1_100000_6_825
GATTTTATCAGCCAGACCATGCTAATTGAAGGGGATTTTTCATGAGCTGCTTAGAGACTATATATTGGCTGAGACTGTATATTGACGGTGGCATGTCATTAACGCAGTCTTTTTTAATTT
>NZPradTrx005087_C01_E01_frag_5052_1_100000_2_222
ACTAAATGTTTTTAAGGAAATACAACTCCACTATTAACAGGGAGAAAAATCAAAAATAAACTTTAAACAATAACGAGGTTATCATTCAAAGATCAGCGTTATATAAATGTTATTGAACAA
>NZPradTrx005096_C01_E01_frag_5061_1_100000_1_25
AATGTTAACATTTGAAAGAGAGTCAAATATTCTTCACAAATGGACTGGTATTACTGCCTTCTATCACATTAGAAATGCTTATGGATTTATGCAGTTTGATAGATTGTTACATCCTTTCAA
>NZPradTrx005098_C01_E01_frag_5064_1_100000_1_65
TTAAGTTTTATATGCTTTAACAATATGCAAGTTATTCAGTTGATAGGACTAACGCCTGCAAAATTGATTGGCATACAAAACTTGTATACATTAAAAGATGTGAAATGCTAAAATAAGAAA
>NZPradTrx005099_C01_E01_frag_5065_1_100000_1_21
TTAATATTTTTCATAAGATATTACATTACAACAAGAACTTTGCCCACTAACGGGTTGAATTCACACAACACAATTTGGTCCACGATTGCCTTTGCTTTTGACCTGAAATAGTCAAATATA
>NZPradTrx005100_C01_E01_frag_5066_1_100000_2_220
AAAAAACAGTCTGATAATTAATTAGACTACGAGCTAAAACGTATTCGTGTTGATTCGGGAACTTTGTCTCTGAAGTGGTGCCTTATAATCTGATTATAAAGGATAATTGTATTGAAGGTA
>NZPradTrx005101_C01_E01_frag_5067_1_100000_1_102
TTAGCATTCAGAAATTCGCATGTGGATTTGATGTGATTCTGAACTTGGAAACTGAATTAGCATCCATGAATTTTCATTTGGGTTTGTTTTGATTCTAAACTTGTTAACTCAGACTAAATT
>NZPradTrx005106_C01_E01_frag_5072_1_100000_1_29
AAATTTGCATCTATTCTTGACACTAGAAAGAAAAAAAAAAGACATGCAATTTGCTAAATTATCAATTTCTCTCCTTGTTTCAACAGACAAGGTCTGCATATCAAATCCATTGATGGTCTT
>NZPradTrx005109_C01_E01_frag_5075_1_100000_1_83
TCTAACAGACAAGATTATCAGAATGGATAATGAAAAGAAATACAAATGTAGAACTAATCCTGTTAAAGAATTTTAATAACTCAAATTGAAATACTTGCCTTAATGTTTCCTTAAAAGCAT
>NZPradTrx005110_C01_E01_frag_5076_1_100000_4_459
TAGTATTTACAAATGCACTCTTTGGGGTTAGATGCCCATATCACTGCTAGATGCAAGATGGATTCTAAGGGGTTACTTCTACATGGTGGAGTTGGCCATAGATAGGGATAGTGGCATTAA
>NZPradTrx005111_C01_E02_region:208__566_frag_229025_1_100000_1_55
AAATCCCAGCAATTTTGACAGTTTTACTTTATCTTGATTGCCGCTTACTATACATGAGTTTCTGCATTTATGTTCCTTTTTTCATTATTTCTCGACAGATTTCCATTCTTTGAAGTTTGT
>NZPradTrx005114_C01_E01_frag_5080_1_100000_2_136
AACATAACCTAACAGAAATTGACGTGGATTTTCAATCATGCCAATTCCTGGAATTATTTAATATATCAGAAGGAAAAGTGGTCCTATAATTAAATGGTTTGGATTACATATTCAGTCTTT
>NZPradTrx005116_C01_E01_frag_5082_1_100000_1_115
AAATATTGTCCTCTGCTCACGCCTTCGAATCCATCGGCTACTAAGGGTTTGATGCAGAGACAATCTAAAGAACTGATGGTGGACGTGCTACCCTTAGATCGGGATCGCCAAAAGGAAGAT
>NZPradTrx005123_C01_E01_frag_5089_1_100000_2_163
TTGTGTTTAAAGCTGTCTTTGTTTTCATGATTTGCTTGCATAAATGCATATTGGATTTCTTAAGTGCATATACTGCCAATAAATTTGTTTTTTGAAAACTGCTAAAAGTCCCATGATTTT
>NZPradTrx005128_C01_E01_frag_5094_1_100000_1_7
CTTTTTCATCAAATGAAGATTGTCATAATTAAAATAAATCTTGCTTTCCATAAAAGACTGGACTAAGAAAGGTATATAGAGTTCTGTGTACAAGCAGATATTCCTTGCAACTTCAACAAT
>NZPradTrx005143_C01_E01_frag_5109_1_100000_1_77
ATATCTTCAAAGGGTCGAAGATTGTTCTAGGACAATAGTCATTCCATTGAGGGATATAACAAGTGTGGAACAGTTCTGGAAGAAACTGAGACTCAGAGACTCTTGTGGACTGAAGAAAGA
>NZPradTrx005147_C01_E01_frag_5113_1_100000_1_2
TACAACATCTCGATTCTCATCACGTTGGGTGTGGAGTCTCATTATCTTCCTAATTTAGAGGACTTGTTCCGGTCACGTTTGGATCCAAGTCCCTGACGAGGGGGTGTGGGGGGCGGTGTT
>NZPradTrx005153_C01_E01_frag_5119_1_100000_1_21
AACATTAGGACAGTTTCACACTTTTGATTTACTCATAAAACTCTGGGCTACCTCACGCTGGTGGAATCCCAAAAATTCAGGATTTCTTCTTTGAAACAGTTGACTCAAGAGTCATTCAAT
>NZPradTrx005172_C01_E01_frag_5138_1_100000_2_167
ATTTTAAAATTAGGGTGACAGGAAATCATCAATAAAACATTTTCCACCAAGGTAGAGAATCCAATAAAAATTTAAATCGAGGCACTCACATACTCGACAAAAATACCAGATTCATTCATT
>NZPradTrx005178_C01_E01_frag_5144_1_100000_1_2
TTTGTCCCTCTTCTAAATATTGTCTCATGTAGTGATTTTGTTTTTGAGGATGCACCAAAAAAGAGTCTTGAATTTGTAGGACCTTTTAGTTTCTAGAGCAGTTTCCACCACCATTCCTAT
>NZPradTrx005179_C01_E01_frag_5145_1_100000_2_214
AAAAAGAAAAGGGTAACCAGAGGAAAGACATTCTGCACAGCCTTACACTAATCTAACCTGACTTGGTCAGATAGTTATTGTTAGTCCTCGCTGAGCTATTAGACTACAGAAATTTACAAT
>NZPradTrx005188_C01_E01_frag_5153_1_100000_1_31
ATTAGTAACAAAATTATCAAACCTAAAAAGACAATGACCACCATCCTCAACAATGTCACCAGATCCACCATTAAATTCTTCATTTGAAGAAAAACCATCATCATCTTCAACATAACTAAC
>NZPradTrx005199_C01_E01_frag_5163_1_100000_1_80
TTATAGTGCACTTGCACAAGCTACATCTCAGTCAGGCGCTTTGCATCCCCTAAAGCAATAGAGAGAATGGCACATGCACTGCTTATTTCCTTTCGAAATTTGTTTTCACTGTTCAGTATT
>NZPradTrx005207_C01_E01_frag_5171_1_100000_1_84
TTGTACAATTGGTAACTACCACAAGTAAGAGAAAGCCTAAAGAATATGCACATTGATTCTAAGATTGAAACCCTACAATGTGTAATCAAAACCCTCTTATTCCAAATGCATAGCTTGATT
>NZPradTrx005210_C01_E01_frag_5174_1_100000_1_84
AGTTGTGGGTTGAGAAGTGCCTTACAATTCTTGAAGTTGGAGTAGCCGTGGGCTAAGGTAGTTGTTCGATGTTATTCCAAACTCAGTTGTGTTGAGAAGAAAGGGTTTCTCTTTAATTCT
>NZPradTrx005219_C01_E01_frag_5183_1_100000_1_5
TGTTGGGAGTTGCAGAGGAAGAAGGCAATGTCTGATTATTCGCCATTTCTTGTATTTAGGACTGATAAATTGCACTGGGCACGGAGATGAGAAGTTGAAATGCCAATAGGGGCAGACTCT
>NZPradTrx005225_C01_E01_frag_5189_1_100000_1_3
TATATGCCTACAGGCTTTTCTGCTTTTAGTTGTGGTACATATTTATAATGCTTAAGCTTTGAACTGCAACTTGAATAGGAAAAATATAACTGTCATAAAATAAACAGTTCTTTTTGATAT
>NZPradTrx005235_C01_E01_frag_5199_1_100000_3_299
ATCCAAGATTATATTAACTTAAGATATAAATGGGATCGAGTTTAACATATGTTATTGTGACTTCAAGTTTGAAGATTTAGCGATGGTTCGTTTTTCTATGCATTTGGGTTTAGAATAGGA
>NZPradTrx005238_C01_E01_frag_5202_1_100000_1_102
TTTGAGAAAATAGCTAAGGAAGACTGCAGATAATTCATAATGGTGCTTAAATCATTTTATGGAGGTACAAATTGGATGAAGAAAGTAGCATAGTGTGATGGCTAATTAACAGGTTGAATA
>NZPradTrx005239_C01_E01_frag_5203_1_100000_1_2
TTTTCTGAGCAGCATTAATCAGTATTGTCGATGCAGCAGATCAAAGTTTATTTGGCTACTACTAGAAGGATTTATAGATCAGTTTAGTAGTCAATTTACTTCCCTTCCCCGACTTTCAAA
>NZPradTrx005240_C01_E01_frag_5204_1_100000_2_161
ATTCTACAGCCCGAGTGGGGGTGGGAGTGATCCATGGCCTCTTTCCGTGCCTGTGTAAAGTTGTTACATTGAATGTGATCATTGTATTGACTCTTTCCGTGTCTGCGTAATGATGTGAAT
>NZPradTrx005243_C01_E01_frag_5207_1_100000_1_29
AAGAACAATTATTTACTCTTGTAACATGAATTGTCCTTGTGAGAAGCCATGTGCTAGAGTTACTTGGCTTGTGTGACGCAAGTAAAGAGTAAAGTTTGTGAGATGCAAGTGTGGAACTAA
>NZPradTrx005244_C01_E01_frag_5208_1_100000_3_382
TTTCTGAAAAGATCTTTCCATTTGAGCTCTGGAGTAACCATTGGACAGAAGGTCTCTTATAATATGGGCTTTTTCACTATTTAAATGGTTATTGTTTGAGAACCAGAAAGTTCTCGTGAC
>NZPradTrx005265_C01_E01_frag_5229_1_100000_1_25
AAATGTTATTTAACAAAATCTACCATCAGATGCATTTCCTGTGTAAGCAGTTTTGATCACATATTAGGAATAAAGAAATATTCCAGCATTGTCCCAAGGAAACAACAAATATAGCTAAGA
>NZPradTrx005280_C01_E02_region:696__1042_frag_229033_1_100000_1_0
TGTTTAAATATATTTTTAATAGCAAAATAGATTTAGCAACATTAAAAACAATTAGATTCATATTTTGAAGCTAGTTTGATTTCTCAAAATTTCTATCTGAATTTTAACAAAATCATCTCA
>NZPradTrx005304_C01_E01_frag_5268_1_100000_1_2
CAGGTCTTGTGGACAAACTTGTGAAGGTTGAGCTTGAAAACCAAACTCTGAAACAGTCTTTCTGATAAATTCAGTGTCTCAGTGGCCTTTTCAGCCTCCTACGGGAGTCCAAGTGATACG
>NZPradTrx005308_C01_E01_frag_5272_1_100000_2_213
AATGGTATTCCATAAAGATCAATGGGGATTCCAAATTACTCATGGACTTTCAACTAGGCAAAGCCACAGGATGTGATTCCTCAGCTGTTTCTTCTGTTGTGCAGTTTCAAGAGGAGACAA
>NZPradTrx005312_C01_E01_frag_5276_1_100000_2_247
ATGTTGACAGAAACTATAAACATTATACTAGGCAATGTATGAGATCCAAATATTCTAATAACTTTAGATAAATAAAGCGCTCCACCAAATATCTCACTCATTAAATCATCACATGCCAGA
>NZPradTrx005329_C01_E01_frag_5293_1_100000_1_36
AAGTATTTGATCACTTATAAACAGATCACAATAATCAACATGCAATTATGCAAGAACCAAACAAGTGTCTTTTTGTCTAACATCAAGTTAAATGGCTGTCCATGACAAAGATAAATCAAA
>NZPradTrx005331_C01_E01_frag_5295_1_100000_1_6
TCTCATTGTTAAGCTTTTCACTAATCTTAGGTGGGAAGCTCTCTTCACTCATCGTTCATAATGAGCAAAAACACAAAAAGTGCATCATAGACAATGGTAGCCAAAAAACCTTTTTTCTTA
>NZPradTrx005339_C01_E01_frag_5303_1_100000_1_67
AAATCTAGAAGTTTAAATATCGAACAGAGCTTAGGATCTCTTTTGAAGAAAGACCCAAGCAAGATTATTTATGAAAGTGTTTTCACATTACAAATGCATGCAATAAGACTGGTAATTCAT
>NZPradTrx005354_C01_E01_frag_5318_1_100000_2_153
AAAAGGCCAGTTTTTGTATTTCCCCACAGTTGTGCGAGACAACTTTGCAGTCTCACGAACATGTCCATACAATCGTACAGATAGTTTGTATAGGTCGTACAGCAGTTTTCCATTGTTTCT
>NZPradTrx005360_C01_E01_frag_5324_1_100000_1_33
ATTTCATAAGCTCAAGAAAGAATCTGAATTGCAAGGATTATCGTAGTGAAACGAAAGACTGCAACTTTCTTCAACGTAACCCCATTTGGAAACACAATGAACATGTGATCTGAAATTATA
>NZPradTrx005363_C01_E01_frag_5327_1_100000_1_25
TATATTTGAAATTTCTAAACCATATACAGTTCTTAGCCTCATTAACTTGCTGACCTGTTGTTATTTCACTTTTGTAATTAATAGATTAGATCCAGGTATCTCTGAAAAGTACATTTTAAA
>NZPradTrx005374_C01_E01_frag_5338_1_100000_1_2
CTCAATAAATGTATATACAGCAATCTAAACATTTGACTCCACTTACGACCCAATGCAACTGTAACAACACATTGGAAGTACTCCTTGTTAAAAAAAGGAATCAATAGTGCTGGGCAAGTA
>NZPradTrx005378_C01_E01_frag_5342_1_100000_1_81
AGAGTTCACGCTAACAAGGCTGACACTCAATAGGAAATTATTATTTGTATGGCTGAGCTCCTGGAAAGAAAATGGACAGCATTAAAAAGAAGGACACTCTTCTGACTAAGAGAATCACAA
>NZPradTrx005379_C01_E01_frag_5343_1_100000_1_109
ACTTCTCTATCTGGTTCTGAAATTGCACTGCTAGGTACCTTCTCCTTTCTCCTGGATGTTAACGTTGGGATTGAGTCGTCATTGTCTCCTAATTTGACACAATGTTTTCTTCCTATACCT
>NZPradTrx005380_C01_E01_frag_5344_1_100000_1_78
GTACTTCATACTTGCATAATTAATGCCCATGAATGGACAAGTTGAAGTGGTGATGAAGTAAGGAGAGTGTCTGGGCATTTACAGCAATATTTTGCAATGCCCTAGGTATCTCTGGTAAAT
>NZPradTrx005382_C01_E01_frag_5346_1_100000_2_239
TAATACAATTTCACAACCCCGGATCAGCTGACCTTTGTGATACACTTGAGGAAAAGTTGGCCAATTGGAATATGTCTTTAGGCCTTGTCTCACTTCCTCGTCACTTAAAATGTCAAAATA
>NZPradTrx005383_C01_E01_frag_5347_1_100000_2_191
TCAAGATGTTCAGACAGAATGGGACAGCCAAGGATGAAGTGGAAGAGTTGATGACTGGATCTCATAACAAATTAGTTCTTTCTTGTTATGATTGTATAGGTATTGGAATGATCCAGTGAT
>NZPradTrx005389_C01_E01_frag_5353_1_100000_1_35
GGTTTTGTGTCAGTGTGCTTGAAGTTTCTAATTACAAGCAAACTTTGGGTAGCACAAGCTTGTTTGGGGGCAGTGGGGTGTGTGGGTGATATCTGCCCTTCAAACAAACTGGATTTTCTA
>NZPradTrx005391_C01_E01_frag_5355_1_100000_2_219
AAGGCTTGTCACAAATTGAAAGGGGTCCTGAGAACTGCACTCCCATATTTGTGTAGCTGTTTCCGATCTCAATCTCTTCGCCTTGGAAGAGAAATGTAGGTTTGAGAGGGTTTTCTTTGT
>NZPradTrx005393_C01_E01_frag_5357_1_100000_2_145
GTATATAACACAGCAATTTACAGGTAGAATCAAACTAAATTGTTAAACATTAAAAACATAACTACAACGTGTCATACTTTAAAAACTGGCGGCTAACAGGTTGAGACTCGGAATGTGTTG
>NZPradTrx005406_C01_E01_frag_5369_1_100000_1_49
TCCTTGTGCAGAACTGTTTTGTTCTTGATGAGGAAGGTGCATTAATGAGGACACATTAGTCGTTAATAGGCAGGGACAAAGCACATGCATATTCCAGATTGCGAAGACACAGATCCCAAT
>NZPradTrx005409_C01_E01_frag_5372_1_100000_1_11
TCAATATGCAAGACTCAAAATTGATAATGGAAAAAGTATGAAGAGGTGGTAAACTGGTTTTTACATGCACATCATTTGTGAACTATCGGTAGTTCTCTAGACCGATTCAACACAATACAA
>NZPradTrx005410_C01_E01_frag_5373_1_100000_2_191
TTGGTAGAATTAGAGAGTAAAATGATTGAAAGTGTCCAAAATCTGCCTTCCCAGTCAAATATGTGAGAGAGACCGAACGGAAATAACACGAGTGAGAGAGACTTATACCCCATTCATCTT
>NZPradTrx005411_C01_E03_region:120__507_frag_229038_1_100000_2_185
AGAGCCTAAAAGAGTACTTTTGAATGTTTCTTTGAACTCTTCAACATTATGGTTACAGCATATGTTGTCCATTATGACTCTATGAATATTTTTATATGTATTAAGTGTTGGATAACTTAT
>NZPradTrx005416_C01_E01_frag_5378_1_100000_1_0
GATTGGAAGAATTTGTTACTTTTATGAAATTAAAATGATTGAAAAATAAAATAACCATTTGAAGTTTTTCGAGCATGAAGATTCTCCTTATGAGGTTACGAGGGAGGCAACATTTGGGAG
>NZPradTrx005423_C01_E01_frag_5386_1_100000_1_32
TTTTCTCAATCCGATGGAACATTCTAGAATCTTTCATACGTCAGTGCCTAAGATGTTGTTTTATGGTCAGAATTCGGTATGATTGGTGTCTGTTTTGACTGTTCGAGTGTTTAAGTATAA
>NZPradTrx005428_C01_E01_frag_5392_1_100000_2_273
TTATTATTTGGAACACTGCTGTAATATTTAGAAAAACAAGGTGCCAAGTTATGGAGAATGACTGCTGATATATTTAGAAGATGAACCTGCTATTTTTGTGTAAAGGTGCTGCTGATTTTT
>NZPradTrx005475_C01_E01_frag_5440_1_100000_1_90
TTTGTCTTGTAAAATACCTTGTTCTTGATAAATGTTTGATCTTATTGTCTAGCGTATGGAATGCATTGATTATCATAGACTTTTCTATTGCACCATTTATTATCGAAGATCAATTGAATA
>NZPradTrx005492_C01_E01_frag_5457_1_100000_1_16
AAATATAAAAGATTGGGCACCAAGGTAAAGCTCAATACAGATGATGTATATACAAATTGAGGAAATGCTTGAACAAATCTGGAGAATTAGGCTGTGTTTAGGAAAGGTGTGTGCATCTAT
>NZPradTrx005493_C01_E01_frag_5458_1_100000_1_25
TATAGTTAAAGTTTAGTTTCCATTTTAGAAGGAAACAAAGGCAATGCTTGCATTAGTTATTGTGAATTTGGATGCATCACCAATATGAGGTGTATCGCAATAACTCTTGCATAATCAGTT
>NZPradTrx005504_C01_E01_frag_5469_1_100000_1_108
TGAGGCTATAGAGTAAGAGTGTAATTCAAAATCATAACAAACTTGACAAAAACATTGGAAATTAAAAGAGAGCACCCCATATAATACTGAGAGTAAAGATTGGAAGTTAGGCATCATTTA
>NZPradTrx005512_C01_E01_frag_5478_1_100000_4_391
ATACCTAGATATTCAACGAGAGCCTCTTTTATCGTGTTATATCATGGCATTCAAAACTGTTATCGATATGGTCTGTAAGTTGTTTGGGAGGATTTCTTTACCTAGAGGGAAATTATCAAT
>NZPradTrx005516_C01_E01_frag_5482_1_100000_2_134
TTTTGTGTTCCTTCATGAATCTATATATTGGTAGTGTCAGGGCCCATTTCACTAAGAACTTGATTGTTGTGGAACCATACTTGTAGCCAATTGCTATAGAATCAATTTGCTTTGAACTGT
>NZPradTrx005518_C01_E01_frag_5484_1_100000_3_412
TAGAATATTGCTTTTGTTTATTGTTATATAACTATTTCGTGAGAATATATTCATGAAGAAATGTAGCTCTTTTGAGTATTTAGCATAATAAGTCAATTATTTTCTACTTGGGTCTTTTGA
>NZPradTrx005523_C01_E01_frag_5489_1_100000_2_222
AGAGGTGGGATGTGTAGGCTTGATTGTCAGGGAGATAGTTATATTTAATTATCAACATGATTAGAATAGTGCTTTTGCCCAGTTGTGGATACAAGGGAATCATAATGAGGTAATGCAGAA
>NZPradTrx005525_C01_E01_frag_5491_1_100000_1_109
AATATTTCTTCTATGGCGAAAGGCCAGTGGTCATGGCTAGTTTTTTAACCGTGCTCTCGTAGTCTAAATGATGATGGTGAAAGGATGGGCATGCTAAAGTTTCTTTGAACATATATAAAA
>NZPradTrx005529_C01_E01_frag_5495_1_100000_1_101
TTATAGCTCAGTTTTGTTGCTTTTTTGGACAGGGTCACTGTTTTGGATATCAAAACAGTATTTTGGCATGCAGAGTGAATATATAAAAATGTGAATTTTCATATTTCCTAATGAATATTA
>NZPradTrx005533_C01_E01_frag_5499_1_100000_1_12
TATTTTTTATTATATTAATAAAATTTCCCTTCGTTTATGTTACTAAAAAACTGATTCCTTATCCAATATATAAGGAACAGAATCACCAGACTAAAAGCAATCCTGACCAAGAATAGCATT
>NZPradTrx005566_C01_E01_frag_5530_1_100000_2_137
TACAAAGCAAAATTTGCTTCAGATAATCATAAGCCTACATGGTGGTAGAGTAAGATCTGTAAGAATAAAGCCCTGAAAAAGACAAGAATTTTAGAACACCCTGACATGGATGTTTTGCAG
>NZPradTrx005570_C01_E01_frag_5534_1_100000_2_261
TTTTGCATTTTTATTGGTGTTTCTTTTCACAAAGGTTTTGTTTCCTATCCTTGGAAATGGATCCATCACATGCTGAACTGTTTCTGTATACAGGGAAAGGTTTTGATATAGTGTAGATAT
>NZPradTrx005577_C01_E01_frag_5541_1_100000_1_71
AAAACACCACACTCATCAAGCTTCCACAAGGAACTGTGCAAGCATCAAGAGGACGATTAGATTTGAAGCAAGAGAAATCGATTTAGAAGATAATGAGAATGTACACTTAAATATATAGAT
>NZPradTrx005579_C01_E01_frag_5543_1_100000_1_2
TACATTAAATGTTAATTAAGTTTACTTTTACATAATTTTACCTACTTGGCCAAAACCATGAATGCTCTCAGCAAACAAGTGGACCAGTCTAGATTAAGTGGCTCTTATTAAGCTCCAGGA
>NZPradTrx005591_C01_E01_region:1__399_frag_229043_1_100000_2_207
ATCGTCAAACGGATGTGGATGGCATGAGCCTCATAGACGTATCTGCAGAAGACGACAGCCTCTTGTCATCCCCCGCTTTAAAGTTACATAACGACGCGGATCGAACTCTTGATTTCCATT
>NZPradTrx005591_C01_E02_region:397__619_frag_229044_1_100000_1_71
GACAAACAGATCAATGATACAACTTTGGCCGTGGATGGGGAACAACCACAACTTTGTAAAGAAGCAGTTCAGTCTAAAAGGAAAAGAAGGGCAGGCCAGTGTAACTTGAGGAAAAGTCTA
>NZPradTrx005597_C01_E01_frag_5560_1_100000_2_223
TTTCTAACGATTCATCTCTTTTTAGGGCTCCTGTAAGTGTAGATTCCAAATATGTTTTTCGAAGGGAATTTTGTATGACCAAGTAATGGGCTTGCTATATATATCTTATGCCATGCATAT
>NZPradTrx005603_C01_E01_frag_5566_1_100000_2_186
AACTTCTTTTGGCCCATATAACTAATATTGCGCTTTCTTGACACTTTGACTAATGGTCGGGTTAAAATGAATGTTTACTTGGCATAGTTCTACCCTCGGTTCTGTTTTGAATGTTTAAAT
>NZPradTrx005623_C01_E01_frag_5585_1_100000_1_44
GTATAAATTCCCTTATTTACAAGTTGTGAGGGTTAATCCTTCAAAAAGAAAAGGTCGGTACCAATATTAGATTGGAGAACCTATGGAAATGATGACAGGTGATTGAATTCACAGCGATGT
>NZPradTrx005624_C01_E01_frag_5586_1_100000_5_700
AAAGAGGCTGAATCTCAGGCCCTAAGCCTGTCCTTACTCAGGCCGAATCTCAGGTTAAATTAGGCCAAGTTCTGTGCACAGAAAGAGGGAGCTTCAGGCTCTTCCACAGGCCCGAACTAC
>NZPradTrx005628_C01_E01_frag_5590_1_100000_1_17
AAATCTGTGAGTTTTTCTTTTATTCTGTGTTAGTTTTAACTTTTTCTTTGATTACTTATGTAGATGCGAAGAAAATAATTTCGTTTTAAGACAGATGTGGTGCTTGGTGTGTTATATCGT
>NZPradTrx005636_C01_E01_frag_5597_1_100000_1_84
GCCAACAATCGATGAAAAGCAATGCCCTTTGGGCATCAAATATATGGAGTTTTGTGTAACAAAGATTCAAGAATTCAAGGAGAATGTGTGTGAAGTTCGCCTTACAAGAAATCAACATTA
>NZPradTrx005647_C01_E01_frag_5608_1_100000_2_197
GATAGGATAATGACTTCCCAATGGAGGCATATGGTCGGAGCGCGAGTTGACATATATAGGATTAGGGATAGCGTGACCCACTGAGAGGTAGTGTATGTTTTGCCCTTGAGTACACACTTA
>NZPradTrx005657_C01_E01_frag_5617_1_100000_1_26
TCAATTAGGCAACTAAAGAGGACATATACCAAAATCTAATTCAAGTTACTTGCATATGCCATTATGATGGCCTTCTACTCTGAGCATTTTTTACAATTGATAGTCAGTCTCATTATTTAT
>NZPradTrx005669_C01_E01_frag_5629_1_100000_1_101
ACAAGTAGATTCACTTCTGATTCTGCTTCTGCTTCTGCACATTGCATCAGAACATTTTTATTGGAACATTCAGGCGATAGCGCTTGAAAACAAAACTATTTCATAAATAATTCGTTGTAT
>NZPradTrx005670_C01_E01_frag_5630_1_100000_1_33
AAATATCACGATTTCGCCATTTTATCACAATAAAATGGGGACATTTGCAACACTGCTAAAACATCTTCTTCTGCAAGTTATATTTTAGTGACATACCAGAAATATGGTTTTAAGAAATGT
>NZPradTrx005681_C01_E01_frag_5640_1_100000_1_11
ATGCATCTTGATGCAATGAATTTTGATGCAACTCTTTGTGTTTTTTTCATTATTCCTAATGCATTTATGTGTCCTTTTTTTAACCGATAAGTATAGTGCTTTAGTTGGACTTCTAATTTA
>NZPradTrx005694_C01_E01_frag_5653_1_100000_6_1001
ATAACTAAGGCCAAAGCTATAAGACGAGTGGCTGCAGGCTGGAGATTAATTACTAGAATTTCTTCATGTTTCTTGATGAAACGGGATAGAGTAGCTTTGGGACTGGACGATTTCTGAATA
>NZPradTrx005695_C01_E01_frag_5654_1_100000_1_16
CATACAACCATAATGCTCCATTGTAGGTGTGATGTGGTAACATTGACACATGTGATCAAAGTAGTATCGGCCTTCCTCAACCAGGCCTGCATGACAGCATGCAGCTAGTACACAAACAAA
>NZPradTrx005718_C01_E01_frag_5677_1_100000_1_29
TATTTATAATCCAAAACAAGTACTCAGAAAAAGAAAATGTAATGCCTTGAATAGCGACACAGAATGTCAGAAGATACCAAAAACCTCATAATTCTGAGCATGGGAATAGAACCCAAGAAA
>NZPradTrx005720_C01_E01_frag_5679_1_100000_2_157
TTTGTTTCAATTCAGAAGAGAAATGGAGAAAAGAGAGTAGACTAGCAGTAAATACACATTGATTTGTGCTGTATCCTAAGGTACATCATCTACCATTATGGCTCCAATTAGATAATGTTT
>NZPradTrx005732_C01_E01_frag_5691_1_100000_1_102
GTATCAATGGGAAAATCTTTCAATTTTAGTCGTGAAAAGGGCCAAAAGGTAGGGCAAACTGATAATGACCTAGACAGAAAACCTGCACTTGGAAAAAGAAAAACTGCAACTAATTCCACT
>NZPradTrx005737_C01_E01_frag_5696_1_100000_3_337
AAGTATTGCCTGTGTAAAAAAGAGATGATAAAATTCCACATTAAGTTGGTTCTTTTGCTGAAACTCTGCAAAATGTTTGGTTGTTAGCACCGTGCAGGACATTGCACAAATTGATAAATT
>NZPradTrx005760_C01_E01_frag_5718_1_100000_1_31
AGTTTTAGTACGTATTCATGCAAATTCCCGCCCCTTACCACGACAACAGGAAGAGTACCTTGTTTCACCCACTAGGATATGGGATTATGTCGGTTCTCAGGATGATGGTGATGATGAGTT
>NZPradTrx005765_C01_E01_frag_5723_1_100000_1_15
AAAAATAAATGTGCTCGTGTGGTACAATATTGAAGTTCAACTTCATCATCTTCTACAAGTTGTCTGAACAATGTTTTAAAACTTGGATTTGGCCTTGGAATTGCCTAAGGGTCAAGTTGT
>NZPradTrx005768_C01_E01_frag_5726_1_100000_2_125
TTTTTAGATGACCTTCTTGTGCCAAAAAAAAACCCTAGCCAAATTTGCATTCCTCCTTCAAGAGTTGCCCAGAATTGGAATTCGCTTCTCCTTCTAATACAATACAAAAAATCCTTGCTA
>NZPradTrx005773_C01_E01_frag_5731_1_100000_3_329
AGAGCTTGCACTCTGCAATGTAACGGAGGGGTTTAGGATACTTCAGAGTAGTATTTGCTGGAAGCTCAGCCATTGTATATCCAAAAGTCCATGTTCTTCTGTGTCTTTTCCTTAGGAATT
>NZPradTrx005790_C01_E01_frag_5748_1_100000_1_84
TTTGTTACTGTCCTCAACTATCCTGTTTTAGGAATCATAAAAGAGAGTAAACATGAATGACTTTGTAATAAGATACTTGTCCTTTAATATTTTGTTGCTCTGTTTAATGCTTTTGGTTAT
>NZPradTrx005794_C01_E01_frag_5752_1_100000_1_2
TTATTCCTAGTTATAGCCCACAATCAATCCTAAGCCTTTGACACCTGTAAAGAAATACAGGAATTTCTTCAAAGCCATGTGACCAACAAATTGTGCACCTACCTGGATATGAATTGCTCT
>NZPradTrx005798_C01_E01_frag_5756_1_100000_1_80
ACTGAATAAGAGTAACCGGGAAAGAAGAAAAATAAAGGGGATAAGGAGCCGAGAAACAAACAATGTTCTTATTGTAAGATTTTCACCCATGTTTGATATTGTGGTCATTACCAATGAATT
>NZPradTrx005802_C01_E01_frag_5760_1_100000_2_180
AACTTCTGACTTGTGAACAATTTCTCTGCCCTGCTCGATGGCGGATTGATTATAACGTTCCCTGCTTCTGAAGTAACGTGACGGTCCATGGACATTTTGAGCAGAGGACTCAGGCACGAT
>NZPradTrx005808_C01_E01_frag_5764_1_100000_1_11
TATGTAGTTCCATGATTTAGTTGCTTGTTGAACAGTGAACTCTGGCAGCATTGGAAGCAACCTACAAAATATAAGAAATCAAAAGATACTATCAATGATGATTAATTCCTTAGATTTTAT
>NZPradTrx005812_C01_E01_frag_5768_1_100000_2_153
ACTGTATTCTTTCCCTCCATTTGTTTGTACTTGGCGATGGGTTGATTATTATTAATTTCAGAACCGATTAAGCTAACATAGAGTTCATGCTGTTCTTTAATTGAACAATGTACATACCTA
>NZPradTrx005813_C01_E01_frag_5769_1_100000_1_63
CTTTTTATTAAAATGTAGGGAGAAATAAACTTATCATCGGTTTAAGTTGTCTGGCTGGTTGATCGGTTTTTTGGAAGCTTGTCATTAAACCTTTTTTATTAATGTATGTTGGCTTTTGGA
>NZPradTrx005813_C02_E02_frag_5770_1_100000_2_255
AACTTAATCGGTTGTTGAGGTCATGGGGTCGAATTTGTGAGTCATGAATGAGTTATTTCCTGAATCTTGATATCCAAGAAAAATGCCAACAATCAATTTCTACTTCTCAGCAAGAGATCA
>NZPradTrx005815_C01_E01_frag_5772_1_100000_2_175
AAAATTTGTAAAGAGATGGCTAGGCATTGTGTAAATCCATTTGCTTTGCTAGCATATGACTGCCCACTTTGTTATGATTCGTTTTGTCTAAAGTCAACTTGTATCAGCATTCATTCTTGG
>NZPradTrx005818_C01_E01_frag_5774_1_100000_1_59
AAAATTGCAAAATGGGGTGCCAACAGAAAACCATCTCTTGTACATTGCATTAGATTTTAAGTAAAATTATCTCAAGCGAACCCTTTTCCCCTTTCACTAGAATAGAATACCAACATCTTT
>NZPradTrx005834_C01_E01_frag_5791_1_100000_2_138
GCAGTGAGTACGCCCTCCAGTGGGCGCTCGCCAACCTTACCAGACATGGAGATATGGTGTTTTTAATATTCGTGAACAGTGACGTTGAATATGGAGAAGCCCAACTTTGGAAGATAGGAG
>NZPradTrx005842_C01_E01_frag_5799_1_100000_1_7
TAGACATTTCCACGAGCATCCTAAAATTAAGCCCATCTCTTTCCCTGAATCCTTTGAAATGTTAGATATTCCCTTTAAAACATCATTTGACCTTCGAGCCTTTAGAGTAGATGCACCTGT
>NZPradTrx005854_C01_E01_frag_5810_1_100000_1_63
TTATCAGAAGAAGCGAAAGAGAGATGAGTATTGGAATGACCGATTCGCTTTGCCCAACGAGAAGCGAATGTTAGCTGATGACAGTGCTCTCATGTCGTTGCTCAACAACATCGATAATAT
>NZPradTrx005866_C01_E01_frag_5822_1_100000_1_18
GATAAAGCATACAGCATTATTACAAGCAGAAAGAAGAGCATGGGAGTGGAAATGATAGAATAATAGCAGTCTGCCGGACAAGTCCTACTACTGCCACATTTTGGAACTCAAGATTTTATA
>NZPradTrx005874_C01_E01_frag_5830_1_100000_1_67
AATATCATGAGAACAAAATTATCTATCTTTTATTTTAATATAAGCACCTTCTTTGCATTGTTAATGGGATTATTGATTTCATGCTGTGTTTGTTCTTTCATAACACTGCATCATATTTCT
>NZPradTrx005878_C01_E01_frag_5834_1_100000_2_125
TTATTTGCAAAGAGTTTCCTAATCACTGGACTAATAGGATTTAAGGGAGATGTAGATGCTTCAATAGTTTTCTTGGTAGATCTCCTCTTTCTTGGAACTATGGTATTGTTTGGAGGACTA
>NZPradTrx005899_C01_E01_frag_5854_1_100000_1_89
TAAGATGAGCCACTTTGGGTCAACCCCAAGCGTTATACCAGCAACTAGATGCAATTTCCAGCAAGCTGATTCTTTATAATGGCATAATATGATCTCACAAATCAATAACAACTTGAAAGA
>NZPradTrx005918_C01_E01_frag_5872_1_100000_2_195
TCAAAGGAGTGTTGTTGTTTCCCCAACAGAGGAAGGGGAACTAAAGGTACAAGAGAGAGATAATGTACCTAAGACAAGAGAGTCTTTATTGCTCAAGAAGGTGATGTTGAAACCAAAGAA
>NZPradTrx005926_C01_E01_frag_5880_1_100000_1_103
AATAGATTATGTTAAAGCCCAGTTTTTTAAATTCTTAGTGTGTTCAGTAGGTCTGTGGAATGAATTCTATATAAACACAGTGAATGGTAATAGGGAGATTACACTCTGAATCCAAATTTA
>NZPradTrx005929_C01_E01_frag_5883_1_100000_2_139
TATTCCTGCTGTGGGAAATCTTCCAAGTGATGATATTGAGAAAACTCCAACTGTGAAAAGTTTACCACGTACACCATTAAGTGATCACATTGAGAAAAGGCTTTTTCGTCGTTTAGAGGA
>NZPradTrx005931_C01_E01_frag_5885_1_100000_2_175
CGGTCGCTGAGATTGCTATGAGCAACATTGTAATCTATGTGGGCGGATCGTAATGATTAAAATTTCCTAAAATGGTTGGTGCAAGCCTCCCAAATCATGGAGACATATGGTGTTTAGTAA
>NZPradTrx005952_C01_E01_frag_5905_1_100000_2_157
ATGTTGAACCTGTCATATGTCTCTCTTAATGAGGACATGTTATTTGATATCTTGCTGAATTGGATTTGAACATATGTATCTAGGGTTTGTGAAACCCTAGCAAAAAGGGTTTTGAAAGAA
>NZPradTrx005960_C01_E01_frag_5913_1_100000_3_271
AAAAACTACAAGGGTGAATATACTTAGAAACATCAATCTTGATTCGGCATTAGAACTTCCACACTTAACATACCTTTCAATAGGGCTTCCATTGACGTAGTGAAAGTGACAGATTTATTT
>NZPradTrx005961_C01_E01_region:1__128_frag_229061_1_100000_1_1
TATATATTCAGAAAATATGGATGAGGTGTTGCAGCTACCATCATCCCAGCCGTGTTGCTTGTGACAAGCGTGGCGTTCTTTAATGCTGGTGATGGCTATGTTTGGAGTCATACCTTTGCT
>NZPradTrx005961_C01_E02_region:124__1157_frag_229062_1_100000_1_62
ATTAGTAAATCACTTCTCTTGTAAACAAGGATTTGAAGAGCAAGTTATTGGATGAAATATTATCTGTGGCATGCCCAGAACCTTGTCAGTAAATTTAAAGAAGACATTATAGGTGAAGTA
>NZPradTrx005969_C01_E01_frag_5921_1_100000_1_57
TGTTGTCATTGTAATTTACACTTTGCACTTCATCTTTCTTCTATTTCATTCTGAATAATTTGTAGGTGAATTCATCAAGCTTGTTTATTTTACTGTAAACCAGGAAGGCTTGGTCAAAAT
>NZPradTrx005973_C01_E01_frag_5925_1_100000_3_246
AAATATTTTTAGTATTTACATGATGTCATTTGAGAAACCTAGTGGTTACTGCTAATTATTGTATGTTGTAGAGAATTTTATTTACCGTTAGGAAGTATCTTGAAAATTGAGAATTATTTA
>NZPradTrx005991_C01_E01_frag_5943_1_100000_1_89
TTATAATCATATGGTGTTTCCTTTCCAGAGTGTTTGGCCCTTGTTTCTTTTTTACAATATTTTTGGATATTAACTGCAATTAGCAGGGCATGTGGGTATTAAGTTGTTCTCCATTATACA
>NZPradTrx005992_C01_E01_frag_5944_1_100000_1_18
ATGAGAATGAATGAACTATGTCTTTTATCTTGATGTTACAACTTCTTTGGTTATGTATTTATTTCCCCGGGGCATTGTTTCGGGGTTTCTGGGTTCATATGGCCTGGCTATCAAAGCCCA
>NZPradTrx005996_C01_E01_frag_5948_1_100000_1_83
ACATCAATTCACATCATATATGGATAGAAGAACTTAGATCGTGTGGTGAAAATTGTTTGTCATATGGTCTAATTGTTGTACAGACATCCTAAATATAAATTGATGTGAAAACATTGTTTT
>NZPradTrx006008_C01_E01_frag_5960_1_100000_3_288
TTCTGCGCGCGTTTCGAACACCGCCCTTGCAATGATGGATTGAGGAGGGTGGAAGCAGATATGTAGGGTTGTTTATTCGTTCAATCCGACCCATGACGCCAGTTGAGAAGGATTCACGAT
>NZPradTrx006042_C01_E01_frag_5994_1_100000_1_20
AATTGACACACATAGGTGGAACACATAAGAGATGTTAATCTTTAGTGACAATAGCCCACTACCTTAATCCCGTGACCCTTAAACCACTAACCTGTGTAACCACATCTCATCTATAACTAA
>NZPradTrx006044_C01_E01_frag_5996_1_100000_1_2
AGTATTCACTTGAAGTGGGGACTTTTAAGTTCATAAAACTGAAGATGCTTACATAGATAAAGCTGATGCTGGCATCCAGAATTCGAAAGTATTCTGTTCCTCTTGATGTACTCATCCACT
>NZPradTrx006048_C01_E01_frag_6000_1_100000_1_35
TTCTAAAAATGGCTAATAATGAAAATAATATAACACATGCCCAATATAGTCAACCTTGTTTCATAGAATATTGCTCCATATTATTCCACCATGTACTTAATAAGCTTCGATCTCAATCAT
>NZPradTrx006053_C01_E01_frag_6005_1_100000_1_88
TAAGGAAACTATTTACAGAAATCATATGTCAGTACAACAAATTTACGTTAAGTAACAAGTATATGAATAATTGTATGCACCAACAAATCCATGAACTGAATAACCATATTTGATTTTCAT
>NZPradTrx006060_C01_E01_frag_6012_1_100000_1_118
CAATTGTCCTTTACGTGGATACAAAGCTCTCCATCCTTAATTTTGATGTACCCTAAATGGAAACAAACTTGACTCATGGAATTATAACCTAGCAGCCTACTTTAAATCCTAGATTAATTT
>NZPradTrx006061_C01_E01_frag_6013_1_100000_1_32
GATTCTTTTACGCATTGATTAATTGTCTTTCTGCTACTCAGTTGAGTAGGTTCTTAGGCTTGGATTGTCTTTTGAGTAGGTTTGAAGTGGATAGTTTCAACGTACAGGAAGTTCAAATTT
>NZPradTrx006066_C01_E01_frag_6018_1_100000_1_18
TTTGTGGCCTTTAAAAATTTAAATTTAATGATACCTTTGATCCTTGAATGTTCATATGGGGGCAGAACCAGAGGGAAAGCATAGGGCTTGGAATAGACATGGGAGAACTATGGGATTGAG
>NZPradTrx006069_C01_E01_frag_6021_1_100000_2_172
ATCCTACAATTGCCAAATGAAGAATGTGATCATTTCTGTAACAGGTATTTGGAATGTGTCATCCAAGGGGGAGAAAAGTACTTTTGCAACATATACAACAAAGTGTTCTGAATTCATGTT
>NZPradTrx006077_C01_E01_frag_6029_1_100000_1_43
TAACGTTATGGACCTAATGGATCACAGGAACTAGTGAGCTAGGATGCAAGATTGATAATTTGTTAGGGAAGCATTTTGGGTCGCAGGTTATTTTCAGCAATATTTTGTGATGTTTGTTTT
>NZPradTrx006102_C01_E01_frag_6054_1_100000_1_0
AAATTATTAATCCTAATCCGTTCATCACCTCAAGATTCATAATATTACTTGAGGCTTTTGAATCTATCATGCAATTGCGAAACAACAAACTATTAACAATCGAAGAAATTTAGAAAGGAA
>NZPradTrx006129_C01_E01_frag_6080_1_100000_1_21
AACTGACCAAATAAGCCACAACATCTTGCAAAGCCAAATAACGTTGCAACTAGCTTGACTAGTTGCAATGTACTCAACCTATGCAGACCTCAGTGCCACTAATATCTGTATCCTACTGAA
>NZPradTrx006153_C01_E01_frag_6105_1_100000_1_44
AGTCTTTTGTTTTAGCCCTCCTTAGCAGTCCTCTTGTCTTGTTGTTCTTCTCTTCAATAAACTCGGCCTGTTTCTCATGGGTTATGTTCAGCCCTTACATACCAGCCTATACCTAGCCTT
>NZPradTrx006158_C01_E01_frag_6110_1_100000_1_28
ATTTATCAAACAACAAATTAAATTAATCACATGACATGATATGAGTGTTTATTACAACAATGTGAAAATTTACACCACAATCAATACTGTTGTATGCCCTTTACCGGAATTTCTGCTTTA
>NZPradTrx006211_C01_E01_frag_6163_1_100000_5_514
ATGATGTGTGAGAATGTTGTCTGCTAGGGTCCTATTTATAGCATACCGTGACAATAATACATATAGTCCTTGTTGAGATCTGCCCACTAATATGCTGTAAGGTGGCCTATGTTTGATGTG
>NZPradTrx006214_C01_E02_region:617__1090_frag_229066_1_100000_2_153
GATCTTGACTTCCACGTCTGCCACGGCGGATTTGGAATTGGCAACCAGCTCTTTTACTGTCTCGAAGTTGGAATCAATGCTGGTGCAGGGCATGAAGGACTGGATATTCTTGGGGCGATA
>NZPradTrx006217_C01_E01_frag_6168_1_100000_1_16
ATATAGCATGGCCCTGAAGGTGAAGAATCAAATACAAGAAATGTCATTAATGTGTCTGAGCCTCAGGAGGAGCCTGCAGAACTGTCTCTCCCTGTGAAGTCCCCAGAAATGAGCTTAAAA
>NZPradTrx006226_C01_E01_frag_6177_1_100000_1_4
ATTGGAGAAGGAATAGAAAGAAAAGGGGGGGAAGAGCCCTCAATAGGGTGTATAAATCCCTCGGTGACTGTTGCTCTCGGTTGAGATATGTCCAAACTTGACAAGGAATTTTCCATGTCT
>NZPradTrx006229_C01_E01_frag_6180_1_100000_1_55
TTGCCTGAATTTCCTGCTTCGCTTTCGCCCCCGATCCGGGATTTCTTAGAAAAATGCTTTTGGAGAGATCCCAAGAAGAGGTGGGCCAGTTCAGAGCTATTGAACCATCCTTTCCTGAAT
>NZPradTrx006244_C01_E01_frag_6194_1_100000_1_79
TATAGTATATCCATTTTCATAACATTAATTTTATTTGATATTTGCATCATTCTGCCAGATCTTTTACGTTTACTGTAATGTTGAAAATGTACAATCTTCTACAGTAAAGACTACAAAATT
>NZPradTrx006248_C01_E01_frag_6198_1_100000_10_1292
TTTGGAGGGATTTTCAGAGGTCAAAATCACCAGGTGCTCCAGATATACACAGCTGATTGCGGCACAGCCAGCAACAATGAAGCAGAGTTTTTGGCTCTGAAAAGAGGTTTTCAGATAGCT
>NZPradTrx006259_C01_E02_region:126__508_frag_229071_1_100000_2_246
ATGTTTTTGCTAACGTAATCGACTCGCTCTGACAGTAGCAACAGTCTAGCAAGGTATCAATTTCCGGCGGCGGTCGCAGTAGGATGCTCGACAATTATTGGATGCGATAACGACAAGGTT
>NZPradTrx006260_C01_E01_frag_6209_1_100000_1_27
GACATAATGATCCAAGCTTGGGATGATACCGTGATAGCAATACATGGACTCAAAATAGCGACAACCTTGGTCTACAAGGCCTACATGGCTACAAGAATAGAGAACAACAATAAAAGTAAT
>NZPradTrx006279_C01_E01_frag_6226_1_100000_2_137
AAAAGAATCGGGTATACACCAACGTACGTTTTAAAAAAAAATTACAATACCGCACACGAATCCAAAACCTTTTAAATAATTGAGGCATGCATACTTACTTGATTCTTAAAAAATTCCTCG
>NZPradTrx006294_C01_E01_frag_6241_1_100000_1_63
ATTAGATTTGAATTGAAACATACATAACTGTTAGTAAATGTCACTGTAACTATAAAATAATAAGACCCTTTCAATCATAGGATTTGCTCTGTTTTGGTTATGTATATGAAAATTATTTCT
>NZPradTrx006303_C01_E01_frag_6250_1_100000_1_11
TTCTGTGTTACAGGTATGTTCAAATATATTTTGTCAAAGCTGTCTATTAGGCTTGGACATTTTTCTGCATGTAGTAACATTTGCAACAGACTTATATAGTGTTTTGTAAAATTTTGCTAT
>NZPradTrx006315_C01_E01_frag_6261_1_100000_1_78
TACAATAAAGAGTATATCCGAGGATGTAGAAACGTTAGATACATTCTGCATATGCAAATCGATTGCTTACTAAGATTTTGAAATAAAGGTGTTAACCTTTTTTAATATCAACTTATAACG
>NZPradTrx006322_C01_E01_frag_6268_1_100000_1_84
AATATTCTATATTTGCTAGCTGGTGCATTTATGTAGAGCTGGGCAGGGGACTGCAATATCAGGTAATCTTAAGATATGATGAGTGAAATTGGACCTAGGTTGTGGATTACAAACATATAT
>NZPradTrx006327_C01_E01_frag_6273_1_100000_1_33
TAATTTTTTGACTTAATTTTTACAATTAAATATGAAATATAGCGAGATGCCTCCTTACATATGAAGGCACCCTTAATCGTTCCTTCAAATCTAAAATATTAAAGTTTGCAGAATTTCAAT
>NZPradTrx006337_C01_E01_frag_6283_1_100000_1_2
TTATTTTTGGTGTTCCCTGGAAAAAGAATCCCATTTACTACCCACAAAAGCTGTGTTCTGTCTGGTGTTTCTATTGCAAAATGCCAAAGCTGGAGTGACTCATTGATGGAGGTTATAGAA
>NZPradTrx006347_C01_E01_frag_6292_1_100000_1_2
CTAGACCTGTTTTCTATACAGGTATTAGATGGACATGTTATGGTGTTTGTTGGTTTGTTATACACATTTAATATAGTGCATATAGGTGACATGGGGGACATGTGGTGGAACATGACATGT
>NZPradTrx006353_C01_E01_frag_6298_1_100000_4_451
CACTGAAATATGCAAGCACGCCCACCAGTGGTGCATTGATGTATGTGGTGGGTTCGGATTGCTTGAAGGTTGACCGAGAGTCATCATATTGGTCGTTTTGATCTGGCCCTCCCGGAACTG
>NZPradTrx006362_C01_E01_frag_6306_1_100000_2_233
TGTTTTGTCAAGAAGTGACCCAGCTTCATGAGATCATTGTGACATACCTGATCAAGTTGGTTCCATGTATGACTATTTTCTAGTCCAAATTGAGTAGTCGTGTCTCTGTTACTATATTTC
>NZPradTrx006364_C01_E01_frag_6308_1_100000_1_18
TAATATCCTCCATCAAATGACTCAACTCATCACTGCTGGCCAATTGCTTGTGATATTCAACAACACTCCATAAGAGCACGGTGACTGTGAATTCCATTGAGAGGCCAAATTTAACATTGT
>NZPradTrx006366_C01_E01_frag_6310_1_100000_1_148
TTACAGAGAAATCAGATGTCTATAGTTATGGAATGCTTTTACTGGAGATGGTAGGGGGACGGAAGAACATCGATCCGAAGGTAAGCCGTTCCAGTCAATATTTCTTTCCCGATTGGGCTT
>NZPradTrx006370_C01_E01_frag_6314_1_100000_1_33
TTGCTTAGATGACTTATCTTTGTGTTTTGCATCCTGCTAGAATGTTTCTGTTTCTTTCTTAGGCCCTAGGGACATCTGCACAATTTGGATGGCAAATGTTAAAATGTAAACAATACTATA
>NZPradTrx006374_C01_E01_frag_6318_1_100000_1_118
TGGAAGAATACTAGCAAATGTGTGAGAGTCCAGCTTTGCGTCTGTCAATTTAAGTTGTTGAAAGATATTCAGGGCCTCATAAACTTGCCCATTCTGCACACATCCCGCAATAATAGCATT
>NZPradTrx006377_C01_E01_frag_6321_1_100000_1_55
CTCAAAAATCATTAATGCACGTGCTAGTGGAAGACTTTGTAGAAACCAAAGATCATCCTTAAGAAGGCATTTCAATAAACTCATAGTGGTGCAGATCTTTTACATCACTTTAAAATCAGT
>NZPradTrx006391_C01_E01_frag_6335_1_100000_1_18
AGTCTTAATATTATGATTGTCATGAAAAAACATCATGCAAAGCGTCCATAGATGTTAACATGGAAGATCCAAATGACTGTGTAAATAACGGTGGAAATTTTTGAGTTTCTTAAAACAAAT
>NZPradTrx006402_C01_E01_frag_6346_1_100000_2_122
TACTGGAATGGAGTAACAAATAACCAATCACGGTGATACAGCTAGCAAAGGTATCTTCGAGACAAACGGGGACAATAAGAGCAGCATGCGACAGGGAGAAGCTGGAGAAGGCAATGCACA
>NZPradTrx006405_C01_E01_frag_6349_1_100000_1_109
ATTATATCTTTGGCATATGCATCAAAATATCATATTGAAATTATTTTGTATATCAAGTGGACCCCTGTAATATTTGTATACAGTTGGTTTTCCTATATGTTAGTATCACAGAACAAAAAT
>NZPradTrx006428_C01_E01_frag_6371_1_100000_1_73
TAAATCCTCATTAAGCATGTGTTGTATGGATTTCAAACCCTGCACAACTTACGTGGAGGATAAATGACACAATACATCGATGAAAATTATTATAACTTTGCACAACTAGTCTTTAGTTAA
>NZPradTrx006440_C01_E01_frag_6383_1_100000_1_106
ACTTAAGTCCTTTAGAAGTTGTCTCTGCAACGAAGTTATATTGTTTTTAGCATTTTCTCTTATGTCAAATAAAAAAGAGGATTTACTGTATTCTGAAATCTTCCTGTTGAAGACTTGTTT
>NZPradTrx006449_C01_E01_frag_6391_1_100000_2_254
TCCTTTCTTTCTATCCCTCGCAGACCCACAGCTCCTTCCTCCACCCAACGTTGCCTCCCTTTGCATCCTGCATCAAGCCCGTAGTCTTAAGCTTCCTTCCCTCTGCTACAACCCACGTAA
>NZPradTrx006452_C01_E01_frag_6394_1_100000_1_89
ACAATGTGGTATTGGTGCAACAAAAGGAGGGTTGTCGAAAGAGTGGTGATATGGAGTCATAGCGGTATAACAACGTTTGTAAATGATAATGTTTTTTAGCATACCAAGCAGCGAGGACTT
>NZPradTrx006459_C01_E01_frag_6401_1_100000_4_495
TGGTCAGTTGTGAAAGGAATAGGTATCTTGCGTTTTCTTTGTTACATTGGATAATTACCATCCTTTTGGCTCCTCCCAGTCCCAGTCATAGCATTTTAGTTTATCCTCTTGTAGTACTTT
>NZPradTrx006460_C01_E01_frag_6402_1_100000_1_5
TAAGAATGTTGATGAAGTGGATTTGAGACATGTCCAACGGAAGAAAATTTTGGTCAATATCTTCACAAACTTGGCAGTTTGCTCAAGTCAAAATCCAACTAATTCAAATTTAAGAATATA
>NZPradTrx006462_C01_E01_frag_6404_1_100000_1_39
ATCTACACTGATCTTTGTTTAGTGATTTAACTAGCAAAGTTTATGAAGGTGGATGCCCCTCACATGAAGGTCTTTTCCAACCAATATAGGGGTTTTGCCTAGATTCAAAACTCAATTTAT
>NZPradTrx006475_C01_E01_frag_6417_1_100000_2_174
ATCTGTTTGCTTTAACACCACACTCACTCTTCATGTGGAAATCTGGGATCCGACTTACAAAGGGGTTTGTTGCAAAACCAAAGGTTTGGGCTAGAACCATGCCAGGTGGAACCTTGACTC
>NZPradTrx006482_C01_E01_frag_6423_1_100000_1_21
TCAAACACAAAAATGAAACCAGGACAGTTTGATTAGTGAACTGCATAAAAAAAAGCAAGATACTTGCAAGTTACAAGATAAGAACATTCAGATCAAAGTGAGGTAGAGAAACAGAAAATA
>NZPradTrx006502_C01_E01_frag_6443_1_100000_1_2
TTTCTTAAATTGATTCTAAATTATGTGTACCATTTCTTGTGTTGTTCTTAGATGTGGTACAGCTAATCTCACATGGCAGTAGCAACTAAGAATTAAATTTGCTTCTATCAAAGGTCACAA
>NZPradTrx006504_C01_E01_frag_6445_1_100000_1_90
CTTTGGTATGAAAATAACCAAGGAACCACATGGTGATGTACTTGGTCTCATGATTCCTTGCTTCAACAACTCTTTGCAAGTCTGATATAGATTGCCTATACAAGTTCTATGTTTGGTAAA
>NZPradTrx006508_C01_E01_frag_6449_1_100000_3_398
ACAGATTCACACCACACCCATCGCTGTTATTGCTGCCAAAGATCTGTTGAAGCTTTCTATAATTTCGTCGGAGAGCAAATGCCCACCGAATTCATCGTCGACTTCCTCGGATTCTTTGCT
>NZPradTrx006510_C01_E01_frag_6451_1_100000_1_2
TTTTGTTCCCTAACAACAAAATACTACATTTATTATACAGGGATGACATAGTATGCATTGTGTGAATTATTGAAATATTTCCAACATATAGGGCAACGTTATTCAGTTCACTAACATGCA
>NZPradTrx006511_C01_E01_frag_6452_1_100000_1_4
ATTACAACGATAATATAAAAAGCTACTATTTTATTTCAGCTGCTCATTTCTCCAAATCGCAAGACCTGCGTTGCACAAGCTGCTGAGGTGATAGTGGGTGACCTTAGACGGTTCCTGTTA
>NZPradTrx006513_C01_E01_frag_6454_1_100000_2_124
CCTTCCTAACGAGGAATTCTCTCTGCAATCCCCACGTCCCTAGGGATGGGAAATGTAGGGGACACATCCCTTGGGCACAGGGACGGGTTCTTGTGTAATGTTGGTATTTCAGATTTCCAC
>NZPradTrx006535_C01_E01_frag_6476_1_100000_2_135
ATTTTTTGTTACTTGGTTTGCAAGTAACACACATGACACATCCCTTAGTTTCATGCATTTGAGGATAACGGGGTAACAACAATAATGTTGCAACTGAGCTACTATTTTTCCTACGTTAAA
>NZPradTrx006539_C01_E01_frag_6480_1_100000_1_28
TGGTACAGACTGTCGTTGTACAATCTGCCACGGTAGATATCAAAGTTGTACGGTCTGTTGCCATAAAAACCATTCCTTTATGGTCCTCTGCTGCCATTCAGATCACATCATACATCGAAA
>NZPradTrx006542_C01_E01_frag_6483_1_100000_1_32
AAAATATATAAAAGAAAATTCTTAAAAACACACACATGTATGTAATGTTAAACAGTAAGAACTTAAGAAAAACTGTGATATGAGCTCTAATACCAAATTTTATACCATCGGACAACAAAA
>NZPradTrx006546_C01_E01_frag_6487_1_100000_1_0
AAATATATTCTTAGACATTGCGTGTTTTTTCGTTGGAGAAGAGAGGGATACGGCGATCAGAATATGGAATGGTTCACGATGGGACGGCTATTTGGGGCTTCTAAATCTACAAAAGAGGTG
>NZPradTrx006550_C01_E01_frag_6491_1_100000_2_151
AATATAACAATGATGCTAAATCAGTAGTATTCGTATAAGCATAACATTGCAGTGATAGTGATTTCCCTTCAACATATAGTGCACTTGCAAGTATTGTGATTGATCTGATTATTATCAGTT
>NZPradTrx006551_C01_E01_frag_6492_1_100000_2_164
AAAACTTGGATAAACCCCAATAACCTCTCCCAGCCTCTTAATAAAAATGATCGAGGACAAGGGTGAGTCAACTCTGCAACGTGAGGGATCCTTTCCCCACCCACCTATATATTCTCCATT
>NZPradTrx006554_C01_E01_frag_6495_1_100000_1_89
TTCTGTTAGTAATGTAAGTATCAGATTTTAGCAAAAACAAGAGTAAAAGAAAATATAAACAAGATATTGGCTTTTGCAGCAGCTACCCTGGAACCAAAGGAAAAACGAAGTACCTTTTAG
>NZPradTrx006562_C01_E01_frag_6503_1_100000_2_127
AATGTTGTTAGGCATTGGCCTAGTTCCATGTCAAGAGGTGCCCGGTCCAAATCCCCTTGGGTAAGGCACACTAATCTACGCGAATGGGTTTTCAAGGGATGCAATCCACAAATGTGAGGA
>NZPradTrx006577_C01_E01_frag_6519_1_100000_1_25
TTTTTGGAAGCTCTTGCCAATGATTAATAAACATTCTACAATTGGGGTTTCTTTTCAATTTGAAATGCTTTTGATGAACACCCGCAAGCAGCAACTATTCAATGTGAGACATTACAATGT
>NZPradTrx006579_C01_E01_frag_6521_1_100000_1_72
AAATACCAACTATGCTCATTTTAAAATGGGCCTCTCCATGTAATTAAGGATAAAATCAACTAAATATTATTATAACGACATTGACACGGCAAAACAGAATTGATCAAAAGAAAATAGCGA
>NZPradTrx006603_C01_E01_frag_6545_1_100000_2_226
TTTTTCCAGCTAGGATAATGTGTTATCAGTTAAGGACTTGTTTTCTATTTTTGAGGAATATAGTTTGAAAAATATTTCACTTACACTATATATTAACATATTTTCGAGTAGATATTCTTA
>NZPradTrx006608_C01_E01_frag_6550_1_100000_2_180
AGATACAAGAGAGGCTATGCTGCAATTCCTGGCCCCAAGGGATGGCCGATTTTCGGAAACCTTGTAGATTTGAGCATCGGTCTTGCTCACCGGAAGCTGGAATATCTGGCTCATCTTCAT
>NZPradTrx006609_C01_E01_frag_6551_1_100000_1_22
CAAAAATCGATTTTTCTCCTTTCCTTTTGTCCTTCTCTTCCTCCCACTTCTACTCTTCCCTGATTGAACTTCTTGTGTTATGAGTATGTTCTTGAATTAGGCCAATTTCTCCTTCATATA
>NZPradTrx006610_C01_E01_frag_6552_1_100000_1_95
ATTGCCTTCAGGAAACCCACGTTCATATCATGTAGATGCAAATTTGAGTTTTTCGAGGAAAATGTCTTGGATTTTGTTGGATGTTTTCTTCTGGTTCAGGAGAGAATAATAGGATATCAT
>NZPradTrx006611_C01_E01_frag_6553_1_100000_2_226
TTGGTCAACTCAGCCAAATCAACCTCTGTCTGTATCGCTTCCGCCTGTGAATTGGCTCTGGTACCAAACCAGTACAACTCGGCTGAGTCTGTCTTTACTTGACCTAGTCAATCCCTGTAT
>NZPradTrx006625_C01_E01_frag_6567_1_100000_2_184
CCAGACATCATCAATGGCGTTCTCCTCCATTATATTCTCAGTTAGAATGGTCAGTTTGAAAACAACGTCCTCTCTCTATATTTTGTTTGCAATCAGCCACATTTAGTTCATTGACTGTTA
>NZPradTrx006628_C01_E01_frag_6570_1_100000_3_300
TTAAGGAAAAAATGTATGTATTTAAACAATTAAAGCACAGAAGTTTGTTGTTTTAATGGGTCTGGGTAGAATTTCTTAAGCCTGGACAAAACCCTATTTAATATGAATTAAATCTCATAT
>NZPradTrx006643_C01_E01_frag_6584_1_100000_2_190
TGCTATTGAAATAAAAGTATCAGTCACATGTACAAATAATAAAAATATGCAGAACTTCACCCTTTGCTTCCCATTATCAAGAAAACACCTAACATAGTACATAAGTTCTTATCACAAAAT
>NZPradTrx006644_C01_E01_region:1__367_frag_229086_1_100000_2_186
ATTATCCTTTTTCTTCTCTGCATCGTCCTTCTTCGAGTCGTCCGGTTTTGGAGCACCAACGCTGACAATCTGAGCATTTTTTCTGAATTTTCTTAATTGTTTCATGATGTCCACGGGATC
>NZPradTrx006646_C01_E01_frag_6586_1_100000_1_27
TACATTTTTCTCAAGATAAGCATCAATGAATAAATAAATATATCTACAGCTAGAATCTCAGAATCTAGGACTTGAAAAAACTGAGATTGTGAATTTGTATAACTACAACCAATAAAGCAA
>NZPradTrx006648_C01_E01_frag_6589_1_100000_1_21
AGTTTTTATACGAATTATTTATAAAGTAATGTACATCATTTTAATCTCAAACCTAAAAACCCTGTGTAAAAACCCTGAAGCAATTTGGGAATCCAAGTTTATAAATTCAAAGAATCAAAA
>NZPradTrx006652_C01_E01_frag_6592_1_100000_1_32
AGTGTCTGCTTCAATTTATCAAAGGTATGCCACAGTTCATATGTCAAGATCTTCAAATATTAGTATCTGCCCTCAAAGAATCAAGCTCCCAAAAGTCTGATATACGTCTAGTTATAAAGT
>NZPradTrx006655_C01_E01_frag_6595_1_100000_1_18
TATAAATAAAATAAATCCATGGATGTGTAGTTGAGGGTTTGTTGTGAAAAGGATCTCATTGTCTAGGAGGAGAAGTTGGAAAGCGTGAAAGAGAGAATTCTAGAAGAAGGATTAAGAATT
>NZPradTrx006662_C02_E02_frag_6603_1_100000_1_11
TGTTTGGTTTCTTTGTGAGCCAGAGCAGGCACGATAGATCCTAGAAGGATGGATGGATGATGGATTACCCACAGATAAACAAATAGGTTTTTCAGGTGCAGCTGTTACTCTGTCCAAACA
>NZPradTrx006667_C01_E01_frag_6608_1_100000_1_11
TAGCAGCATGACACTACTTACTCTATACATTCCTATTATTATCAAGGATTACAGCTGCTAACAAAAACCTCTATACATATTGAAACCCGTTTTTTCATATATTCTTAATCTCTTGACATT
>NZPradTrx006673_C01_E01_frag_6614_1_100000_1_108
AATTATGGTATACCGGTAATAGTTTAACGAAAGTTTAGTTAGTTCAATCCTTCGCTTGTATTGAAGATCACTCCCCTTTTTGTACCAGGAATACTTTTTATGTTGTATTTAAGACATTTT
>NZPradTrx006684_C01_E01_frag_6625_1_100000_1_0
AGTTAAACTAACCTCTTCGTACACATTGATTCTGCTTCCGTTGTATTTTTTTTCAAAGAATTCTTCTCCCATGGTTACTAATAATCTTCTTCGCCTCGGTTTTCCTCCATCCGTTCGTCT
>NZPradTrx006693_C01_E01_frag_6634_1_100000_1_84
ATGGGGGTAGCGTGAACTCTAGAGAGTTGGGTTGAAAGGATAACTTCCAGTGAAAGGTCAAATGGTACTTCCAAAGATTCCCTAAATGACGAGATATGATCTAGAATGGATCATTATATA
>NZPradTrx006695_C02_E02_frag_6637_1_100000_3_409
ATATAGATAATTAAGCCGTATTATGACAAGTCCAGGTTTCATGGTCAAATAATAAATATAATCTTATAGATCTACAACACACCTTTCCTATTTCTTTTAACTTATCCACATTTTCCTTTT
>NZPradTrx006697_C01_E03_region:310__454_frag_229089_1_100000_1_17
TTTGTTGTCTTATGTTTGGGGATGCTTACTTGTAAACATTAGAAATTTTACGAGTCATGTATGGACTTGGCAGTGAAATCCCTTTTGCTAATGACCCCTAGTGCATTAATCAATAAATTC
>NZPradTrx006704_C01_E01_frag_6646_1_100000_2_131
AAAACCTGCTCAGTCATACAAAGTACTATATAACTCCACCTGGTTCCCATACTATTGGAAGAGCGACATACAACAGTGTAGCACCATTGATCCTAGGTGTATGTACCGTGCAAACGAACA
>NZPradTrx006712_C01_E01_frag_6654_1_100000_2_151
ATGATAGGAATTCCAATAATATTCCTTGTGCATCAAAACTTGGAGGATAACTTATCTTGGTACTTAAGTTAATGTTGGACAATTCTAGCTTTTCAATAGTAATTAAAAGAAATAAATTAG
>NZPradTrx006713_C01_E01_frag_6655_1_100000_1_73
AATGATTTTAAACAAAATTTAGTAATAGAATTAGAATCAATATATGGTAAGAGTGTGAAGGTTTTCTTAGAGGATATTTTGATGAAATTGTGTATAGGATTTTAATCCTGTCAAATATTT
>NZPradTrx006719_C01_E01_frag_6661_1_100000_1_57
AGGGTATGACGGGATGCTCGAATAATATTCATGTTAATATTAATGTATTATATGTAATTTCTAAGTAAGACTCAGGGTCTAATGTAATTACACTGAGAGAAGTGAAGTGAAATGCACTTT
>NZPradTrx006720_C01_E01_frag_6662_1_100000_1_27
ATGATATCAGTCCATTGTCATCCTTGTTTTTTTCTAAATGATGAGGATTAGCAACTTTTTCTGCAAGATTTTGCAACTTACATATATCAGGAATTTATAGTTCAGTTTAGTAAGGGACAT
>NZPradTrx006732_C01_E01_frag_6674_1_100000_2_239
TAAAAAACAATGCAGAATGGAATGGGTGACCTTTAGGAAGAGCAGAATATTAGTTCTCAGATTATCATCATTGCTCGATGAAAATCTTTATTTCTATTTAAATTTAAATGCATTTTACAA
>NZPradTrx006747_C01_E01_frag_6689_1_100000_2_164
AAACACAAAAAGCAATAATAAATTTTTATAGTTTAAAAAAATTGAAAAATCAGAGTTAAGAATCAAAACCATCACGGAATCACAACAATTAAACTACATTAATCCAAAATATAAAAACAA
>NZPradTrx006757_C01_E01_frag_6698_1_100000_1_21
TTAATCCTTCCTTCACCCTTTTTATTAAATTATACTACAGAAGACATTGCTTTTCTAGAACTATCTCTTCACATCATCTTTCAGGTTCATTGTTATAGCTTTTAATTATCTAAATACCTA
>NZPradTrx006758_C02_E02_frag_6700_1_100000_2_139
ATTGACTATTTATTGTTGGTATATTTGCAGAATATTGGTCTAGAATGAAGGAAAAGAAAGTCATATCTAGTGTGCCGAGATGCCCTAATGTTCCTTGTGTAATGGTGAGACATACTATGG
>NZPradTrx006760_C01_E01_frag_6702_1_100000_1_20
AACATAGGGGTTGGATAGTGGGTGTAATGCTAGTTTGTTTTGAGCTCTTGGAGAGGCCAATATAACTAGATGGGATGCCTTAACAGCTTTTGTCGTCACTGGTTACAGTTTGCAGTATTT
>NZPradTrx006770_C01_E01_frag_6712_1_100000_1_3
CATTCTACTCTCCTGATTAGTATAATCTTAATTGTTATGCTTTCTTATATGTATTTCTATTAGATTTGAATATTCTATTTTCATGGAAAATTGAAGTACATGTTTCTTTTAAATAATTTT
>NZPradTrx006773_C01_E01_frag_6715_1_100000_1_95
TAAGGGTTTGATGATTTACATGAATGATTTAACTTTCAGTCTTGTTTCATTCAGTTTGGAAACGTTCTGGCATATTTAACATCTGAAATTACCTGTCTAACCAAATCGATGTAAGAAATA
>NZPradTrx006775_C01_E01_frag_6717_1_100000_2_151
TGTGGAAGATTTCGGTGTCATAATAATTTTAATGGGCTATGATTATAGAGTGTCTCATCCATGCTGATTTGCAACCATAGACATATTTTATGTAAGATTGCTGGGTATTGATACTCATAT
>NZPradTrx006778_C01_E01_frag_6720_1_100000_1_0
TCAGCTGGAAGTATAGGTGTACAGGTATGTGTTCATTTTAATAGCCTTTCAGATCTTTTTCTTTCTTAATTAGAAAATTTAGCAGGGTTTTCAAGTGTTTTTGCAATTTGATATGAAACC
>NZPradTrx006779_C01_E01_frag_6721_1_100000_1_106
AATATATGTTTGAATTGCTAGGCTATTACATGAAAAAATGTTTAAAATGTTTGAGGTAACTCGCTGATGCTGTTTAAAATGCATTTACAGGATTAAAATTTCTGTAATCCATGATTGAAT
>NZPradTrx006784_C01_E01_frag_6726_1_100000_1_6
TTTTCATCAGCTTCTTATCATGGCCTTGTTCCCCTATTCCATTATTTCCTTATTGATTGGTGAAATTAATGCTGGAGGGTTCCTGGCATCCACCTAAGCCCTCATGTTTAGAACATCTTT
>NZPradTrx006792_C01_E01_frag_6734_1_100000_1_26
AAAGAGGCTAGTAGATATCAGTAATCCGGATTTAATTTTCCTCCAAGAAATACTAGGAGGAGACTCTATAGCTAGATGTCTTGAATCTCTTCTGGGGTGGAATTTCATAGGGTTAAAAGT
>NZPradTrx006793_C01_E01_region:1__267_frag_229091_1_100000_2_138
CATAGAAGGCCTAAATATGAGATAACTTAATCACTAAAATAACCAGTGTTTGGCAGGTTCTTCCTTCAAGAAGATGATCCCTGAAATGGAATCTCGGCCCAAATATCCTCTGAGGGTTGC
>NZPradTrx006793_C01_E02_region:262__556_frag_229092_1_100000_1_2
CTTGATGTCGAAGCTGAACTCTTGTTCATCCGACGAGCGTTGAAGGCAATTGACCAGTAAACCCAGAAGCATACTAGAAGCTGAGCAACAGAGCCACAAAATAGGTAGGCACTCGCATTT
>NZPradTrx006795_C01_E01_frag_6736_1_100000_1_48
AAATAGTTTATAGCTTTTTGACTCATGTTATAACTAAGAAAAAAACATCGAATGCTTCTTGAAAATGATTTCTTCTTCTTTTCTGTAGGAATATAAGCAAATACTTTGCAACCAAAAGTT
>NZPradTrx006808_C01_E01_frag_6749_1_100000_1_7
AATTGTAGTGTTGAATTTATGTTGATAGCGGATTTTAGGAATATTTTGTAACGATAGTAAGAAGAAAGGTAAATTGGCATAATTTTTGAATATTTCTGGAATCTCATTCGATATAAATTT
>NZPradTrx006817_C01_E01_frag_6758_1_100000_1_117
TTTGCAGTTTACATCATTCAGAATTTACTGTTTTGATCGTTGTTTAGCTTGTAGTGTTCCTAGAGTGCAGGGTTTAAATTATGAGTGCAGTATCTGCTTATCATGATCTGAAATTTAACA
>NZPradTrx006820_C01_E01_frag_6761_1_100000_1_90
GCTCTATTAAAGAATTGCCATTGAAGAATAGAACAACAAAGAAAGCATAGGAATTACATAGCTTAACTGTTGTAGGGACTAATGTACTTGACTATGAGAATGATCTTAATAAAACCTAAA
>NZPradTrx006828_C01_E01_frag_6769_1_100000_1_1
AAATTCTGATGGAATGTTGAATTAAGAAAAAACTGCCAAAGGAAATTTACGAGTGTAAACATTGTTAAGATCAGATTGTTGTGAAGCATTTTTGAAGAGTGAAAATGACCAGACCATGAC
>NZPradTrx006849_C01_E01_frag_6790_1_100000_1_2
TCACAATAAGAAAAGGAACTCTGTAAAGTTCAAACCAACTCAACCATTTACAGATCGTCTCAAAAGAAATGGAACGTCAACCATCAATGATCATAGACCACTATGGATCAGGAAATACCA
>NZPradTrx006856_C01_E01_frag_6798_1_100000_1_111
AAAAACTAGAACAGTTTAGACTACTATTCCTTGGTATTTGCAATTTGCAATATCGCAAAAAGGAAAGCATGATTCCAGATATGAAACATAGAACAATTGAAAAATTACATTCCTTCCTAA
>NZPradTrx006858_C01_E01_frag_6800_1_100000_1_31
TCCTTCGTCAAATCTTTGACTGTATGCATTTTTTATATTTTACGGCTATAAGGCTGCTTAGCGATGGCACGAGAGGTAACGGGACATTCTGAACTGAACTGTTGCTTTGCGTTATTAAAG
>NZPradTrx006860_C01_E01_frag_6802_1_100000_1_39
GTATATTTTTCTCATGAACAGAGTGTTTCCTTCAACCATCAAAACGATCAAAATATGGATTTTCAGTATGATCAAAATATGGACTTTCAGTAGAAGTGCTAGCAATACCATGAAACAGAA
>NZPradTrx006864_C01_E01_frag_6805_1_100000_1_61
TAAAATACGAAATAAATAAATTCGAACTTGATTGTGGAGGCCGCATATTGAATGCAATGCAAGTTCTCTTTTCATGACTATCAGATTTTACGGTCCATAAATATTTAAACCTATGATTAT
>NZPradTrx006865_C01_E01_frag_6806_1_100000_1_84
TTAACATTTGAAAAGGATAAACCTCGAGACATATACCTGATGATTTGACAACTTTTTCACAAAACCTAGTGCTCTCCGTTTTGTTGACCTTGTTATTGACCAGCATTTGACAAGGATAAA
>NZPradTrx006877_C01_E01_frag_6818_1_100000_2_146
AAAACCTACATGTTTTTGTTTTCTAATACATTCTTCTTCATCAGGTGTTTCAGTCAGAATTATAGTCTAATACAATCATAAACAAAAATTCAAAAAACTGGAACTAAACAAGTAAGATTA
>NZPradTrx006879_C01_E01_frag_6820_1_100000_1_80
TTTTCTCTTAGATTGTCATGTTGAATGGGCTTATTAAGAGGTGAAGTATTGTCCATCATTGCTGTACTTTTATTTATATTTCATGAAAGCCCTAAGGTTGAAAATTCATATAGTTAAGAT
>NZPradTrx006888_C01_E01_frag_6829_1_100000_1_61
TATTTCTTTTGGAAAAGGTAATACAATAATATGGTTTTTTTTGGCATATTTCTTTGTAAACTTTGAAAACCTAGAAATATAAATCATGAAGAAAAAAACAGACTATTAGCATTTTGTTCA
>NZPradTrx006897_C01_E01_frag_6837_1_100000_2_194
GTTCCAAACATATTTTCAGATAATGCAAGATTAAGTAACTGCCCTAATACAATATGTGCTATCACAATCAAGAAATAACAACCAACAATAATGTGCAATCATTAAGCAAAGAAAGAATAA
>NZPradTrx006910_C01_E01_frag_6849_1_100000_2_275
AGTTAGCAAATCGATGATTTGTAAATCAACTAGGTAGAGGAATGTTTTGGTGCAGTTGAGTTCAAGATGGTTGTCGACAATTCGAGTTGATTGTTCAAGTTTACTTTCAAACATACCTGT
>NZPradTrx006929_C01_E01_frag_6868_1_100000_1_16
AACTATCCTCTCTTACCAAGAACGAAAATTAGCTGCCCCATCCAATCTATCCTCAAATCTCGATCTAGTAGCCATGACCTACCCAACTGAGCAACAATAAACTGACCAATAGTACTTTTT
>NZPradTrx006930_C01_E01_frag_6869_1_100000_2_190
AATTTCAGTCCTATTTATAAACATATTGCAGATTGTATTATTGATATCATTTACAGCTTCAATATGTTAAATTGATAAGGTAGAAATTTGAGTCCTATTTGTAAGATATTGCAGATTGTA
>NZPradTrx006935_C01_E01_frag_6874_1_100000_2_197
GAATCCATTCACACCGAGTTGTGTCCCGTGGAGCTTATCAGTGATTATTTCCATTTGTCCTTAGTACGTCACTCCATCCAGAAACTTAGGAAAGAGGAGACATATCTGTGGAATGATAGT
>NZPradTrx006936_C01_E01_frag_6875_1_100000_1_10
ATATATTTCACAACTGAGTGGGGGACAAAAGCAATTACTCTAGAATACCCAACATATGTTATGAATTGCTTAAGTGACTTGACTATGGCATAAACCTGCTTCTACATGGTGTTATATTTT
>NZPradTrx006969_C01_E01_frag_6908_1_100000_1_0
AACCGTCATCAAGATATAGTACATGGTCAAGAAGCATTGTTTGCAATGGTCGTTGCTGATGGTTCTGGTGGTACATGAACAGAAGTAGACAAGGACATTGCTCCAATACAAATAGATCGA
>NZPradTrx006972_C01_E01_frag_6911_1_100000_2_325
AGAAAATAATCGTCATGAATTCCAGAAGTCACAGAAACGAAATGCAAGGAGGCTAAAGGAGGTTTTAGTGCGAAAATGGGGTTTTCTCCCTTTTTCGTAACCATCCTTCTGTTTCTTGGT
>NZPradTrx006973_C01_E01_frag_6912_1_100000_1_55
GATTTCATGTTTGCTTTCCCTTTATGGTTTCACTATTAGCATTTTGGACGCAATCATCAGAGAACTGTTTCTATATTCATAGATCGTTGCAATGCAGTCAGATTGACACCATGGAATATT
>NZPradTrx006976_C01_E01_frag_6915_1_100000_1_0
AATCACACGGGAGTCAAGATTCTATAGTTGGAGTTTCCTCTTCCTCACTTTGCTTAGTCAACTTTGTGTCTTATAGTTGAACTTCAACTTCTACTGCTGCAAAAAGATATGGCGGTTCCA
>NZPradTrx006982_C01_E01_frag_6921_1_100000_1_0
AAAGGCTTATCATTTCCCTATCAAAACACTCAATTTTTGGGCTTGAGATTCCACTAAGTTCTGGTTTCTAGCAAGGCCCTAGTCCTGCGAAGGTACCTACGACTACTATAGAATAGAACT
>NZPradTrx007001_C01_E01_frag_6939_1_100000_1_2
GAACATTCCCTTTTTTAAGGGGTGTTGCTTTCTGTGTTTTGGTGTGTTCCCTCAAAAGGGAACATCTGGGAAGTCCTCTTTTGGTGTAGGCATCTCTCGGGAGCACATGGAACAAGTCCT
>NZPradTrx007005_C01_E01_frag_6943_1_100000_3_296
ATTCATATCACAAACAATTACCAATTAAATTTTCCAGATAAGCTAATTAGGGGATTTGAATCTGAAATTTCCTACTTTAATACTTAGTATAATAATAGTTACCAATTCTATCACAAACCA
>NZPradTrx007013_C01_E01_frag_6951_1_100000_1_78
AGTTTGTCTTGTTAATGTAAGCATATGTGCCTTTTGTTAACTCAGTTTATCGATATAACGATAATGAAGAGTTGTGAAGTTTAATGTAATGTTAGTGGTAAACCATGGCTTTAGTGGTAA
>NZPradTrx007029_C01_E01_frag_6967_1_100000_2_168
ATGAACAAGTACAGGAGGAATATGCCTAACAGAGGGAAAGGTTCAAAAATCTGTTGAGAATAGATTTATATGATGTTCTGTAATAGTGATTGTACGAGTAAATGAGAAATTTGTTGAACA
>NZPradTrx007030_C01_E01_frag_6968_1_100000_1_103
ATACTACAGAATATCTCAAGGCAGGTTGCTTTGGTATTTTCACTAACTTCTGTAATCGGCTACTGTGCCTATACATTGTCATATACGAATTCCGGGTTACTTTTTCAAGTTGTTTATACT
>NZPradTrx007031_C01_E01_frag_6969_1_100000_1_2
ATCTAATGACCTCAGCTACAATACTCTAATTCTAACCAAGTAAATTAACTTTAGACCAATTTCCCTTTATACTACAGGGCTATCCGCAATACAACACACACTGCTTCAAGAAGATTTGAA
>NZPradTrx007037_C01_E01_frag_6975_1_100000_2_125
GAATATGAAAATAGTTAAGTCCATACAAGGGTGCTGTAATTCAGTGTGGGTCAGAAAGATGGATATTATGGTATGATTTGATTGGGGTAAGTTGTTATAATGAAAGATTTAATAGAACAT
>NZPradTrx007039_C01_E01_frag_6977_1_100000_1_83
AAATTGAATTCCTGCATGGTTATGTTACAAATATTTTATTTTCAGAGAAAAATGACATTTTGCTTTTATATTGGTCTAATATCTTCCTTGCATTCAACAAAAAAATTGCCATATGATTTG
>NZPradTrx007044_C01_E01_frag_6982_1_100000_2_197
TTATGAACATGTACAGAAGAAAACCTGGGGAGAAGTTAAATCATTGGTACTATGAAAGGCAAACACAAGCATCATCCCACAAAATCCTTTGCAAGGGAATATGCTCTTTAAATTGCAGAA
>NZPradTrx007050_C01_E01_frag_6988_1_100000_1_97
GCTTGCTCCAGCCTTGGAAATCTGGGATATGGTAAGCAGATTCATGGTCAGATTATCCAAGCTGGATACGAATCAAATGTGTTAATAAGGAATACTATTGTTGATATGTATGCAAAATGT
>NZPradTrx007061_C01_E01_frag_6999_1_100000_1_18
ATTAATGCTACAAAAGAGCTTTAGAATTTTTAAAGCAGAAATAATTCTAGGAGAACCATAAGGGGATTGGAAGTTTGAACACCACCGTAATTTCAAAATTATGAAACTTATGCAAAGAAA
>NZPradTrx007094_C01_E01_frag_7032_1_100000_1_19
AGATTATCTTCCAGCGCCTCTTCTAGACAGTATTTTATCCAAAGTTTCCTCCATTCAACCACAGGTATTAGGGAAGCTAGTGCTAGAAGATCCTGACAGCCCTACATTATTCCAGATGTT
>NZPradTrx007097_C01_E01_frag_7036_1_100000_1_66
TTACAGTAATTGCAATTTGCACTGGACGAGTAGCTAGCTCAGACATAGGATTTGTGGAGCACTGGGAGAACTACCACAGTCAGCCTCAAATCCTAAAAGAGGCAACTAAATGAAAATGTT
>NZPradTrx007101_C01_E01_frag_7040_1_100000_1_0
TTAAGTTTAACATAATATATAAATAGTCAATGTCCACATTGGTACACCATATTTAATACCGTTAAATATATAGAATATAAATGGTCATATTCTAAGACAATTAGAATTTACCAACTTATA
>NZPradTrx007103_C01_E01_frag_7042_1_100000_1_102
ACTAGATACTCAACAATTGGCAAATTAAGCTGTTAGCTTTGTTCTATGCTACCGTTCCCTTCCTTGTGGGCTGGGTGTATGCAAATGTGCATATCTATATAAAAATAAGTGGAGTCCTAA
>NZPradTrx007112_C01_E01_frag_7050_1_100000_1_0
ATACATATCTACAAGTGCATTTCCCACTGAAACATAGCAGTCTAATCCATTTCTTATTGTGTATGCATGAATCCACCGGCCTTGCTCCAGAGCTGATAAATGTGCACAGGCAGGGAGCAC
>NZPradTrx007113_C01_E01_frag_7051_1_100000_1_66
CAGTATAAAAACAATAGAATATCAGTCCTTCAAACTTTTACCCAGCATAATGTGTAAAAACTGACAACTGTAGTAAGCCAATTTATTAATATTAGCATCAATCTTTAATTACCTGAAAAT
>NZPradTrx007117_C01_E01_frag_7055_1_100000_2_131
TGGGGTTGGAAGATCATTGCACCACACACAAATTACAAAAGAGGGGAAAAGAGACAGTGGAGTTGCCACTTGGTTTTAGGACATATTGAGAAACCCTAGAGTAAGTAAGAGAACATTGAG
>NZPradTrx007119_C01_E01_frag_7057_1_100000_1_20
ACCATAAGCTATATGTACAGATTACTAATTCTGCACTTCTCTTCGGTGAATCATCTTTTCATATTTCCGCTATCCTTCTGACATCCATCAAACTTCACATTCTTTGGGTAGAAGATTTGT
>NZPradTrx007134_C01_E01_frag_7072_1_100000_1_90
CAGAATCTCCCTGGCTTTTTATCAACATTTCTCAAACTTATTGGTAAGTGATGTCTGGGATGTATCTTTCTTAGTTAATTTATTTCTTTGGAACTCTCTCTAGTCTATATATTTGTATAT
>NZPradTrx007148_C01_E01_frag_7086_1_100000_1_21
TTTATATAAATGTTAATTCGTTTTTTTATGAAACTCGAATATACGTGCAGCATATAAATACTAATTTCTCTTCATATGATGCCGAAATTCAAATGCAGCATGATGTGTTTGTGGCATTTT
>NZPradTrx007152_C01_E01_frag_7090_1_100000_1_68
TATTTATAAATTAATGGTTTTAGAGAGGGTTTCTTCTGGATTTAGTCAATTCCAGAACTAAGTTGTTGTACGATAAGGTCAGACTACTGTTTCTTCTTCTTCTTGAAAGCTGTAGTTAAT
>NZPradTrx007176_C01_E01_frag_7114_1_100000_1_109
TGATAGAGTCTTAAAGAATTGTTTTGAAAGTCTGCCCAATGTGACCCATTTTCATGCACAAGCATATTTTTAAGCATTTTTCTACCAATTGCCGATTATTTACATATGTTCACATTAAAT
>NZPradTrx007191_C01_E01_frag_7130_1_100000_2_175
TGTGGTGCCAATTGGCCATAAAAGACTTGGGCCGAACTTCAACCAAAGTTTACTATTCAAATATTTTACACTAGAAATATGGAAGTGACATAATGGAAACAAATCATTTTCTAAGACATT
>NZPradTrx007193_C01_E01_frag_7132_1_100000_1_0
AAATCGAAGTAATTTTAACTTGGAACATTTGTCAATTTTAGACATGCTAGTTTAATTGTGGCTTAGTGGACCACAAATAAGCAAGTACTTAACATCCAGGCATTTGCTCTATGCAAAGGA
>NZPradTrx007210_C01_E01_frag_7147_1_100000_1_52
AATTCTTGGTTCTAGTAATCCTGGTTTGAAAGTGTCAGATTCCTTAAACAGAGGGCTTCTCCTGCTGCAATTGGGTCCTTTTATGTCTAAATCTAACTGGAAAGAAGAAATTTCTTCAAA
>NZPradTrx007221_C01_E01_frag_7158_1_100000_1_0
TTCCAATTTTTACTACTATAGCATGTTGAAAATGAAATCATTGTATAAAAACACATGAACTTGTGTACTATATATACATGACTAATGTTTCTAGATGATCCCCTTAGTGTTAATGGTGCA
>NZPradTrx007231_C01_E01_frag_7168_1_100000_2_234
ATACTTAGAATATAGTCTTCAGGGATTTTATATTTTACAGTGATGTATTGTTTCAGATGGTTTGCATTCTTTCAAGAAGATATTACAGACATTCGGTCCTTTCTTATAGTCTTCTAATTA
>NZPradTrx007233_C01_E01_frag_7170_1_100000_1_17
TAAGAGACCTCTAAGGATTTTGTAATAAAAATATCCACTAGATTAGGATATGACAAACTAAGGTTTGCAGTGGATGAGTGAGTAAAGTTAAGGTTTGTGTTCAAGGGGCTTGTGGTTAAT
>NZPradTrx007237_C01_E01_frag_7174_1_100000_1_2
CTCAAACTTATCGATTGAACATCTGTCAAACGGCTTGTATTGAACATGAGTCCCACCTTGTTTCTGGTGCCCTGATTTGCGATTGAACACAGGCTGGGGATGCTTCAGATGGGCTGCCAC
>NZPradTrx007238_C01_E01_frag_7175_1_100000_1_15
CAATGGATTAGGAGAAGAGGACTTTTCATTTTCAAATTTCATCTGAAATCTGATATCAGTTTTTTTGAGCCATCTTACTGTCTGTCTAATTGTTGTCATGAATACTAGGTTATTGTATCT
>NZPradTrx007242_C01_E01_frag_7179_1_100000_1_0
AATTACTAAGGTAGTAGATGCAGTTGGGAACTAGCTTTCTGCTCAATTGGAGTTGGAAGGTTCAAGGCCAATGTGTTGCCAAAATCCCTAAGTATCAACCTCACAGAATAAGCAGGAAGG
>NZPradTrx007260_C01_E01_frag_7197_1_100000_1_42
TAAAATAATTTGTCTTTTTCATCTTAAATCTAATTTCTAGAATTTAAAAAGTCTTTTATCTTTATTATGGCCTATGACAGTTAACTTTGGACTTTGCAGTGTTGACTGCATATCCCAATT
>NZPradTrx007262_C01_E01_frag_7199_1_100000_2_186
TGATCACAGTGCAGCAAAAAGAACAATTATTCAGGGCAGGATTCTTCTCAAGAAAGAAACCCACTTCAAGACTTCCTATCTGTTGAATCTGAACCCAAATGAGAATGAATCTGGTTTTAT
>NZPradTrx007275_C01_E01_frag_7212_1_100000_2_201
AAAAGTAAGACCCAGACTGAGTCAGATTTGGAGGAGCAAAGTCCTGAAGATGTACTACATCTGGTTAGTCCAAAATGTTGAAAAAGATAATGAAGACTCAGTTGCTCCAAAAGACTTTTT
>NZPradTrx007286_C01_E02_region:136__757_frag_229106_1_100000_4_479
ATGAACACTTGAGTTTGTCGTACAGTGGGAATCGGGAATTTGGTTTCGCGGAAACTGGAAATCCAACGCGGTAAGTGTTTTCACCTAATCTGCCTTCCCTTGCCTTGACTTTACGACTTT
>NZPradTrx007287_C01_E01_frag_7224_1_100000_2_151
AAGGGTTCGAAATCAGGGCTGCATGAAGAGGGAGGTGACAAATGCCTCTCCTCGTCTCGTTTCTCTCGCTTTCAAACTGATTTGACCAGATCCACCTCTCTTTTCCCCCTCTCCCACAAG
>NZPradTrx007298_C01_E01_frag_7235_1_100000_4_490
AATGACAGGCAGGAGTAATGCAAAAACCAAACATATTTACAAAAGCAAGCTCTAGCAAATTTTCAGTTACCACAAAGTTCAGGTATGGGAGATAGATGGGAGCAGGAAGAATGGGACAAC
>NZPradTrx007328_C01_E01_frag_7264_1_100000_1_8
AATTAGCTCGAGTGGTATAATGCTGAGAATTACAAGCAGAAGGTTGTGGAGTCAAATCCCCGGGATGGCAGCCTCTGTGAAAATTGTGAGCCTCACCCAATGTCCCCGCCAGGTTACGTT
>NZPradTrx007329_C01_E01_frag_7265_1_100000_1_85
TCTTTGATATCTCATCTTGTAATGATCTTCGAGCAAATGTTGAGGCTGATATACCTTCTGAATGTTATCACATGTTATCTTTCTGGTTTAGCTATTTTACTTTAGCTGCTACTTATAAAT
>NZPradTrx007330_C01_E01_frag_7266_1_100000_1_55
AACATAAGCAAGATAGACATTGCTATAGCTTCTTTAGGACAGGCAATATGATCAGAGAAGACTGGATCAAATTAGGTGCTACTGTTATTGGCATTGGTGCAAATGAAAGTAATGACCTAG
>NZPradTrx007331_C01_E01_frag_7267_1_100000_1_25
ATATCTGATGTAAATCATCAATGAGATTCGCTAAAATTCATGGCATTTTGGGTGAGGAAATCACAGATTTCGAACTGCGATTACTTATACCAACAAGAAATGTATGTATGTTTTTAAAAA
>NZPradTrx007336_C01_E01_frag_7271_1_100000_2_136
ATGCCTGAAGCCATGAGGCCAGGATTTGGTGCTCTGCGGTTCCAATCCCGCACTCGGAGCATGGAAAACAACTCAAAGTCATTATTAATCGAATACCATACATGTTATTAGCGGTATTCT
>NZPradTrx007337_C01_E01_frag_7272_1_100000_1_10
ATTCATTTCTCTGCATAACTATATGGTGCTAAAATTTTAGTAAGGATTCTTGGACTGTGATTCTCAATATACCTTTGGAAACAAGTAAAAAATTACAACAGGGCCACCCATATCTTGATT
>NZPradTrx007348_C01_E01_frag_7283_1_100000_1_63
AACACTTATAAATATCACAATGAGGCCTTCATTTGGGATCTTTTGTCTACCTTATTCCAGAAATCAAACTCTCTTCGAGCTGTTGAGCACAAGAAGGGAAGTGTTGCTTAGCATAGGAAT
>NZPradTrx007351_C01_E01_frag_7286_1_100000_1_3
TAAACTCATTCCTCTATTGACAATACAACTATTTTGCTTGTCAAAAAATTGGCTAGATCTATCTTGTAAAACATCAATGTAAGGTGATCTGAAGATCGAAAACATCAATGACTTTTAGCT
>NZPradTrx007355_C01_E01_frag_7290_1_100000_1_90
TGGAAGGTTATGGATCCATCATGAAATAGGTTCTAGAATTATCTTCAAGGTAAGGTGTTCTTCAAGAGAGATCTTCTAGCAACTTCATCTTAAAAAAATCAATAAAAATCCCAAAGAAAG
>NZPradTrx007358_C01_E01_frag_7293_1_100000_2_140
TCTTAATTGTCTCGACTGAGGGGTTGGTTGGCTAGAGAGCTATTACCCACACTTTGTTGTGGTATGCTGGATCAACTACTGGAGCACAACCGTTCTGCATTCACAACTTTATAAGTTGAT
>NZPradTrx007367_C01_E01_frag_7302_1_100000_1_43
ATTTATTATATTTTACTCAACTGGCTTCAGAATGGATCGTTATGACCATCTGCTTATGGTGGCTCTCACAGCTATGCCTTTCTCTTGCATCAGTGGCCTTTCCTGTGTGAGTGATTGTGA
>NZPradTrx007374_C01_E01_frag_7309_1_100000_2_175
TCAAGAAACTTGGCAAGACACACGTTCTTATACATGTCTTACAACATTTATAACTGGTCAAGAAACTTGGCAAGACGCAGGTTAGTATACATTGACTATGAGGATTGTATTCAAACGAAA
>NZPradTrx007405_C01_E02_region:95__303_frag_229109_1_100000_1_80
TTCAACTTACTGGTCTTAAGAAGGCCTCTTTTGATGTCCACTTCAATGCAAATTTTTGCATATATTGATGTCAGTTCTCTCCTTGGTTTGTTTTGACTGTATGAAAATGTTTCCAGTTTA
>NZPradTrx007409_C01_E01_frag_7343_1_100000_2_133
TTGATTTCATGGCCACACAACATATAGCAACAAAAGGAGAAAAACCTAGCAGCCAAAAATTAAAGGATAGATTTTTGGGCAGCTAAGGAGTAGTTTTGTAGGTAGAGGATTGTTGTACAG
>NZPradTrx007417_C01_E01_frag_7351_1_100000_1_39
ATGAAACTCTTTGAGAATATGACTGACCGCAATGTTGTCTCTTGGAATGCTATGGTTGCAGGATTTGCACAAGGAGGTTATTTTAATGAGTCTCTAAAACTGTTTCAACAAATGCAACTA
>NZPradTrx007431_C01_E01_frag_7365_1_100000_1_16
TAACTAAAAACCTCTTAAACATGACCTTCAGCAAGAAACCTATTATCATTAGTTTTGTCATCATTCTGATAACTTGCATTATGAATTAAATGACAAGCATCCCTGTTTTCTCCAAACTTA
>NZPradTrx007434_C01_E01_frag_7368_1_100000_1_7
ACATCCACTTCTAAACAGGGACTTCCTGCTCCAATTTTGAAATCCCCAGGGAGTGGAACCAGAGGGGATACATGAAAAACTGGGGGAAACACATTTGCTAGAAGGCATGCAATTAGCTGA
>NZPradTrx007439_C01_E01_frag_7373_1_100000_1_109
TTCTTCCATAATATATAACTACTTGGAAAAGTAATTCCTAACACTTTTCACCCTAATGTGTACAGTGAATTTACATGCTGTAGCATCACCATCCATCATTGAAAATGTTTAATACTAATT
>NZPradTrx007447_C01_E01_frag_7381_1_100000_1_1
ATGGGTTTATCATATTTAATAATAATAATAAATGTGTATTTTATAACATTTTTGTACTTGCCAGAGTTTTTCCTAAGCCAAGTCAAACATTTAGACTCTTTTGCCTCTGCTGGGTATTTT
>NZPradTrx007457_C01_E01_frag_7391_1_100000_4_585
ACAGTTGTCACCCCATTAGCCATATTTGGAGATGAGGGGAAAACATCAAGACCCAAAACAGTATAATTTGGTTGGTTAAGAAAAATTAGGAGAAGAATAAAAAGGTGATATATAGGTATT
>NZPradTrx007465_C01_E01_frag_7399_1_100000_1_2
TAACAACTTTGCTCGGAGATGATGAAATACGTTGTTTTGGGTACGAGAAAAAACTGCAGAGAGCTGATTTTATACCGCTTCATAGATCCTGCACGTTAGATGTTTTTATGAGAGAAATTA
>NZPradTrx007469_C01_E01_frag_7403_1_100000_1_26
ATCATTGATTAATTCAACAACAACAACCAAAACAAATACCCATCAATGACATAGAGTCCCAATTTGTATTCAAGGCAAAACTAAAAAAACATCGTCAATGACATGGAATCACAATTTGTA
>NZPradTrx007482_C01_E01_frag_7415_1_100000_4_437
ATATTTTTTGACAAATCTAGTGTATTTGCCAATTAAATTCGCAAGTTTTACCGAATTGACTTCTTTAGAAGTGTATTTGTAATATTTTTTATGTGTAGTCTTGCTCAGAACTCTTAGCAA
>NZPradTrx007485_C01_E01_frag_7418_1_100000_1_112
CAAATCCCCCATGCCACTACAAAGATTTAAGACCTATGGTTTTTTAACTGCCCTAATCAAACCAAAATCGAACTTGAATTGTTGCTTTTTAGGTAACTTTAGAAATTATGTGAAATTTTT
>NZPradTrx007491_C01_E01_frag_7424_1_100000_2_152
AATATGTCTATATGAACTTGTTGATGTCTCTTAACACTTGGTTGATTTTAATGATCTTGTTAAACATTAGTTTGACGACTTGAATTTCCTCCTCTTTAGGTGATTTACCGATGCAATTTT
>NZPradTrx007509_C01_E01_frag_7442_1_100000_2_137
AATTACTGCATTCTGTTGAAGAATGCCATGTTGTTTCAAATGAAAGACTTGTGCAAAACTAAGCTAAGCATCCGACCTTAATGGATTTAAATTGAGGTTGATAATTGATTGAAGGATTTA
>NZPradTrx007526_C01_E01_frag_7458_1_100000_3_374
TGAGGATATTGAAAGGGAATACCAGTAGATTGAGTACTTTTATGAACTCCTGAAACAATCTTACTGAAAGAGGGTGCCCCCTTTTGCGGAGTTGATCATAGACAGCTATGTAGAAAAAAT
>NZPradTrx007528_C01_E01_frag_7460_1_100000_1_20
AAACCATTTTTGAAAAATCCAAATTATGTGAAGCCATACAAAAGTCACTCTGTAATGCATCGTCACATAGACTCAGGAACAACTCACAAAGCCAAAGAGTAAGATTATGTCTTGAATTAT
>NZPradTrx007533_C01_E01_frag_7465_1_100000_1_108
AATGCTCTCTGGCAATGTATTCAGTGGTAATCAAGCAACAGAACAGTGTGCAGCAGTAGAAATTTTTGTTTTTCAAATTATTTTTGTATGTGATAATTTGATGTTATGACACATAAAATT
>NZPradTrx007536_C01_E01_frag_7468_1_100000_1_0
TTGAGTTTCTGCCTCCATTCATCGAGAAAAAACTTCTCCTTCACCTGTAAAGAGATGGCTATGGGGACGACGCGCGTTTTAGATATAAAAGCTAGCGGCTACAATTTCTGGAACCGGCAA
>NZPradTrx007540_C01_E01_frag_7472_1_100000_1_2
AGAATTAGTAGGATCACTTCTACTACACATCCTCGGACTCATCTTCGCCTTGCCCATCGCCACCCTAACCCTAACCCTAGCCATATTCCCTTCCTCAATCGTGTCAAGTCTTCGACCGAG
>NZPradTrx007541_C01_E01_frag_7473_1_100000_1_7
AAAACAAGGTAGAAACTGTAACTCCACAATTACTTCTAAATTATCTCTTTAAGAAACTGACACATAATGATATATGGTTCCACAAGAACCATCAAGAACATAATCATGTAGAAATTCAAA
>NZPradTrx007557_C01_E01_frag_7489_1_100000_1_16
AAAGTTCTGCAAATCATAACATAATATCTGTAAATCTCAGCTTAATACGAGAAAACGGCCCCAAAAGTAAATAGAAAGATATAATAAACATGAAGACACAATGAAAAGAAAGCATCCTAA
>NZPradTrx007560_C01_E01_frag_7492_1_100000_1_0
GTTATTACCATTGTATAATAAACATGCTATTTCGTTAAAAAACATTCATGGGGGAGAATGTTGTTGTTGTTAAAATGAATATAAAAATTTTCATGCTATATTGGTTTATGTGAACAATCC
>NZPradTrx007561_C01_E01_frag_7493_1_100000_1_2
TTTAGCTAATCTACCTACACTGATATATAAGACATTCAGGAAGCTGAAATGGGCCACAGGGATAAGTGCTTATGTGGTCTTCAAAGGAGGCAATGTTTTTGTGACTTATCATATGCAGTG
>NZPradTrx007573_C01_E01_frag_7505_1_100000_1_7
ATTTTATTAAGCGAGGATGTATTGGTTGCAAAATTAGACTGATATTGAAGTTTTCGGGCGCGTATTTGAGTGAATCTTTCTTTTTCTGAACGAAATCCGCTTTCACAGACCATACATCAA
>NZPradTrx007583_C01_E01_frag_7515_1_100000_1_101
AAAAATCTATTGTATCAGATGTTAAAAGAAGGGTATAAGCCTGATGTTATTACATTTACTGTTCTGATCGACGGCCTTTGCAAAGAAGCCAATTTGGAAGAGGGTGTAAAGCTTTTCTAT
>NZPradTrx007609_C01_E01_frag_7541_1_100000_1_117
AAATTTGTTTCCAAGTATATGGGAGTGAATATATTCACTAAATAATTACCATGACAATGGAACCCTGAGATAAAACATACTATCTATCTATCTATAGATAGAGAGTTGATAGCAATTGAT
>NZPradTrx007614_C01_E01_frag_7546_1_100000_1_11
ATTTGTTGGGCTATTCATTCAAATTCAGAAGTCAAGACAGATTCTCAAGGACCTTTAAAAATTATAAAGAAAGTGATATAGTGGATTTAACAAAGACTGTCTTTTCAAAATTTTCCAAAA
>NZPradTrx007619_C01_E01_frag_7551_1_100000_1_8
TCCAAAACAAATTTATAACATAGGTAGACAACCCCATTTTTAAATGTGTACAATGTATAAAATATAACAGATATTTAAACTTTTTGTTTTGGGAGTGAGGGCACCATCTTTGTCAATTCA
>NZPradTrx007623_C01_E01_frag_7555_1_100000_1_109
TCTCTAAGGCTGTGGCCCATTTGGTTGTGATCTTCTGCAGTAACACATTGACCTGAGGCTCTGTTGGGCAGAAAACAGCATTTCATGAGGCAGCGTAGGTTTTCTAAAGGGTTAATTTCT
>NZPradTrx007626_C01_E01_frag_7558_1_100000_1_32
TTCAATCCCCAATGAAACTGCTAATAATTTGTCATACAAAATTTAAAGGAAGGCTCCAAAAGAATTATTATAGGTGGTGATCATTCTATTTGTTTCTCTTGAACCAGACAAGAATCTTTA
>NZPradTrx007632_C01_E01_frag_7564_1_100000_1_44
CATATCATTGTGCTATCTGTTTGGGGCAATTCCATTTATTCTTTGCTTGTAAACCTTCAATGTACGACTGAAGATCAAAATCTGAAATGAGTGCTTATCATACCTCATATAAATATCAAG
>NZPradTrx007637_C01_E01_frag_7569_1_100000_1_32
TTAACATGCGCCACATCAAATATTTTATTACAGCAGAAATATTCCCCAATATCAACTTTACATCAAGGGCTAAGGAGGGATGAAGTCCTCACACTTAATCCCTTCTCATGTGCTAAGATT
>NZPradTrx007643_C01_E01_frag_7576_1_100000_1_11
ATTTCCAATCTTAATAATCTTAAAACTGACTTCTGACCCCAATTTTATCTCTATTACATCCCTCAGCTTATTGGTCTCCTTTGACTTTTTATACATATCATGTCCATCAAATATTTTCTA
>NZPradTrx007651_C01_E01_frag_7584_1_100000_1_67
TCAACAAAAACTAGACACAACTTGATTGCTTTATAGCCTTGCACTATTGAGAAAAAAGGCAGAAAGGTGAAATTCAAATGATCTAGATCTGAATAATCGTTCCATCCAAAAAGGTTATTT
>NZPradTrx007667_C01_E01_frag_7600_1_100000_1_74
GAATTCCAGAATTTACGACGCCTTAATTCCCGTAAATGCTACAAGGTTAATAAAAGAGTGGTAGGAAAGAGTAGAAGGGTTAGGTGTAGGAGTTTCAGCAAATTTCTACGTAAATATAAA
>NZPradTrx007672_C01_E01_frag_7605_1_100000_1_60
ATCTATTTAATATTAAGTTTATTTCATCATATCAATTTCCAAATCAAAGGTTTGCATGAGCAGGGAAATTATAACATTTGCATACACCATGATTTATTAATTTTTGAACTTGAACCATCA
>NZPradTrx007673_C01_E01_frag_7606_1_100000_1_26
CAAAACCATAGAATGTTGTAAAATATAACGGTTGAAGAATCGAACTTCATTATTTTTCTAGAGCAATTGTAACAACCTAGCAAAACTGTATCACAAAGCTACTATTTAATAAAATATAAA
>NZPradTrx007685_C01_E01_frag_7618_1_100000_2_190
ATTTGGTGCTGCAAATATTGGTGGAACATTGCCAGAATTGTGATGAATTACGATTCTCTCAGCCTAGCAATATTATCAATGGTAAAAATTATGATTTTCCAAACTTTGAAAATATCTATA
>NZPradTrx007692_C01_E01_frag_7625_1_100000_1_46
TTGGTAAGCATTATTTTGGACAAGTTCCCTAAGTTTCCCTTCGCATCAATCTCATGAATAGTTGTAAAAGGGGAAGGTACAGTTTTAGGTTGATTAATAGACAAGATTTGTAAAGAATAA
>NZPradTrx007697_C01_E01_frag_7630_1_100000_1_32
TATCAGAGAATTTATCTATGTACTTTGTGTTTCATTGTGCCTAATGAATTGTATATGTTAAATTTGGCCTCACGTCAGTTCTTTTCCTTTAGGCTCTGAGAAATAAAAGATACAGTTTAT
>NZPradTrx007700_C01_E01_frag_7633_1_100000_1_25
TTTCTAGGTATCATTTATTTTTTTATGGGGATCACTACCTCCTACACTTACGGCTTCATGGGTCCTAGCTTTAGCATGAAAGTTGCATCCCAACCATGAGTTTGTAAAGGATATGCATCT
>NZPradTrx007703_C01_E01_frag_7636_1_100000_1_1
TATACATTATGTAATGACATCAAGTAATATATGATGTCAACTATTTGACACAGGTCCATAACAATGTGTGCACACAAAATTTGTGCATGTACATGTACGGCAATGTATTTTACGGCTGAT
>NZPradTrx007704_C01_E01_frag_7637_1_100000_2_220
AAACCTTTAGTCAGGATTAAGTTCAAAATAGCCCGATGTTGAAAGCCATTTTTAGAAGACTTTCTTCTTTCCTCGGTCCCTTCTAGGCACTATACTTTTTGCTTATCTTGTGAATGCATT
>NZPradTrx007705_C01_E01_frag_7638_1_100000_1_84
AATATAGTTTGGAGAGAAATTTTCAGGTTTCAAAGCTTCAACAAAACTTTAGATGATATGTGCCTATGGACATAATGTGAAAGATTACATTTATTCCAAAAGGAGATTATGTGAAGTTAT
>NZPradTrx007716_C01_E01_frag_7649_1_100000_2_142
TTTAAGGATTATGAAAAGAGATAATGTTGACTCTTGATATTCTCACAAGCACCAAAAGAGCTTAATTGAAACTTGTTTCAATAGATCTAGGGAAAGAAAGGCACATTTACATACGTGATT
>NZPradTrx007722_C01_E01_frag_7655_1_100000_1_0
ATCTACCCCTTTGTTAGCTATGTTGAACTTTAGATTTAGATCAAATTTCAGGAATGGGTGGAGAGTCTGGAGACACCACCACCCATTCGAATCATGGTGGTGTCTCCAGTCTCCACCCAT
>NZPradTrx007736_C01_E01_frag_7669_1_100000_1_36
TTAAGAACTAATTAATCTAGTTTCATTGAAAAGAACAGGATCATCAACTGATATCCCTGTGTACTCGAGACCTGGTTTATATCTGAAGAGTCGTGGGACAGTTCCTCTTGTTCTAAAAAT
>NZPradTrx007737_C01_E01_frag_7670_1_100000_2_133
AATGGATATACAGTTCAGCGTTTTGGGGTATGTGGGTATTGTGGATCTTTCAATGTAGATCACATTTGTGATGGTGCAGGGTCTCAGAGGTATCAAAACTCTGTAGATTATGGATTGATC
>NZPradTrx007745_C01_E01_frag_7678_1_100000_1_0
ATCATATAGAGAACATTTAGGCTAAGGAATACCTAGGTGATCCAATCTATTGCCAAGAGCCAAATGACCCAAAATAAGAGACCGTGCATAAAAAAGCCTTCTTGGGCTCAACAAGCAACT
>NZPradTrx007747_C01_E01_frag_7680_1_100000_1_31
TAAAATTTTTATGTGGCTTTGATTCATAATGTTTTGACCCTGCTCAGGGATTTGAAGAGTTGAGAAAATATTTTCTTCCAGCAAAGAATTTTCATTGTCTATTTCTTTTGCAGTTTTAAA
>NZPradTrx007753_C01_E01_frag_7686_1_100000_1_16
TAAGTAATTTTGGCTTTTACCATAAAGGGATATCTGTTCTGTCTCGAAGGTGCCACTGACTATCTGACATTCAAAGAAATAACCTTGAACCTCTTCTGCTTTCTGTAACTCCTTGTTTGA
>NZPradTrx007754_C01_E01_frag_7687_1_100000_2_653
ACGAATTCCTCGTAATGGCTTCCGACGGGTTCTGGGATGTCATCAGCAGCGAGTCAGCCGTCGAGATTGCGAGGAAAGAGCTGATGTCGAATAATGACCCCCAGCGCTGCTGTAAAGTTC
>NZPradTrx007754_C01_E01_frag_7687_1_100000_3_828
TTGCTTTTCCGCCGGACCGCCGCGCAGGAAGCATTTTGGGAATTCGAAAATTCCGAGGAATACTGTTGCCGCGTCTGTTTTATGATTTTCTCTGTTCCCCGTGAATTGTAATGGATGAAA
>NZPradTrx007758_C01_E01_frag_7691_1_100000_1_0
GTCTTAGCTTAAGTTACTCATCTTCAGATAACTCGACCTAACTAATTATAAGAGGTCGAATTAGTTCTCTTTTTTGTTAAGGAAAAAAGGGAGGAGATTTAAGAAGAAAAATAGGGAAAA
>NZPradTrx007767_C01_E01_frag_7700_1_100000_1_63
TTCTGAACATCTTTTGGCTTGTGGTTATCTATGCTTGTGATTTTAAGTTATCTTACGACAATTACATATCCCATGTGGTGGGACTTCGTTTTAGATTAATGCTTCTTTTAATTTTGTGTA
>NZPradTrx007781_C01_E01_frag_7714_1_100000_1_87
TAAACACATATATTTTCATTCCCCACCTCCTTACATTTCCATATTTTCAATTCGAGCCTTTAAACTTACAAGCTATGCAAAAATAGTCAAATTCTACTCTTTTTTATGAAAATTTAAAAA
>NZPradTrx007785_C01_E01_frag_7718_1_100000_2_226
TCTGAATTCACAGATAACTATGAAGCCCTCTGAAACTAAATCCAAGAAGCAAAACATCATCAAGAGTAGCTGTTGAAGAAAGGTCACATAATTGATTGATAGGTCCCTGAAGTTTGTGAG
>NZPradTrx007791_C01_E01_frag_7724_1_100000_2_190
AACGAGTATTTTATATCTTAACTCTAGAGAAAACTGCAATGAGAAAGGAGGGGGTGAAGGTCATATTATATATGTCTCAGTGACTGGTCCAACATTAAAAGGTCTTTAGAAAATGTTTAG
>NZPradTrx007791_C02_E02_frag_7725_1_100000_1_57
AAATCCAATAAGCATTTTATATCTTTAGATATTAGTGCAATGAGGAGGAAGGGGGTGATGTTCATATTATTTATGTCTCTACTACCGGTCCAGCATTCAAAGGTCTTTAGAAAATGTTTA
>NZPradTrx007799_C01_E01_frag_7733_1_100000_1_21
AAGTGTTTATCTGTTGATATCATTGTGTAAATGTGCAAATAAAACTGATATAACAGCACACAGTGTACTTTGACACGTGATCAAGTAGACATATGTGAGATCAGAAATATTTGAAATAAA
>NZPradTrx007836_C01_E01_frag_7770_1_100000_4_473
TCAGTTATGTCTGCGATGTAGGAATTTATCTAGTAGGTTTTTCACAGGCGTGAAAAACAGAAGCTGAAAATATGTGTCAGCTGGAAAATCAGTAATATCCCAATATGGCTGCAATCATAA
>NZPradTrx007855_C01_E01_frag_7790_1_100000_1_72
ATGCAAACACCTAAAGGAGTTACCTGGGAAAATTGGTTGTGAAAGAAGCTAGGAGGGACAACCACTGGGTCTAGGAAAGGTGCCAAAGTGACCTAGCAAAAGGGCTAACCTATGCAAGAT
>NZPradTrx007861_C01_E01_frag_7796_1_100000_1_63
TCATTTGTGCATATCTCTAATTTTCGAAAATTGGTTTCAGTCGGCTGTTCATTGATGTTGCTGTTAGATTGAACTATTTTATAAAAACTATCACTACATTCAAGACCTCTGATCAAAATA
>NZPradTrx007873_C01_E01_frag_7808_1_100000_1_7
TTAAATAAATTGACGAAAGAGGCTAACAAATGGTTCTATATCTCTAGAATTTAGGAAACCCAAGCCTAATGCAAGTCCTAAAGCTCCTTATGCAAGAATTTCAACTCATCTAGTGCCAAT
>NZPradTrx007879_C01_E01_frag_7814_1_100000_1_93
TATACCGGAAAATGTTTATCAAACTTCCCTCACTGTGAAAGCTGGAAATCACAAAAATTCTCACTGTGAAAGCTGAAAATCACAAAAAATCATTTCTTTGCTAGCTTTTTCTCAAAATTT
>NZPradTrx007882_C01_E01_frag_7817_1_100000_3_320
TAGGCTGCTCCCCTGAGCAGCGATCTCAAAATTTTTGGCTCATCATGACTATGGCTTAAGTTAGTAAGTGCATACAACAAGGATTGAAATTTGGCTAGGGTTGCGGTTTATAATTTTGTA
>NZPradTrx007885_C01_E01_frag_7820_1_100000_1_3
AAACCAATTTTCTGATTGACTAGTTGCATTTGGGCATGCATTCCTGAGGCCAACATTTCCCCTTGTCTATCCAGAAGAGTTAGGATATGCTCCATGGTGCCAGTCATATAGTCCAACTGA
>NZPradTrx007907_C01_E01_frag_7842_1_100000_1_112
AATATTTGCACAAATTTTGAAAATTACTGGAGCTTCCTGCAAATTGTGCCAAATGTTTTACAACTACCATACCAGATCATTAGGTCATTTGAAAATATAGGGAAATGAGTAAATTAACAA
>NZPradTrx007913_C01_E01_frag_7848_1_100000_1_21
CTACACATCTCAAATCTGCAATTCCAACAATTCCTTACCAGATTTTGGGCAAAATTGACCTGAAAATATGCCAGGAAAAGGGCAAAAGCGTAGAACAGTTAGACTGCTCTATATCATAAT
>NZPradTrx007920_C01_E01_frag_7855_1_100000_1_10
ATACATCGTTGAAGCGACAATTACATTCAGTGCATTGAAGCAGGGTCGGATAGTGGAAGTAAAGAATAACATGTGTGTTAGATGGCAAGAGGAAGCAAATTCAGTGTAGAGCACAGAAAG
>NZPradTrx007943_C01_E01_frag_7878_1_100000_1_72
AAAAGGAGTTGTTTGTGAATCACTTTATCCTCCATCATGTGACATCTCCGTAGTTTGATCTACTAATTACAGCTCAATAAATGCTGATTTTGTTACTCTTGTCTTGTCTACTAAATGGCT
>NZPradTrx007949_C01_E01_frag_7884_1_100000_1_73
TATCTGATAATAGCAAAACTTGAAGATTCCGCTTCAGAACGATTTGAGGAGAATAGGTGAGACAAATGGTATTCAGCCAGCTAAGATGCCAGCATACATTCAGAAATGCTAAAAATCCTT
>NZPradTrx007957_C01_E01_frag_7892_1_100000_1_7
CAACTAATTTCTCCTAGGGCCTATAGTATCATCTTGCCCTCAAAAACGACCCTCATTAACTATATGGAAGGATGTAGTGGTTGGCATTGCTAGTAGTAATGTAGTCAATAATAATGATAA
>NZPradTrx007958_C01_E01_frag_7893_1_100000_1_23
ACTAACCAATGAGATACAGTAACTTGCCCAATACTTGTTTATGCTGGTAAAGCTTGAGGCATCGTATTAAAGTTTTCCATTTGATGGTCAAGCTGCCAATTTCAAGCCTTGAGCCTTAAT
>NZPradTrx007988_C01_E01_frag_7924_1_100000_1_16
AAGATGTTTCTAATGCTTTGTTTTTCACTTCCATTTCTGTTATTTTGAATCCTTTTCTTCCTATAAGCAACAGTGTTAACCACAAATAGAAACAGAAAAAAGGCAAATCCTATTAGAATT
>NZPradTrx007999_C01_E01_frag_7935_1_100000_2_340
TTTGCTGTTTTCTCTTCAAGAGTTGGGCTACCCTAGTGCTGGTTTGTTCTCTTTAATGCAGAGTTAGAGTTTTCTGTTTGGTTCCATTCAATCCTCTCTTCTCTTGTGAATCTCAACATT
>NZPradTrx008011_C01_E01_frag_7947_1_100000_1_32
TTTCATTTTCCTATGGGAATTTATACTAAAGATACTTCTTGCTGTGAATTGGAAAATAAGTGAATCGCTGAATCCCTTGATACTACAGCAACCTCTTCTTATAGAACTCCATACTAAATT
>NZPradTrx008014_C01_E01_frag_7950_1_100000_2_125
ATCTAGGGGAAATTCATCAAGAAGATGCATAAGCCATGTACTAAAAGACTTTCTACTAATGGTTTGCAACAATTAGGTATCCTTGTATTCTAGTGAATAATTGTTCCTTTATATGGACTT
>NZPradTrx008016_C01_E01_frag_7952_1_100000_1_21
AAGAGGTTAAATGACAAACAATATACTCACTGGAGTGATATTTTGCATCTTATGATTAAGTGGTCCAAATTGTTGTAAGGACGAAAGGTTGTAAATACTTATGTCCTCATTTTTACATTA
>NZPradTrx008033_C01_E01_frag_7969_1_100000_2_300
TTATTAGTTTAAGAATGTTGTTCTATAATAGGGTTTCTGTGATAGCGATATAGTCAAAAGACGACAACTACTCGGGGCTTAACCCGAGCCAAGGGTTTTTATGTTAAGTTTGTCATTATT
>NZPradTrx008035_C01_E01_frag_7971_1_100000_1_26
TAAAAGAGGCAATTACGATGGTGAATAACAAACTCCAATGGTACGTGCACCCAACTTTTAGAAAATCTAGTGTCTTTTGAGTGAGGAGAAAATTCACATTGAAATGAGGCTACAGAATAT
>NZPradTrx008037_C01_E01_frag_7973_1_100000_1_31
AAAACTTACCCGGGTCCTCTACATGAGAAAACATGAAATTTGACATCAATTACCAACAGAACTTGGCCTATCATGTTCCCCTAATGCTTATGAAATTATATGAACATTATAATATATCAT
>NZPradTrx008044_C01_E01_frag_7979_1_100000_1_2
TTGAAGTTGAGTTGGATTGGTAGGCACTTGTTTAGGGTGGAGATCCTTTTTCATTTGTGGAGGACCCTAGGTGAAATCATGTTCATGTAAGTAGGGAAGGACCAAACAGTTTCATGGTTT
>NZPradTrx008052_C01_E01_region:1__387_frag_229116_1_100000_3_266
TCGAGCCACCTTCAATCCATGGAGTTGAATTTTGCCCTCGGGCAAGCAACAACCCCATTCCATGTTACTGCACACAAGTTTTCACTCCACAGACAAACACCAGCCTCCATTGTTGTCCCT
>NZPradTrx008052_C01_E02_region:385__645_frag_229117_1_100000_1_66
TACACTCGATTTTTAATCTACACATAGTTTGCCAAGGTTATAAAATCATTGTCAAAACAATCCGTCTGCATATAGTTGTGTCTGCCTTTGGCTAATACATTAAACAAGTAAACAATTATT
>NZPradTrx008055_C01_E01_frag_7988_1_100000_1_90
ATTATTGAAGAAAATGAGCAATTAAAAGAAGAGAATGAGAGGTTACAAAAAGAAAATTCTTTCATGCCAAAACAGGCTTACCAATGGTACAAGTAAAGAAAAGCACTAAAGGCTAAAAAT
>NZPradTrx008057_C01_E01_frag_7990_1_100000_1_51
AAAAATGATACTACAGCTCATTTATGAGAGCTCTAGAGTCTAAATACAGCAGCAAATCTTCCTTATCCTTTTCAATATAAAAGTGTTAAATCACTTAACAATTACAACCTTGACTTATGT
>NZPradTrx008081_C01_E01_frag_8013_1_100000_2_139
TTGTAGGTTATTTCTTATGTCATTAAACATTTAACGTGCCAAATGTTCCATGTGATCTCTGAGTTGTCATATAAGTCTTGACATAATATCATGGGTCGGTAATTTGCTGCTGTCTTTGAA
>NZPradTrx008081_C01_E01_frag_8013_1_100000_3_262
TTTCCCTTAGAACTCAAGGGCCCATTGCAAATCTACTTTTTACGAACAAAACATGATTCGAAAAGCATAAGACTAGAACCCTGAGAATTTTAATTGGGCTTCCTACAGTTTTTGCGTATT
>NZPradTrx008081_C01_E01_frag_8013_1_100000_5_571
TCGAAAGTGTAGGGAGTGGCCACATCTAAGGGAAAAAGGGAGTTGTTTCCACCAGTGCTCGGGCAAGTAATCTTGACATCATTGGCGAATGAAGCATCAATGTTAGAATCGTTGTAGATG
>NZPradTrx008095_C01_E01_region:1__243_frag_229120_1_100000_2_122
AAACGTTTGTGGTCTTTCGTTCAGTGTTCTTGTTCCTTGTATTTGATTTTACAGGCATTTTTTCCAACTACCTTTCATTTCTTTTCCTGGGATTCCACATCTAATTTCACTTTTATTTTA
>NZPradTrx008095_C01_E02_region:235__374_frag_229121_1_100000_1_17
ATAAGATGGGTGGAAAGTGGGCTTTATTTTGTTCCTTAATGTCTTGGCAAAATATGAAAACATGATCTTCTTCTGATTTTGTTTCTCTTCTTTTTATATGCAGTGATTCTCATCCAGGTT
>NZPradTrx008100_C01_E01_frag_8030_1_100000_2_125
AAAAATACATTGACATTTAATATAGGTGATACACAAAATTCAATGTTCTGAAAGAAACATACATAAACACGAGGCTACAAATGGCCTCTAGATTCCCAAAATCATTATAGTATAATCAAA
>NZPradTrx008102_C01_E01_frag_8032_1_100000_1_92
TCTAACAGATGCACAATATGATCATGTTTCCACCAATGAGATTTATTGGATCTGATCTCTCCCGGAAGTGAAGTTTTAAGGAGAATATCTTCAATCATTTTAAATTTATATAAGTGTTTA
>NZPradTrx008103_C01_E01_frag_8033_1_100000_1_16
TGAAATAGTTCCAAAAATTGCTTAAAACGCTTTAGCAGCTTTTCAGAAACAGGAAATGCCTTCCGTTCAGGCGGGAAAAGGTTTCAGGGTATGATTGGTTTGCTGTTATGATTTTTATAT
>NZPradTrx008104_C01_E01_frag_8034_1_100000_1_72
CAATATGGATTTCACCATCTATTCGAGTAACTTTGACACACTATAATTCAAATATTGAATCATTTATGCTTTTCAAATGGCAATGAGTGTCGCTGTATATTTACTGTAAATGTTTTAGAT
>NZPradTrx008114_C01_E01_frag_8045_1_100000_1_72
TGTGTTTTCCCACTGTTTTCAGGTAGATTTATCGGAAATATGTGTCTTTCAATGTTGCATGGCTTCTACAGGTGTTGAGAGCCAATATATAGGTGTTATTACTCAAGGATTGTAGATTGA
>NZPradTrx008116_C01_E01_frag_8048_1_100000_1_6
ATAAATGTAACTGGAGGAATGCAAAGATAAACACTCATTATAATGCGATAAAAGTCCAGTCTCACAAGTCAAAAGACTACTCATGCTACAAGAAATTAAACATCCCCTGAGGCCTACATT
>NZPradTrx008119_C01_E01_frag_8051_1_100000_1_91
AGCTAAGGTAGGAACTTGAAGTGGATCATGCAAGAGTATATCTATACACATGAAAACTTGTGGTAAAAGATGCCTAATCTGGTTGTGAGCTTGAAATGAAATATTGACAGACTCAGTTAA
>NZPradTrx008121_C01_E01_frag_8053_1_100000_2_145
ATAACACACTTTAGATATTTTTTGTTACTACTAAATTGCATTAATCAATTGCTTAAACTTACATGACTTGCTTAAACTTACATGACTAAATGAAATAGTAATAAAGATGTTAATCTTAAT
>NZPradTrx008149_C01_E01_frag_8080_1_100000_5_700
ATAAATTTCTGTGTGAGAGTGGTTTGCATTTTTTAATTGCATTGACTTATTTAAAGACAAGGTTTTTGTTGTATACATTGCCAGTACATTCGTTGTATTCTCTATGAGCAAGTGATAATT
>NZPradTrx008151_C01_E01_frag_8084_1_100000_1_58
AAAAGAACAGACAAAGCCTAATGACAAGATCTCATCTTTTGAGAAGATGCTATACCATGGACACATCCTTGCACATTATAAAATCAGATATCCATTCAATTATTCCAAAAACATTTTGGA
>NZPradTrx008162_C01_E01_frag_8095_1_100000_1_71
AGCTGATATAAAATGTCAGATTAAAGAAATGCGAGGTTAGGAATCTTTTGTAGTGTTTAAAATACTTTAGAAACATGTTTCCTTATACTAATAACATAAATCAGAAGAGCAGCATTTTTA
>NZPradTrx008164_C01_E01_frag_8097_1_100000_2_145
TTATTGATCTAGTGGATGGATGTGAGACGGTTTCTTGTACATCTATGATTTGGTTGAGGGACGGAGTGTTTATAGGAGGGGTCCCTTCATCATCTCAATGGATTTCCATCCCTTCTTGGA
>NZPradTrx008167_C01_E01_frag_8100_1_100000_1_1
TTACAGTAGAATTTTCCAGTTGGTTTATGTGCAAAAGGTGAGAGTGTTGTTTAGTTGTTGAGTAGAGATATAAAGACTGCTTGTGTTGTGTAAATAAGCCTCAGAATCTGCAATAAATCT
>NZPradTrx008193_C01_E01_frag_8125_1_100000_2_293
ATCAATACTGTTCTAAACTCTTAACTAACGAATTTATGGAACAAATATTTATCATAGATAACATCATTATGCAAAAGAAATTTGCTACACAACGCGGCACACTTTTCAATGATTAATTTT
>NZPradTrx008197_C01_E01_frag_8129_1_100000_1_2
TTCTTCAAAATGAAAGATATTTTTGCATGCACGGAAGAATAACGGTTGGGATATATGTCATGGAAAGAAAATATGTTTCTGCATGCAGAAAAGAATAGTTATTATGGTAGTTACTTGGAA
>NZPradTrx008206_C01_E01_frag_8138_1_100000_2_135
ATGATTTGGGGTCAGCTCGGTCCACACAGCAGAGTCTGAGTTGACCAATTTGTAAAATAATGTGTGCGATATGAGGGGTGACAGACACCATTTAAAAATTGTATGGCCTACCATCTTTGA
>NZPradTrx008208_C01_E01_frag_8140_1_100000_5_590
TTGAGCTTAAACAACAACAATTGAGATATGTATCAACCTGTGTTATCAGATCTACGGTGTCTTGATGTTGGATCCGCAAATCTGCGTTTCAGATATGATATGGATATGGATCCATCTACA
>NZPradTrx008211_C01_E01_frag_8143_1_100000_2_125
ATCAACATGATTTCTCTATTTCTTTCTATTGAAAAACAAAGTAATTTCATCATAATAGCATCACATATGTAATGTTTTCAAGTTAAGAATTTCAAAGTTTGGATGAATGTTTTGAAAACT
>NZPradTrx008222_C01_E02_region:62__202_frag_229125_1_100000_1_10
AATTAACCATTGGTTTGTGAGTGATATAACATTGTGTGAAAATGCAACACCCCTGCCTCCTTTGCGCATCAAAGTAGCACAATCAACCCACATGCCTCTGATGTGAATGAACAAGAACAA
>NZPradTrx008223_C01_E01_frag_8154_1_100000_1_102
ACCCGATAGATGCAATCCTTGATTTTCATCCTTCTCTTTGTGTGGATACACTTTTTTATACAAGAACTTGATTAACTAGAAGAAACAAGACAATTATGTATCTCGCTGGCAGAAATAATT
>NZPradTrx008238_C01_E01_frag_8170_1_100000_1_81
GTGCAATAGCTGTGATCTTCAGGCACAGTCAGATCTAAAGGTCCTTCTTTTGCCCTTTAAAGAGATTTGCTACTCAATTCTAAATTATTCATGTTTCATATTTTTTCTGCGTGAATATAA
>NZPradTrx008248_C01_E01_frag_8180_1_100000_1_16
TTGAGGTAAGAAATATTTCAATTGGCAAAATAAATTAAAATAAGTGATCTGTTTTAGTGGAGCGATTTGATCACTTTATTCCAAAAAATAAGACAGTGATCTAGAGACATCCAAAAAATT
>NZPradTrx008256_C01_E01_frag_8188_1_100000_1_33
TCAACTCACTATACTTTCAAGTCAATTGTTTTATTTTAAGTATACAGTTTTACTGATTATAGCTTTGATTCCTTTGTGTAACTTAATGTCATTGTTTTGTCAAGGATACTCATTTCTATA
>NZPradTrx008257_C01_E01_frag_8189_1_100000_1_31
TTTGTACACAATTGAGGCTATTGGATAGACTTGTGGTCAACTCATGGTGTGCAGACTTCAGAAATATAGACATATGTTACACATTTACAAATAGCTAGCCCTCATCTTATGAGAGAAAGT
>NZPradTrx008262_C01_E01_frag_8193_1_100000_1_112
ACATATCATATATTAGCTTTTTGGCATTAACCACTAGCATGCATTATCTCTGTTAGATAGCTGAAGTCTGAAATTCTGATTCTATCAAGATACTCCTATTACTACAAATTCTAGGCAAAA
>NZPradTrx008275_C01_E01_region:1__176_frag_229128_1_100000_1_28
TGAAAGTCGAAGATGTAAAATCTAGTATTCAAAAAGATATTCACACAGCAAAAATCATAGTGATGGAACTCGATCTCAACTATTTTACATAAATAAGAAGATTTTCCACAAACTTTGAAT
>NZPradTrx008276_C01_E01_frag_8205_1_100000_1_21
GATCATTGTGCAAACTAAAGACTTACCATCCAAATATGGGAATTTTGGAAAACCAACATCACTGCAGGAATAATAAGCATGCAACATAACAAACTATAAAAGCTTACAATGCAATGTTAT
>NZPradTrx008290_C01_E01_frag_8219_1_100000_2_161
TAGTTTTCTCAGTAATCTTATACTTGAGATGGTACTTTTGCTTCACAGCACTCATCACCATTAGTTGAAAATCAGATGTACCCCATAGAGCTTAACATGTGACAGAAGATCAATTAGTTG
>NZPradTrx008312_C01_E01_frag_8240_1_100000_1_21
ATTTATTCATTTACATAAAATTCCCAATCATGTAGATTAGGTGTCAACATATCTTTTATTGTTTTGTTATAATGACGTGCCTATTAATTCTAGGCTTAAATGCAGAAAAGCTCTATAATA
>NZPradTrx008316_C01_E01_frag_8244_1_100000_2_147
AATCACAAATCATTGTATCAAACAAGGAAAAAGGTGGATATATGGGCCCATTAGAAGACAGCAAAGAATTAATCTAAAAGCCAATGCTGGATCTGCTGCTAAGATTGATTCATTATTCTA
>NZPradTrx008325_C01_E01_frag_8252_1_100000_2_161
CCTGGGGGTTATATTGAAACCAGATGCTCTTGAAATCTTCGCAATGTTACCAATAATCAACCTCAGGCCTACACTCTCCTACTGGGTTTTAAATTGGCCTCCTCCCTCAGTGTTCAAAAT
>NZPradTrx008326_C01_E01_frag_8253_1_100000_1_7
AACAAAGTATCGATTAGTTTATGAAAGATTCAAAGCAGAATATTAACGTTAAAAATGATATTGAATTTACTGCCCAACATAACTATTTTCAGAGGTGTGCTGCCTGACATTAACTTTAAA
>NZPradTrx008327_C01_E01_frag_8254_1_100000_2_184
AGTACATATTTAGTGCTTAGTTGGCGGACCCGTATCTCGGTCACCAGTGTCACATTTGCATTGATAGAACCTTTTGAAAGAAAATACTTTCAATTTTTCAATTTCCTTGAACATGTTTAT
>NZPradTrx008333_C01_E01_region:1__130_frag_229132_1_100000_1_0
AAACAATTAAAATGCAATAAAAGTGCATTACAAAATATTTAACTCTTATAGGGATGTAAATTAAAGAAAATAAATTGAAATAATGTTCCTTGAAAGGTCAAAGACAATTTAGTATTTACT
>NZPradTrx008339_C01_E01_frag_8265_1_100000_1_31
TAGAGCACGTCAATTCCAAAAGAATTGGTTTTTTTCCTGAAGAAAAGGAGGATTGAGTTTATGAATTATTACCAAAACGATAAATGTGACTGTAACAGACTTGATCCTACTCTGAAAAAA
>NZPradTrx008353_C01_E01_frag_8279_1_100000_2_152
AATTTTCAAGCTGCAGTAAAGTAACGGGTCTAACCTCTACAAGTGCGGCCATGATTGTTGGAATCGACACTCTAGTCAAAATCTACAATTTAAAAACCTAAAAGAAATACTGAGAACCGA
>NZPradTrx008356_C01_E01_frag_8282_1_100000_2_247
ATCAATTTTCATATAGACGAAGATAATGAAAAAACTCTAATTTAAAAAATTAGGTGCAGTCCACATATAAATACTGAATGATTAACAAGCTTTTATTATTATACTCGTGCAGTCTTTAAA
>NZPradTrx008365_C01_E01_frag_8291_1_100000_1_117
TGTCAAAGATTGCATATGACCTGTCATTATTCATTTATTTAATTAGTCATTCGTATCTGTTTGATTTTGATTGTATTTAATAACAGCTCTAAGACCAAAATATTATACAGGTGTACATTT
>NZPradTrx008396_C01_E01_frag_8322_1_100000_3_383
TTTGTTCATCAACTTAATTCATAGCCCAGTCATAAGCTACACAAGCTTTTCAAAAAGATACACAAATACCAGCATACCTAGAACCCCCATATACTGGAACATTAAAAACTACACAAAATT
>NZPradTrx008399_C01_E01_frag_8325_1_100000_1_7
AGATAATCAGATATTTTTCATAATTAAGCACGATGATTTTATCATCAGGCCTGTTCATTTACATTTTGTTAACGCCAATCATTATAAATGAGTCTCACATTAGATAAACAGGAAACTTGT
>NZPradTrx008400_C01_E01_frag_8326_1_100000_2_195
TTGTTGATTCTGAGAGAGATTGTCACTGGTCTCCCAAAGTTCAGCATTGAGTAGCAGGACGTGTGTAGAGGATATGCACTTGGAAAAAATGCTAAGGTTGCCTTTCTAAGCAGCAAAACT
>NZPradTrx008424_C01_E01_frag_8349_1_100000_1_61
TGTGTACAAATATCTAAATTAAATACATTAGTTGATTTGTCCATTGTAAAATCTCTTGAATGGCAACCATTTAATTTGTAGATTCAATCAAGTCTATAGATGTCTCCTTGCCCACAACTT
>NZPradTrx008427_C01_E01_frag_8352_1_100000_1_12
TATGGATCTAAGTCAAATGGTTCTCTAAGGAAATTGCTAATAAAACACCCTATAAGGATCTTTGATAAAGAGAGGCCAAGATGTAAGAGAGTTGATGAGATAGAGGAAAATACTGGAAAA
>NZPradTrx008429_C01_E01_frag_8354_1_100000_2_163
AAAGAACCTTTTGTGGATTATATCTGTTGTTGTGAAGAATTTTTGTATTCAATACAGTATTAAGAGTTTAGAATCGTTCCCAATACAGTTTCTAAACTCTAATACAGTTTTGAATCCAAA
>NZPradTrx008431_C01_E01_frag_8356_1_100000_1_2
AAACCCTAGGAAAAAACACCGTAGTTCCACAGTCACAAAAAATCAGTGATACTGCTAGCCAAATAGCCTTTGGATGAGCTGTCAAATTTCTGCAATAAAAAGATTATCTGAAACTTTGAT
>NZPradTrx008441_C01_E01_frag_8366_1_100000_1_27
ACCTTTAATAAAATTTATTTTCACCATGTTTACAGGGAAAGGAATGATCTGGCAGATGGTTTATCAAAGGCTGGTCCATCTCTGGATGCAGGTTAATGGCATATCTGGGAATATGAGAAT
>NZPradTrx008453_C01_E01_frag_8378_1_100000_1_0
TCTAAATAATGCACTACACAGCGAAGAATATACCCAATTCGACTAAGCTATCGAGACTTGGCTTTGATACCTTATGATATGAATTCGGAAGTGGTGCTGAGGTTAGCTGAAATTGGCATG
>NZPradTrx008467_C01_E01_frag_8392_1_100000_1_90
AAGGGCATTCTTGCTACCAAGTTAATTAGAAACGTTTCAAACAAAAATGAAAAAGGTTTTGGATGTCAACACTGAATAACCAAGTAGTGTAAATGTAGTTTTTGTTGTTGTTTGTAACAT
>NZPradTrx008476_C01_E01_frag_8401_1_100000_3_331
TAGCAGAAAAGGAGTAGCGATAAGATTTGTGTAGCTTGCCAGACAACAATGCTTCAAGGGAGAAGCATTTGGGTAGAGTTGGACTATTGTGGACCAATCCAAGAAGAAAATCTCATAAAT
>NZPradTrx008478_C01_E01_frag_8403_1_100000_2_140
AATCTAGGTGAAGAATAACAATTCCTCACTTCAACCATCCCAACTTGATCTTGTTGACAGTCATGAAACTTGAATGAATGGAGACTTATGTAAATCTGTGACCCATGAATGCATGGAAAT
>NZPradTrx008486_C01_E01_frag_8411_1_100000_2_138
ATTCAAAATTTTGAATTCAAATCAAATCAAATAATTGCCAAATCCAATTTTGAACACAAAATGTGTGAGATAACCAGTGTTGCAAACATCACAATTTTATAGCGAAATCATGATTTTTTG
>NZPradTrx008489_C01_E01_frag_8414_1_100000_2_149
ACTCCGTATATATTACGCAGGGGAGAGGGATGATTCAGTTAAACCAGTCCTGGCAGCGCAGGCCGTCGGCTCAATTCCTGTGGACTCACATGACTTATATAATAAGCAAAATCTGCAAAT
>NZPradTrx008505_C01_E01_frag_8430_1_100000_1_30
AATTTATAGCATCGTGATAAAACCGTTTCTGCAGGTATTTTTATGTCATTTGCTTTGGGTTCGCATGGATTTTTAATGACTAACTTCGCTGGATTTGCACTATTACCTATCCATTTGATT
>NZPradTrx008532_C01_E01_frag_8457_1_100000_1_71
TTTGCTATTTTTAGAGGTTTGGAGCATTACCTTTACCTATTTGGTAGACAATCAAGCCTGTTTTGCTGTGATTCACAATAATTCCTTTCGCTAATTCCTTCCTAGGTTTATTATTTGAAA
>NZPradTrx008534_C01_E01_frag_8459_1_100000_1_93
TTCTTTCCATTGTGGCCTTATGTGCAACCATGAATCTATTTATAACAGTGTTTACAATTTGTATTTGCCTGCTTTTATTCTCAAAGAATTTATGGAAACACAGCTATAAATAAATAGTTT
>NZPradTrx008538_C01_E01_frag_8463_1_100000_1_55
ATTTTTCACTAGCAGAACGTCATTGTTTGCTCAATTTTGCTTTGAAGTTTTACAGCTTTTTGAAGGTGTTGAAATTTTCATAGAAGGGTTTCAAATTTTCAATTAGCCTGACACATGAAT
>NZPradTrx008541_C01_E01_frag_8466_1_100000_1_50
AAAAAGCTTTTCAATATTATGGTGCAAATTTCTGATTATATGTTTATTTTTTGTTCCGAAGCTACAAAAATGTTATGCTCATTACAGAAACATTTAACTGACCTGTGAATTGAAAAGATG
>NZPradTrx008543_C01_E01_frag_8468_1_100000_2_259
ACATGCTTGGGATACTGTGGTGATCGGGTGTTTGTAGGGTGTTATATTATTTTTATCGTGAAGTTTCCTTTTCACTTACGCCTCTTCTTTATCATCTCATTGCTCGGAGTGAATCTTCTT
>NZPradTrx008545_C01_E01_frag_8470_1_100000_1_69
TATAATTGGGATTTTGTGCTCTCTTTTTGCACTAGAGAACTAAATATTTGAGTCATTGTCTGAGAATGAAATTCCACTGCTTTCAGTAATTGATATAGTATGTCCTCTATGATTGATATT
>NZPradTrx008546_C01_E01_frag_8471_1_100000_1_109
AGTATTATCCATACAGGGAGGGTGCATTATTATAAGTTGGGGTTAGGGTTTCTTTTCCTAATGGATGCACACCATTGCATGAGTTATCGTTATAAACCATAGCATTTTCTAGTCTATAAA
>NZPradTrx008558_C01_E01_frag_8483_1_100000_1_28
TTCTATTAAAATTACCATTTATGCAAGTGAGATAGACGTTGACAAAAGTGAGTGCATAAGAATAAAATACACTACTAGCACATTCCCCAAGTAAAGAGAATAAAACAAGAAGAGTAGATA
>NZPradTrx008560_C01_E01_frag_8485_1_100000_1_1
AAATGACCCAATCCAAGTGCAAGTGGACAATTAATAGTGTATGATATTTTGCCACAACAAAATCCCAGAAATTTCAAGCTACCTTAACTGTTTCTGCCTTCTGACAGAACACACACAACT
>NZPradTrx008562_C01_E01_frag_8487_1_100000_1_101
AAAATTATAAATAACAAAAATAATTAAAACCCTAATTACTACTATGCTTAATTTTGGACTCCGGAAGCAATTTGCAAACTCTTTGTTTATGTATTTACTATTTTGGTTTAGATGCAGATT
>NZPradTrx008576_C01_E01_frag_8502_1_100000_1_88
TCATAAAAATCCACAAGATTAAGTCTTAAGACAACCGAATTGTTTGTAGCCATTCTGAAAAGAATACCAAAAGAATCTCTGCAATTTTAAGCACAGGTTGAAGATACTGAGGTGTCATAT
>NZPradTrx008581_C01_E01_frag_8508_1_100000_1_102
AATGCAAACAATTATTAAAAATTGAAAAGTAGTATACTGAAATATATGTAAACTATTTAATTTGGACAATAATTTTAAATCAACTTGAATGTATGCATAATGGTTTGAACAATGAAAAAA
>NZPradTrx008588_C01_E01_frag_8515_1_100000_4_437
TCAGTGACACGACACAATAGAAATGGTTCAAGGGATGGCAATCTACCACAATTGGACAATGGTGATAGCAGTTGTGGTGGCTCAGCGAGTTGTAGCTATAGTAAACGGTGGTTATAAAAT
>NZPradTrx008596_C01_E01_frag_8523_1_100000_1_2
CTTCAATGTTGCATTTAAGGTAGCCATATTTCCTTTTGTTTTTCTTTTGTAAATGTTCTGCTCATTTCTCTAATTTCAATTGCCATGGAGGTATTACAGTTCTGCACACATGAAAGGCAT
>NZPradTrx008605_C01_E01_frag_8533_1_100000_2_129
AAGAAATTGAGGCATTACATTCTCACTTAAATATGTTTACAAATTGAAGCATTACATTGTCACTTAAATATATAAACATAACATGTAGAATCAGATAGTATTGAAAAAATTTCATTATAT
>NZPradTrx008617_C01_E01_frag_8545_1_100000_2_178
ACATGTGGGAGATCTGGAGTAAATGGCAGTGAATTTTATTGTGATGCCATAAGATTTGTTTCTGAAACAAGTCAGTCCTTGTGGCACCTCGGACTAAGCTACTATGCTTTATTTTACTAG
>NZPradTrx008618_C01_E01_frag_8546_1_100000_1_92
TTGGGTATCAGTTTAGGTAAAGTAAATGAGGGCATTTGTTTCATCTAGAAGTTTGAGGATAGTGTTGCCTCTGTAGCATTATGCCTTATGGTCTATCAAAACATTGGTCGATAAATCAAA
>NZPradTrx008620_C01_E01_frag_8548_1_100000_1_20
ACTTCCATGACGTTCAACTATCTAAATTTCCTCATGCAAGGCATTCCTCCTCTAACTATGTGTCGCATGTCCTTTCACGTGCCCAAAGATGCTCTCAAATGCACCATTATGATTTCCTTG
>NZPradTrx008634_C01_E01_frag_8562_1_100000_3_336
AAACTAAGCCTGTGAGCAAAATCCATGGCCAACTGGTTAGGTACCGAAGTTCGTTCAGGCTGATTTAGAACTGGTAATCCAGCACTGGAACTGAAATTGACACTGCCCTCATCACTAGTT
>NZPradTrx008634_C01_E01_frag_8562_1_100000_7_1094
TATTCCATTTCACCTTCTCTGTCAACTTCTGCATCTTCCGTCATGACTAGAACGGTATTAACCTGAAGATTCACTGCAAATTTCAGATTGAAAGTATCTGAAAGCTCATCTGTAGTTCAA
>NZPradTrx008639_C01_E01_frag_8567_1_100000_1_7
TAAATCATGCCACAAAATAATGGACCAATACCATGTCTAAATTTTTCATCACAGATAATGCTAATGAACATCTGGCAGAATGGACCATGCTTGTATTTGGTTGCATAGGAGGTTTCACAT
>NZPradTrx008640_C01_E01_frag_8568_1_100000_2_295
AATAATTTTAAATGCAATGAATTTGCAAGCACAGTTGATGTTAAAACATTTATGTGCATCTATTTTGAGACTATTTAGAAGTCTAGGGTGTAGACACTAATAAGATGATTTGGTTTTAGA
>NZPradTrx008648_C01_E01_frag_8576_1_100000_1_18
ATATCTTATGTTTTATAATCCAGATTGTTTTAATGATAAAAAATGGATGTAAAAAGAGTGCATATGTTATCATAGGTCAGTTCTTCAAACAATCTATATTATTTAAGGATATGCAATAAT
>NZPradTrx008649_C01_E01_frag_8577_1_100000_2_139
ATAGTTAATTTTTACGCGCTCTGAACACAAAGATAATCATTAAAAGAATCCCTTTAAAGCAATCCAGTAAAATAAATTTATACTCTATAAAATGCAACCCGGTTTATGCAACGTAAGGAA
>NZPradTrx008652_C01_E01_frag_8581_1_100000_2_211
CAAGTTTTGAGGACACCAGGGGTTGGGCAGTGTACAGTGTACAAGTTTTGCCTAAGTGTTTATGGCATTACTGTTTGATTTATTTGGGTTGCATTCAGGATCACATTATTCTGCCTTTTC
>NZPradTrx008653_C01_E01_frag_8582_1_100000_1_26
AAAATACAAAGAAAAATGCCCCGTTGGAAACTTTAACTCGGCCTCCACTAGAAAAAGTTGGCCCAAGGAATTTGTTCCACCAGAAAATTGGCCTCTTGAAAAATTTGACCTTGGAAAAAC
>NZPradTrx008654_C01_E01_frag_8583_1_100000_1_18
TATCGTATGTGCATATTTCATTCTTATCGGAAGCAAAAAAAATCTTATTTTTCTATTTTGGCTCATCAGATCCTTGGAGGACGTAAGCATATCATTATCATTTCACGGGGTCGATTAGCA
>NZPradTrx008657_C01_E01_frag_8586_1_100000_1_90
AAGATCTCCAAATAGAAGTGGAAGAGGCTACTCTCTCTCCCTCTTCATCTGAAAGTTGTTGCATTGCTCTAGACATAACTAGTGATACTAGCTCAACCTTCAAAGCTTCTTGTTCTTCAA
>NZPradTrx008663_C01_E01_frag_8592_1_100000_1_20
TATATATTTGTGAGGTCCACCAAGAATTTACACGGTGGATTCTTCATCATCATTGGCTCAAAATTAGCTTTTCTATTTTGTTTTTTTAACTAGTGTGAAATTAGTACAAATAAGTACAAA
>NZPradTrx008668_C01_E01_frag_8597_1_100000_1_97
AAAAATGTTTCACCTGCATTGAATGTTGAATGTACTCATGGAGCTTGATGCAAAAGCAAACAGGAAATCTGTAAATTTTACAATGATAAGATTTGATATTCTATGCATAAGCATTAGAAA
>NZPradTrx008674_C01_E01_frag_8603_1_100000_1_65
TCATTAATTTCCTAAAAGAAAAAATCATAACTCGCTTTGGTATTCCCCTCAAAATCACTATTTACAATGCCCAAGCTTTTATTCTTTAAGGATGACAGTTTAGAGTATAGCATTGTTTTG
>NZPradTrx008690_C01_E01_frag_8619_1_100000_1_1
TAAAATGAGTGTTTTTGATTGTGTATTTTATAGATAAATGGCTGTGTTACACTCGTAAAATCAATGTCTTCTTTGACTTTTAATAATCACAAGTCAAAAGTATAAGTGTGACTCCAGTTA
>NZPradTrx008693_C01_E01_frag_8622_1_100000_1_107
AAAAGCACAGAAATATATTGACTAAAACTAATCTGATGCCAACACTAAATATATTTTTTACAAATAAGTTAACTGGGTGACTCTAAACTACTGTTAAAATACAAAAAATGGTTGAGAAAA
>NZPradTrx008703_C01_E01_frag_8632_1_100000_3_395
GAATAGATCTTGTCTTAGGTGTCAAATAGTTAATAAAGCTAGGAATTTATGTCTTGTACCTATCTCAAGGAATTGTTCATGAAATTCAGATGGAAGGAGGAAAGAAAAGACTTTAAAATT
>NZPradTrx008707_C01_E01_frag_8636_1_100000_1_27
TCCAATATTAATATGGCTATATTTGTAATGTTGAACCATTGACCACTATTAATATCGTTATATTTGTAATGTTGAACCACTGATCTCCGATTGTATTTCAGACGTATTGACGTTGAAATT
>NZPradTrx008711_C01_E01_frag_8640_1_100000_2_129
AGGGCATACTAAAATTAGTAAAGAATCATGTGATTCATGAACATACCAAAAGCATGAGGACCTGCATTACCACTTCATCTGACAATTGGTGGATAACAAGCAAATAAAGTTGCAATTCTA
>NZPradTrx008715_C01_E01_frag_8644_1_100000_1_62
ATTAACCCGCTAGAACAGTACAATATTCAGCCCAGTGAAGAAGAGAAGCCTGAAATGATATGATGGTGACCTTGGAATGCAAAATCAGCCCTCAATATTTCCCCATGAAAGCTCCAAATC
>NZPradTrx008720_C01_E01_frag_8649_1_100000_1_65
TAGTTTCTTATAGGAAATGAAACATTGTTAGGGTTTCCAGGTATTTATTTTCTTCTTGTTTTCAAACTAATGAAAAAAATAATTAAGTTTTAAGAATAAATTAGAGGTCAAATCATGTAT
>NZPradTrx008726_C01_E01_frag_8655_1_100000_1_62
CAATTCTTTACATACATGTATACCCTACTTCATATTCTTGAGTGGAGTCTAGTTTCGTTCTCTCATGCTATTTATTTAATATGTCAGGCAATTAACTGTAAGTGTTTGTTTTACTAGTTA
>NZPradTrx008735_C01_E01_frag_8662_1_100000_1_35
ATTTTTGATAATCATGTAGCACACCATAACATGGAATTACAAAAGTTGTACAACCACCTTTTATGCATAGTAACGATTATAAAATATATATTACTAAACCAATAACTAAATGGGCAACAT
>NZPradTrx008737_C01_E01_frag_8664_1_100000_3_263
TGTCTCCATGAATGTTTTTATTATAGAAAGAAAATATTGTTTTATGGTAGATGTTGCCAAGAGGGCTGATCATGGCCAATGTTATGTTGTTACCTGCAGGTTTTATTTATATTATGCTAT
>NZPradTrx008743_C01_E01_frag_8669_1_100000_4_395
TATATTGTTGAATCCTTTTATATTGCTTAAACAAAAATGCATCCTTCTGCTGGTCATGCCATGCTATTGAGATATTAACAAGATCTATTCGTTGTGTTAAAATTCCTTTGATATCTTTTT
>NZPradTrx008767_C01_E01_frag_8691_1_100000_1_4
ATTAAAATACATACACACAGGTATTCTCTCTTGGGTAATGACAGTCCTTTAATAATGTTGGCATTGCTTTTGTGGCTTCCAGTATGAGAAATAATAACTTTTTGTGAGCTTCTGTTTTGT
>NZPradTrx008785_C01_E01_frag_8709_1_100000_2_163
TAAGAGATCAAGCACTGTAATATGGTAAATTAAATTACAAAAACGACTGGAGATTTAACCCTAAAGCTGGAGGTTTAACACATAATTTGGTATTTAGCTCCTATATTATGTAATTGTGTC
>NZPradTrx008792_C01_E01_frag_8716_1_100000_1_2
CTATTTGTAGGCAAGAACTTCAACTCAAAGAAAACCTACAGATCCGATTTTAATACAAAATAGAGGAAAGGCAGATGCTTTTTATTGTGGGAAGAAAGAGGGTAGACAATTCCTGGAATT
>NZPradTrx008807_C01_E01_frag_8731_1_100000_1_1
AATACAGCTTAACATTGAAAATTGGCAGTTGATATGTATGACCCATTGTCATAGTCATGCCATTATGTTGTATCAAGTGTCTTGAAAAACAGCTGAATTGGAACTGAAACCAGCCAGTTT
>NZPradTrx008820_C01_E01_frag_8744_1_100000_1_114
CTTTATTTGAATTATAATGAGGAAAAACTTTACCTCAAAGTCTTGCAAAGAGGTGAAAAATTCCCAAGAGAGACTTTTATAAACACATTGCAGAGGAAACCAGTGAGAAATAAAATCTTT
>NZPradTrx008832_C01_E02_region:212__1398_frag_229143_1_100000_4_592
ATTTACTGTCATAGACTACTTATGGGAACTGACAGCCACAGATTCAGGTAGTATAACTTGAATGCAAACTGTAACTAAGAAGCTTTCCATGGTAGTACTAATCAGGGTTCACATTGAAAA
>NZPradTrx008833_C01_E01_frag_8755_1_100000_1_0
AACTAATTTTTGAATAATAGAAAATAGGGCAAATCTGTCTATGAAAATAATGTCAAGGATTCCATTCTCTAGTTGTGATTCATGTGCATGCAAAAGTGAGAATAAGGCAGGTGCACATGA
>NZPradTrx008834_C01_E01_frag_8756_1_100000_2_177
ATTCATTTCATCTGGAATTAAGTGTAATTTTGAGTGAATATGAGCATATCATGGTTTGATTTCAGTGTGAGAAGGAACAAAGATTTTATATTCATTTCATCTGGAATTTAGTGTAATTTT
>NZPradTrx008845_C01_E01_frag_8767_1_100000_1_109
AAGAAGACAAGGAGGATTTGGTTGTTGTGATTTCTAGTTACAAGGGCAAGTTGCAACACTTTTCTCTCTTTGGCATGTTTGTTAACCAATGTCAATAGGGAGGCATGGTTGATTAATTCA
>NZPradTrx008853_C01_E01_frag_8775_1_100000_1_0
TAAGAGAAAGGAGCTTATGTACCATGGCTAAGGCTTCTGAAAGAGCTAAGGAGAATTGATGTACATGTATGAAGGAGAAGTGGAACAACAAGTCCGAGTTTGGATGAAATGAGCAAGAGA
>NZPradTrx008866_C01_E01_frag_8788_1_100000_1_11
TCCTAAGGGTCCACAAGTCCCGGGAATGTGGGCACGCAAGATACGCAGGTTTTTTTGTGAGGGACACGTCCCCATGCAACATAGTAATTAGCAGTGTTCAACCACTTGAGCTAACCAATT
>NZPradTrx008876_C01_E01_frag_8798_1_100000_2_249
TTCCAGAAGCTGTTAGAGGAGGTGTTGGAAGAGTTTGGTTTCAATTTTGTGGCCCTCCTACTCTCCTCTACAAGGGCTTCGGTTTTTGCTAGATCTTGGACACATTCAATACTGATTATG
>NZPradTrx008883_C01_E01_frag_8805_1_100000_1_77
TATGTGCAAAATGATCTTATTCATCCATCCAGTTAAGAGTCACTGTTAGGATTTTAAGAAAAATAATACATGGATCTGGCTAGCCATCAGTCAAACATAAACAACAAAAATGTATATGAA
>NZPradTrx008894_C01_E01_frag_8815_1_100000_2_136
GCTGCTCAGTCCTACTTATTACAAATTGACCAATACCAATGCCTCTGAGGCGAATCAGTTGATCATATTGGATACTGAATACATCTCCACCCATTCACAATTGTAAATGGGCAGAAGCAT
>NZPradTrx008913_C01_E01_frag_8833_1_100000_1_16
CAAACCAATACGAGAATTTTGGAGATCATATTATATCACAGATTTTGCTGGTGGTGATTGTCAATAATGTTGGCCTCAACCGACACCAAATCTGAATTTCCCAATGTGAAACATTAATTA
>NZPradTrx008916_C01_E01_frag_8836_1_100000_1_102
TTTCTTCCACTGCACCCCCAACCCAAATTTCTTATTTTGAATCAAGGTTCATAAAGCTCAGAGTCAAACATATAACAAGACCCCTTTTTTCAGATTTCTCTGAATTAGAATGTGTTTATA
>NZPradTrx008921_C01_E01_frag_8841_1_100000_1_10
ATTAGATATGATTTGTAACATCCTTGGGCTTCTTTGGAATTTCCAGCTGCTAATTCGGATAACCCTGATGTATTGACCCCAGCTTCAATGGCAGAATCCAATTTGAAAATGCACCCATAA
>NZPradTrx008925_C01_E01_frag_8845_1_100000_1_71
GATATATATCGGATTAATTTCAAGGGAAAAAATATTCTGTCAATAGCCTGCCATATTGTGGCTACCAAGCCTCATAGTTCAAAGTTCTTATAAAGATATTACTTCTAAAATAAAGCACTT
>NZPradTrx008926_C01_E01_frag_8846_1_100000_1_0
TTTGATTTACTGCAAGGAGTAGGAAACACAATAAGAAAATTCCAATTCATGAGTGTTGGCAAGAAGTCAAAGCATATCACTACCTATGCTTACGTTTGTGTTGAAATAGATTTGAATGAA
>NZPradTrx008935_C01_E01_frag_8853_1_100000_7_1002
TAAAGATATGCTTGGCCTTGGAGTTGCCTTGCAATACATGGAGGTACTGAACCCATCGCTGGCTTCATTGATGATAGATGCTGAGGGAATCAACCAAAGTGTGATTAAACACCTCAGTTT
>NZPradTrx008941_C01_E01_frag_8859_1_100000_2_243
GTGGTGCCTCAACAAGGTATTTGGATTGTGGCATGAGTGATCTTTTGCATTTCCGCTTACATAACTTACACATTTTTCTTGGAGGATTTGAGAGTTTATTATGTAACCTTACATTGTGTA
>NZPradTrx008956_C01_E01_frag_8874_1_100000_1_58
AAATATGATAAATGAAACTCTAAAGATGAAAGATAATTAAGCTGTAGAACCTACAAATATGCCAAAATAATCCATTCTAAAGGCCACAGCCTATAACTCTAAAAGTGAGAGATAATTAAA
>NZPradTrx008959_C01_E01_frag_8877_1_100000_1_8
ACATATTTTGCTTAATCATTAAATCTTTACTAAACAGAAGCGTATAGTGCCACCTGCCACCGCGTTCCCGTCCAAAAAATATCCACGAGCGCGCCGACGAAGCGAACATTTCAGAAGAAC
>NZPradTrx008961_C01_E01_frag_8879_1_100000_1_74
ATTCTTTCGTTTTCTTTTGCTTTTTCATTGGCAGATGGAATCTAAATTAATAAGCCTTTTAGAAGGCAAAATACATTTCTAAAATAAAGTGTGATTGATAGGAGATATTAGCTGCAATAT
>NZPradTrx008965_C01_E01_frag_8883_1_100000_2_124
TGCCCACACTTGTCATTCAATGTGCTTGCGATTGAAATTGGGCTCAGATGCAAATCCCGGGTGACTTTGGCAGAACAGGTAAACACCCCTTGTAGATCCTTAGTTGAAGGACTTTGAATG
>NZPradTrx008976_C01_E01_frag_8893_1_100000_1_95
ATTGTGATGAATTGACGAATTGTAGCAAATATTGTTTTTGATATCTATTTGCAATGGATGTACATGTAAGGGCATTGTCTTGTATGAATGAAGCGATACTATAATGGTAAGTGATACTAT
>NZPradTrx008977_C01_E01_frag_8895_1_100000_1_2
ATATGTCCAAAATATCCCTAAACTTGCTTAAAACATCTGCAAAATCTGCGTAAAACACCCCGGAGATAGCCAGCAAATCCTTGGGTCCTCAGTGAAATCCCAAGCAGTTTGGAGATGTTT
>NZPradTrx008979_C01_E01_frag_8897_1_100000_2_125
TTTATCTGACAACCCTATAATCGGATTTGGGATTTGAGCTTTGTAGCGAATCAGATTTCTAAATTTATTACCACTACTAAGGTTGATCATTGAGTGACCACCATGAGAATTTTGAAATAT
>NZPradTrx008983_C01_E01_frag_8901_1_100000_1_102
AATACACTCACAAGAGCAGAGAGAATCTAAACACAATATGTACAACATATCACATAATAACAACTATCCTATACAACAATGATAGGATAAAGATAAAATCACAGCCTAGAAGTATTTTTA
>NZPradTrx008984_C01_E01_frag_8902_1_100000_1_102
ACATTTCAAACAGGCAACAGAGCAGAACACCAATTCTTTCAAAAAGCAGAACCCACAATTTTCAATTTTGTGATGAAAACTAAATTTGAAGAAGAAGGGCTTCCGCAGCATATGGAAATA
>NZPradTrx008993_C01_E01_frag_8911_1_100000_1_0
TTTTTATTGGATTAGTGTTCTCAATTATGGTATTTTGAGAAGTGCACTAGTGCTAGTTTTCATAAACTTTTGTAGTTACAGAGAAGAGGGAATTTCTCTTGCATTGAATGGATTCTTTGT
>NZPradTrx008996_C01_E01_frag_8914_1_100000_2_190
TATAAAAGGAAGCTAGATGCAAAGTAACAGATGGGAGATTGGGTGAGACAAGATGCTCCTCATGGGCAAAGTTTATCCTTTGTATTTGTTGCAGGGACAGTTGGTTAATGAATTATTTGT
>NZPradTrx009005_C01_E01_frag_8922_1_100000_2_154
GCATGCGCTGCAGTGAAATCTGTTGGACAGGGCAGACTGATTCATGCTTGTGTCATCAGAAGTGGATTCGAGTCTAATGTTTTTGTGGGGAACGCACTGCTTGATATGTATGCAAAATGT
>NZPradTrx009006_C01_E01_frag_8923_1_100000_1_17
TATTTTTAAACATAGCTCGAATTACAACTCAATTTCATATAATTGAAAATTGTTTTTAATGGGATTTTTCTATTAAATTTGTCTTTGAATAGGGTTTCTCACACTTAGTTATTGTAAATT
>NZPradTrx009010_C01_E01_frag_8927_1_100000_1_80
TAAGACTATTAATTAGTGTCTTTGAACACTGCTATGTTAAGAAATCAGTGAATTTGATTAAACAAATAATCTTAGTTGTGTTTGGAAGCTAATATTAAATACCAACAATATGGCAAGACA
>NZPradTrx009017_C01_E01_frag_8934_1_100000_1_2
TTTCTAATGGTACTTGGTCTAGCTTCTACGACCGCCCTTCAATAACTGGAATATACAAGTATGGGACTTGCAACATGTGTCCAATGCTTGGAACCACTTTTCCATTTGACCATATGCTTA
>NZPradTrx009025_C01_E01_frag_8942_1_100000_2_136
TAAGCCTTAAGTCTAGGATTCTTCCTTTGAGAAATTCAACTCTTTGAGCATTTTTTCCACCTCTTGTAAAGTTGACATGGAATTAACTATGAAAGGCCTAACTTCCTTTTTTAATTTAAA
>NZPradTrx009037_C01_E01_frag_8953_1_100000_1_7
AGAACTTTCGAGATGATGACGAAGGATCAAAAGATAAGCTATGTGGTGTCAAACCGTCAAAAGATTAAACAGTTCCGCCAGGAATCCCCATTTGCTAAATTTCTAGCCAAGATAGAACTT
>NZPradTrx009039_C02_E02_frag_8956_1_100000_1_11
AAGTGTTTGAGAAAAGGCATGAACGAAATTTGTTCCTGTGGACTGCTATGATCGGAGGATATGCCAGGCAGGGACATTATGAGGAAGCTCTCATGCTTTATTATCAGATGCAAAGAACCG
>NZPradTrx009049_C01_E01_frag_8966_1_100000_1_74
TTAAAGTTAAGTGAAATTGTCATTATTTGAAATGGTATTAATTGCAAAAGTGAAGTTACGCATTTTGTTTGATTCCAACTACTAGAATAATCTGGTTCTGCAGCTTTTCTCTCTCACTTT
>NZPradTrx009053_C01_E01_frag_8970_1_100000_1_55
AAATCAAAGTATAGAATCAAAGAATAATAAATATCAACTGAAGTCTCATCCATGAACAACAAGACCACCCTTAGTTGTTCCACAAATGTGATATACAAGCAATAAAGAAGATTCTTACTT
>NZPradTrx009062_C01_E01_frag_8978_1_100000_1_4
TTTGTAATTGAAATAGTCAACAGATTTTTAAACCAATGTAGAATGAATATTTTTTCAAACCTCAAAAAGCAGACCAGCGGTTTGTTTGATAATTACAAATTAATTCATGGCACATAGAAT
>NZPradTrx009064_C01_E01_frag_8980_1_100000_7_902
CATTTTATTGGCCCACATGTCATAATCCTTCCTTGTTAATGAAGGAAACCATGGCTGAAAGCTAGATAAAGCCATGTTCAAAAAAATATCTTCAAATAGTATAATAAAAACCCTTGAAAA
>NZPradTrx009068_C01_E01_frag_8984_1_100000_2_130
TTATTATTGGTTTCAATTTTCAATGAAAAAGTCAGTTGCTAAATGGGCAGATTAATGAAGTGAATTGTAAGCATGTTGAAAAACACTAGGGAAAAGCCAAGCTAATACAAGAAACAAGAT
>NZPradTrx009084_C01_E01_frag_9000_1_100000_1_18
TTGTAAGGGATAAACATCAGACCTCTTCTGAAAATAATAATGGTTTACAATTCAGTAGACTCTAGAGGTACATGTTTTGATATGCCAAAAGACTAATTCTTTCCCTCAACTTAATGAAGA
>NZPradTrx009085_C01_E01_frag_9001_1_100000_1_30
AAGTAGATTGTTCTTCTTTAAAGTATTTTGAAAAGATATTATCATGTATAATTGCTGTCTACCTAACTAGGGTCTGTTGAGAAATGAAACATATTTTGTCAGTCTTTGTCATCTCAAGTA
>NZPradTrx009091_C01_E01_frag_9006_1_100000_1_80
TGATTTACAGGTTTGAACTATAACAAAGGACTGACCTGTATATTACGTGCCCATTTAGCTCATAAGGTGTCTAATCAGCATATTTATGTCCAATAGAAATTACAGAGGTCTAATCTCAAT
>NZPradTrx009097_C01_E01_frag_9012_1_100000_2_149
AAGTTTTGGATAGGATTATTGAAATGTTGAGTTCTGATAATGAACAAAGGTATCGTTAATGTTAAGACGTAAACTATGCTTGTTCTGGCACATTTAGCGTGCTCTTAATAGTTCAAACTT
>NZPradTrx009099_C01_E01_frag_9014_1_100000_1_10
TTAATATAAGAAAAATAGGATAATTCAATACTGCGAAATGCTATGAACAAATTCACAATTCAACATGCAAACCAGCAATAAAGATTGGCTCCTACTATTGGGTATGGTGTTTTTAGTCAT
>NZPradTrx009116_C01_E01_frag_9030_1_100000_2_127
ATCATTTGTAATTCACATGCTTGAGGCCTAACGTAAGAGTGGAGGTATATCATTTTTATGTGAGTTTCTTTCTGCACTTACTTTCCGCATATTTAGTTTTGTATTAAGAAATCCTTGTAA
>NZPradTrx009120_C01_E01_frag_9033_1_100000_10_1936
AGGAACCTCACGGAGGAATTGAGGTGAGCGGCAACTAAGCTTCTTACGTATTTCGTCACTTCAATGCCCGTGTAAGGAAATCATGCGACCAGAAAGCAGAAAATTCGATGCAACGCCCAT
>NZPradTrx009120_C01_E01_frag_9033_1_100000_9_1816
AATGAGACCTGATGGTTATTGAAAGATAATCAACTCATGAGAGCAATCTTTCTATCCGAGGTGGGGTTTGAGGCCTCTTAACTTTTAGAAACAATATTTTCATACACTGCAAATGTTTTC
>NZPradTrx009121_C01_E01_frag_9034_1_100000_1_90
AGCATTGCATCACCACTGCACTAATTTCTAAAATCACCATCAAGCCTTCTTTCATGATCACAACCATAAAATACCAAATGGTGGGTTCACGGCAAATAAATTTAAACATATATCAACCAA
>NZPradTrx009136_C01_E01_frag_9049_1_100000_2_227
ATTGTCATCGACCAAGTCCACCATCCTATCATTGCAGCGACAAACTGTCCCCACAACTTACCTCCGCCATCCAACATTCATCTTTCGACCCCCACATTTCCATTGACTGTGCGTTTCGTT
>NZPradTrx009137_C01_E01_frag_9050_1_100000_2_190
ACCATGTCATTATGGGACTGGTTTCAGTTTTCTTTGTTTGTTCGATCGTTCTCTGATCGTACTAAACATTTTAATGTGAATGATTTATAATATCATTGAACTTCTGTTATTAATATATTT
>NZPradTrx009138_C01_E01_frag_9051_1_100000_1_1
TTATTTTAACCAAATGATTTAATATATTTCAACAAGTTTGAAATGTGCTTATAGTGTAAGACAGTATATTTCAAAAAACACAGAGAAGTTCAAATCTTTTCATATTATGGCTCATTTTGA
>NZPradTrx009141_C01_E01_frag_9054_1_100000_1_40
AATGTTTCATGGATGTTTTTCTTTCCATTTGGCAGTGTTCCTTTTCTAGGGAAATATTTCCCTGTGCTAAATGCTGTCCAGGCAACTCTCTTTTTAAGAAGTTACAAAGAAAAAAGTGAT
>NZPradTrx009152_C01_E01_frag_9064_1_100000_1_115
ATATGAGATCAGTTAGGGCCCAATTTTCTCTGTCAAGAGTCATGGAGATCTCTTACTATTTTCTTTAAGCATCCATGTTAGATGTGTCATAATTTTGTGTTTCCAAGGAAAGTAATAAAT
>NZPradTrx009157_C01_E01_frag_9068_1_100000_1_55
ATATTTATTATTTTGTCAATAAATATTGTATCATTGAGGGTCTGAAAGAAAATGATTGATTCCTTTCTCTTGTCTTTATAAAAGAAGCATCATAAATATTAATTTGGAGTCAATGTAATA
>NZPradTrx009164_C01_E01_frag_9075_1_100000_4_594
TAATCAGTGAGATTTCAAGGCTGTTTGAGGGCAGAAAATTCTGGGTTGAAGTCTTCTCTTCTAGCACAATTTTCCATGGTTTTGTCATTGTTCTTGTCCTAAAATTTTTGGGACAAATCA
>NZPradTrx009179_C01_E01_frag_9090_1_100000_1_90
AAGATCTTGCTCGGTTATTGATAAACCTCAATTCCCAGAAAGTAATGCATGCCACTGATATCCTTCATCTCAAATTTTGAGGCTAGATCTGACTTGTAACTTGCAATCAGTCTTTTTGCA
>NZPradTrx009181_C01_E01_frag_9092_1_100000_1_28
TATTGCAGGAAAGGACAGAGGTATTAGTCATATTGAGAGAGCAGTTTTGGGAGAAAAATAAAGAAGGTCTCAAGCCGAATTGCCAAGAAGAAATATCCTTTTAGAGTGAGGAAAAATCAA
>NZPradTrx009189_C01_E01_frag_9100_1_100000_1_84
TTTGTTTTTATGCAACACTTGGACCAATGTAATAGATGCTTATCAGATATATAATACTGGTTTTATGGGCTCTATCTTTCCTTGTGTCATAATGCAACTTTCTTTTTCTATTGTCTATGT
>NZPradTrx009199_C01_E01_frag_9110_1_100000_1_55
TATTTTTATTCTCTGTCAACTACAACTTAAACAGGAAAGTAAAATCCAAAAATAAGCAAGTAGGATTTCAAGTCTCGGCTTCAAGATACATTTTGCTAATTTTTGAAACATTTTCTACTA
>NZPradTrx009202_C01_E01_frag_9112_1_100000_1_83
TTATTGGTTCTTCTATCCATGCAAGAGGTACACTAGTTAAGCAGGGTTTGATTTGGTATAATATGCACTATTGTGCATGTGTCTAGTTTCAATGTACTAGACATTCTACTAGTCTGTAAA
>NZPradTrx009223_C01_E01_frag_9133_1_100000_2_254
TATTTATGATGTCTATAAGTAGATAATGCTTAGATGTGAGATCAGTCAAATATGGTTCAACAATTACAATTTAATGATCATTGACAAGGCATTTGGAAGCACATTACAGAATAGTGTCAA
>NZPradTrx009229_C01_E01_frag_9139_1_100000_1_58
AATGTAAGCTAATTTGCAAGCATCTAATCAAGAATATCAGACATATAGCAGTCAAAATTGCACAACAGTATTAATCTAAACTACAATAATACTCGTAGCTGTAATAGTAGTATGGAGAAA
>NZPradTrx009231_C01_E01_frag_9141_1_100000_2_124
ATCAGGTATAAAGCATTCATCAAAGTTTCTATGAAAGATCTAAACACCACCAAGTTGAACACATTCAGCCACCAGAATGACTATTAAAGAACAGATCCCTGCTTCATTTCGTATCATACA
>NZPradTrx009232_C01_E01_frag_9142_1_100000_1_89
ATTAACATTTCTAGTGCTTTTCATGTAACTGATAATTGCACATCCCTTTGCTAAGGTTATTATTCCTTGTGAACACATCCAGCTTTATTTACCTATTGTCGTGTCATAAAATTTTGAAGT
>NZPradTrx009234_C01_E01_frag_9144_1_100000_1_38
ATTGTACCAGAGAGGGATGAACATCCATTACAAACTCTCTTTGTGAAGTGTATTCGGTTGCAAAGGTTTCCTGTAAAGCCATGAAGCTTCAAAACTGTCCATATTCCATGACATAAAAAA
>NZPradTrx009245_C01_E01_frag_9155_1_100000_1_18
TATTTGAAGTACAAAAAATTCCAATTGTGATATCTAATGTTGCAAGCAAAAACCTTAAAATCACCCAAACAAAAACCAAGCACAATTGATAACACCCCCTTTTTTGGAGTTAGAAATGAT
>NZPradTrx009253_C01_E01_frag_9163_1_100000_1_2
AATAAATTTTTGTTACATAGTAACCAATGTATGTGTATGTTGACAAGTGTGTTTGGTGAGTGTCAAATGTATAATATTGATGACACATAAAAATTAGCAGTGCATGTCACTTGTGTAGAA
>NZPradTrx009256_C01_E01_frag_9166_1_100000_1_1
AATCCAATTATTGCAAGATCGAAGGGCGGCACACAGGGAAGCTATTGACCAATAAATTTTGGGTTTGGCGAGTCAAATTTGATCTGTACTTGAATCCCCGTAAGAAATGGATAATATGGA
>NZPradTrx009261_C01_E01_frag_9171_1_100000_1_2
ACCAACATATACGGCACAGTGTACAAATATTTAATCTTTATAGAGATTCCCTATACCAGCTACTTCTGAACACGAGAAAAGTTTAGGCAAGTTACCGGATTCGATGAGGACGCAGATGAT
>NZPradTrx009266_C01_E01_frag_9174_1_100000_2_206
AGGGGCATAAAGTCCATTTTTAATATCTTGCATATTATTTACCATGCTTATAATAAAATGCTAGTGATATAAGATAATATTAAAGATAATGTTAACATTTAGTGTTAATATAGATTGTTA
>NZPradTrx009289_C01_E01_frag_9197_1_100000_2_206
ATACTTTTACCCCATTGAAAACACAGGTGATTCTGTATTTTCATGGGCTTTCTTCTCTCAGCAGCAAAATCATTGATCTAGAATTTTTAGTGGCAGCTACAGGTTGCAGAGATTCGAAGT
>NZPradTrx009291_C01_E01_frag_9199_1_100000_1_0
AGAAAAGAAAGGACTACCTACAAGATGTATTGTAGAGTTAGGCATATGATGTATCGTGACTCTGGCATTCAGAGGATGCCTTTGCATACCTTTCCTCGAACCATTTCCAAGACCAGAAGT
>NZPradTrx009300_C01_E01_frag_9208_1_100000_1_102
AAATGGAATGATATTTCTCAATTCAACGTGAAGACCTAATTAGAAGGCATCCATTTTGCACCAAAGCATTCCTCAATCCACTTGAACCCACTGGAGAGCATATTTATGTTGAATAAGTAT
>NZPradTrx009301_C01_E01_frag_9209_1_100000_1_89
ATGATGATATGCAGCATTCATTAAAAAAATATTTAAATTTGTGCATGGAGACTTCTAATAAATTATAAAGCAAATTTCTAAATCTTTTGAGTGTCGTACAAGTCCATGAAAAGAATAATA
>NZPradTrx009313_C01_E01_frag_9221_1_100000_2_127
TTAGGACGTTACCACAAGAAGTGCAGGTTTGGATGGTAACAACTTTGAATGCACTACCAATTTCTGTACATCTCACTTTTCTCAAATTCAAACCATGTGGATATTTCTCTCTCTTTTCAT
>NZPradTrx009315_C01_E01_frag_9224_1_100000_1_138
TACGAAAATTACAGTTTCTTGGGAAAACTGGACTCTTTTGGAATGTATACTTACATTACTTCCAATGTCTCGAACTCTGATGCCTTTGACGCTGCTCTTGAGAGGCTGTTCAGAAAATTA
>NZPradTrx009317_C01_E01_frag_9226_1_100000_2_127
GAAGAATGATAGAAAGAGGAAACACAAGCAGGTTACTTCAACAACAGATATTAATGATGAGTATCCACAACAGAAGAAATCAAGATATGACAGAACATATAATTATGAGGATGGTGATAT
>NZPradTrx009322_C01_E01_frag_9231_1_100000_1_33
CACTTCAACAATAATCAACAATACACTGAAATAAACAACAATAAAAAGAACAAAGGTTAGTAGCACCTGCACACACAAAGTTTGAATGCCCTTGCAATTCCTAAATCGAGGAAGATATCT
>NZPradTrx009328_C01_E01_frag_9237_1_100000_1_32
TTGTGACAGAAAACCTGAGCAGAGCATGGGAATCATTCAGGTCTAAGGTGATGATATGTTGATTATTTGGCTTCACCAGTTGCATGGCTTTCCTGATTGATTGCATTTTACAGATGCTTT
>NZPradTrx009336_C01_E01_frag_9245_1_100000_1_0
ATTTTATACAGCTAATTATGCAAAAACCATTGTATAAAATTTTCACTATTTATGCTTAGAAAACACTGAGGGGCCTACAATATGTAATATATAAAACTCTAACCAAGACATCACATGATG
>NZPradTrx009338_C01_E01_frag_9247_1_100000_1_14
AATTCACTCCAAATATTAATATACTTGAAATTATCTATGTAAACCTTTCTAATAATTGGTCTAATCTCCTCGTAGTATATGTAGCAGCCTTAATAATGGTTATCCTTGTGTCTTTTTCTT
>NZPradTrx009341_C01_E01_frag_9250_1_100000_1_2
TTCAATTCTGTACCATGCAGGTTAGCCTTGAACCATTTTTTGATTTTTGCTCTTACAACATATCACATTAGACTGCCGTTTGTACGACTGGGATTCTTTTTGTAATAAATGGTATGGCTT
>NZPradTrx009365_C01_E01_frag_9273_1_100000_1_23
ATTAAGCTAACTCCTTTGGCTATGTAGTATCTAAGCTTCCAACCTATGCATTTACAATTTAGTTACCCTCTTTACTTGTTTGTATTAAATTGGACAATGCTAAATCAGTGCATATTTTAT
>NZPradTrx009369_C01_E01_frag_9277_1_100000_1_65
AAAAAGAATCTTTTTGGAATATGTTTCTAATTTTCAAATACAGATCCCGTATCTTAAGAAACCATTCTTAATTTTCAATTCTACAAGGAATTGAAGGGAATCAAATCCTAATTTCTGATT
>NZPradTrx009377_C01_E01_frag_9285_1_100000_1_50
GATGATGTTTTGAGCTATTAGCTTATTACTATGAATTCATAGAGGAATTCTCACTTGTTTTGAAAAGCAAATCCCATTCTGCTACACTGACTTAAATAAAATATTTAATAATGATAACAT
>NZPradTrx009384_C01_E01_frag_9292_1_100000_1_32
ATTTTTGAATATCTCATTAACATTTCTAAACCCTTTTTTGAATATCTCATTATCCTTTCTCTCTTCAGAGAATAAAACATTGTGATCATGCTGGCTTTATTTTATTTATCTTAACTATAT
>NZPradTrx009385_C01_E01_frag_9293_1_100000_5_794
TAGAATTAATTATATGGAGAGACTGAGGGAGCGGACTCAATTAGCGTGGACAGAACAGATATAATATCTGCAAATCTTTAACCAAGGCTTGAAATTTAGGGCTGTAAAAATATAAATAAA
>NZPradTrx009397_C01_E01_frag_9305_1_100000_4_512
ATTCGTCTCCAATCATATGTACACAACTATTTCATTTAATTTCAGGGAAAAAGATGCTGCACCTTAGTCGCAGTTACCTCAAGGTTGTTTTGGTGGCTCTAAAACATCTTAATATCAGTA
>NZPradTrx009404_C01_E01_frag_9311_1_100000_2_165
TCAGTTTGCAATTTTGGCCAAACTTGCTGAGTTTTGGTCAAAGTTGATGAGCTTGACCATAATTGCTTAGTTTGATCAAAATTTGACAAGTCTTTAATGACTTGTGAAGGTCTTGCTAGA
>NZPradTrx009408_C01_E01_frag_9315_1_100000_2_125
CTACGGCCTTGGGGCAGACTGTCAAATATCTGATCCATGTACATTTCCTCATCTCGTCCAAACCATTTGTGCCGATCAGGAGTTTATCGGCTGTCTTCGCCAATTGAGGGAGACCTGTAT
>NZPradTrx009413_C01_E01_frag_9319_1_100000_1_18
ATTTGATATATATTATTTTATCGCTTACATGGTATATATAATTTGTCGTTTACATGGAGTGATTTATAACATGGAATCAGTACTTCAATACGCTGAAAATTATCTACAAGAGAGAGAACT
>NZPradTrx009414_C01_E01_frag_9320_1_100000_1_0
AAAAAATTATAACCATTAGACTCCAACATAGATAAGTACTAAAATGGTACACACTTACCCTGTCTATACAGTAAAATTAAAGAAACAAAAGCACTAATTGGTGTGCTTGCCTTATCAGTT
>NZPradTrx009422_C01_E01_frag_9328_1_100000_2_209
AAGTTCATTTTTTGGGTACATTTTCCTACAACTGTTAACCTTACTATCAAATCTGAGCCTTTCCTTTTTTGCATAAAAATTATATACAGCAACCAAGTTGATAGAAATATGAATGTGTAA
>NZPradTrx009428_C01_E01_frag_9333_1_100000_1_2
ATAATAATAAAGAAAAGAAATTTATGATTTACTAATGGTTGCCCACTTTATCAATTCATCCTTGTCCCTTGGCACACATGTTGAGGAGGTGGTTAAGCATTGCACATGGTTTGAGAGGTT
>NZPradTrx009433_C01_E01_frag_9337_1_100000_2_142
ATTAGTGAAAAACGAGTTAAAAAGGGAAAGTCGAGGACAATTTTTAGATGCGAGGCAGGAACCATTCCTTTTGTTTTCACACAAGATTCCAAACTATTATGAGCAAGATGCAAACAGTTT
>NZPradTrx009455_C01_E01_frag_9358_1_100000_3_358
TCTTAATGAATTTAAAAACTAGTCCTTGCTAATTATTGTGTAGTACTTCTTTGATTTGGGAATCTAGGATCTTTGTCATTATCTAAAGTATAATTTTTCTCAATTATTTTGTATTTTGTT
>NZPradTrx009460_C01_E01_frag_9363_1_100000_2_137
ATGTCAGTCACAGGGGGGTGTTCTAGATTGCTGTACGCTGTCCTTCCAATCTGCAAATTTAAAACTAGTGAGCAGCAAACATAAGATATGTTTTGACAACCACAAAGCTGCCAAGAAACA
>NZPradTrx009462_C01_E01_frag_9365_1_100000_1_63
TGTTAAAACTGTGCTATGTCGACTTTATAGGGTTAGTCTATGAAAATAGTTGACTATCGAATTTTTTTTTCCAAACATTCCCTTGGGATATTAACTATCAAATGTTATTTTTAAAGGTTA
>NZPradTrx009463_C01_E01_frag_9366_1_100000_1_27
TTCTTAACTACATCTCTAGAAATGCATAGTAGTTTGTCTCAGGTAAATGACAAGTGAAGCCGAAATAGCCTGCATAATTTTCTAGTTAATGGATGTTGTTTTTTATTGGTGTCAATTCTG
>NZPradTrx009469_C01_E01_frag_9372_1_100000_2_259
AGGTTTGTTTAGAACTATGGTTACAAGTCTAAAGCACAGTAGTAAGATCTGGTTGTATTCGTTTTTCCTGTATGGAAATTTGATAGCAATATGAAATTTGACGTAGTTTCTTTACAATAA
>NZPradTrx009473_C01_E01_frag_9375_1_100000_5_556
AGAGTGGTTTTGAGTCACATCTCTCTGTGGGCAATGCCCTTGTTACTACTTATGCCAAATGTGGAAGTATAATCGATGCCCATCTGGTGTTCGATGATATGCCTGAGCAAGATGTGGTTT
>NZPradTrx009476_C01_E01_frag_9378_1_100000_4_431
AAGAGTCCAGGTTTACTGGGACTGGACAGGGATGTTGTATCTCAATTGGATGACTATATCTAAGCTAAAGAAATAAGCATGGACCTGGCAGGTGTGGGCAGCGCAAAGTTGTCTTTGGAA
>NZPradTrx009480_C01_E01_frag_9382_1_100000_2_173
TTATTATGCTATAATATAAAGAAATTGCAGGAGAAAACTGGGATACAATTCAAATAATCCAGAGTCAATTGAAGGCAGATATTGCAGGATATTGAGGACAGATAAGTTTAAAATATGTGA
>NZPradTrx009489_C01_E01_frag_9391_1_100000_1_86
GTGAGGCTTCTGATGTTGACAGGAGTATTGACTATCGTTATGGTGAATCCAATTCGTTTCGCAAGCAGCTTTGCGAGCTCCAGGAAGGGGATAATGTGTCCCTGAGCCATGAACGGGAAC
>NZPradTrx009508_C01_E01_frag_9410_1_100000_2_145
AGTGGTTATTATGCAAAACAAAGTAGTGAGGTGAAGTTCCAGCTGTACATTTATTCAGCATTTCTTATCCATATAGATATGTAACATTGTAACACCCAAGCAGATTATGGTCAAAATTTT
>NZPradTrx009509_C01_E01_frag_9411_1_100000_2_153
AAAACAATTTTAATTATCTGCCGGATCAAGTATGCATGTTTTTGTCTATGCTCAATATTGGTAGGGAGTCTTTTAAATCTGTTGTCTGGGAAGATCGTTGTAGATAATTGTTTTCATGTG
>NZPradTrx009512_C01_E01_frag_9414_1_100000_1_11
TAAAGAGACTTGGTTAATAAAGCTTTCCAGATGGTTACTATGGTTGGATTGTACACTTTTTCCATTGCATCCAATGAAGTCAATGTGAGGAAACCTTTAGATGCATTGGAATATCAATAA
>NZPradTrx009513_C01_E01_frag_9415_1_100000_2_129
CATTCTTTTCCTTTTTCGAGAAGTTGAATGCCTATGCCATGCCTGCATGCGAATTTGCCTTTTATATGCATACTTCTTAAAATTTGTTTACCATGTTGGACTGATATGTGTGCTACACTT
>NZPradTrx009526_C01_E01_frag_9428_1_100000_5_580
TGACCAAATCAAGATGCTAGCTGCAATATTTGGAGGTATTTTACATATTTGCATATGTTTAAGATTCAACAGGTTAGTCTTTAAAAGATGCTGTGTTACAGGTATTTGGCAACAACATCA
>NZPradTrx009531_C01_E01_frag_9433_1_100000_2_175
TTGGATAAATAAGACCATGTAGAGTGTGTGGCACTCAAGAATATTGCTTGTTTATGTCTGAAAATTTACGTTCATATTAAACCAATTGTCATCACAGAACTTCAACATGGAAAAAATTTA
>NZPradTrx009550_C01_E01_frag_9453_1_100000_1_2
ATCAGATTAAAACAGTATTCAGTGATTTAAGATATACAAGCATGAAGAAATTAGCTTCTTGCATTGCCTTCCAAGCCAGACAGCATTCCTTTGCTGCAGTCAATGCTTCATGGCTTCGTT
>NZPradTrx009557_C01_E01_frag_9460_1_100000_1_118
TAAACCCATGTGTATCATTACTCAGATATCATAAGTTAAACTGCTTCAAGATCAACTCTAATATGTGAAAGTTAGTCTTTCAATCATAGGACAAAGTTCACCTGAAAAGATAACAAAATA
>NZPradTrx009578_C02_E02_frag_9482_1_100000_3_354
AACAGTTCGAGCGGCTTAAGCCTTATTCCTCACCGGCTATTCCTCTCACCGTTCGGGCAACTTATTCCTCACCGGCTCGACGTTCCGGAGAGGACCACAGTATCGTCGCAATAATACATA
>NZPradTrx009592_C01_E01_frag_9496_1_100000_1_0
ATGAATCTGAAGCTAGCCCTTCTGTCTTGTTTAAAAGGCCTTTGGGAATGTGGGCTAACAAATGACAGTAGACAGGGATTGCTTCCATGATGGACTTGACAAGAACTAGCCTCCCTCCTC
>NZPradTrx009594_C01_E01_frag_9498_1_100000_2_261
TTTTGTAGTACTGTCAGTCTAAATACTAATCACTGCAATGAACCTCTAAACAATATTCACAAGTTCATGTGATAATAGCCTAGATAATCCAATATGATGCAATGTGCACAAGAGAATAAT
>NZPradTrx009602_C01_E01_frag_9507_1_100000_3_275
TTATCTTAAGGAGAACGTAAAGTTCTAGCATTTTGTTGTTAAGATAACTGTTTAATAGCAAATTTTGCATTAGAATTGTTATGCCAATTAGAAGTTGGAATATTGTGCTATAGAGAAGTA
>NZPradTrx009611_C01_E01_frag_9515_1_100000_1_2
AATTACAAGCAGGAGGTCTTGGATAATGTCCATGACCTGGCTGGCTCTGTGATGTACTTGATATTGTGTGCCTCATTCGATGTCTTTCCAGGGATCTGACACACTAAATCTATGCTGCAG
>NZPradTrx009623_C01_E01_frag_9527_1_100000_2_157
ATCAACTCTAAACGCTGGCAGGTAACATGATTTTGAAATGCTCGAGGTTTCTGCTAAGAATTGTTCCATTTCTACCAGTTGATCTTTTAGAGACTTGTTACCAATCTGATTAGCAGTGTT
>NZPradTrx009628_C01_E01_frag_9532_1_100000_1_63
TCAGAATTAATGTGGTACTATTAGTGATCAGAATGGTACCATCATCACTAACTCCTCACATAAACATTAGCATCTGTGTAATGTTTCTTCAATTCACTAGCAAAGACAAACGTATCAATC
>NZPradTrx009631_C01_E01_frag_9535_1_100000_1_16
ACATCTTCCTAAAGTGTATTTTACTGAATGTTTCTTTCACCATCCATATTCTATGTGCCATTGCAGATCCTCGTCAATTACTTCCTCTCAATGATGCATTTCTTTTTACTATCTTGTTAA
>NZPradTrx009649_C01_E01_frag_9553_1_100000_1_109
AAGCTAGGTGCAATAACTGGGTGATTTAGACAACTTCGATGCCCTAGAGTCACATGTACTCAAGCCACAAGTTAGCCATATCAGTGATCTCAATACTCACATAACCTTGAATACAAACAA
>NZPradTrx009678_C01_E01_frag_9582_1_100000_1_161
TCACTGGCCAGTGCCTTCACCGTTGCAGCTGCCAAGTTACAAGCCGCCAAGTTCCTCTGCTGCAGCTTCACTGCCTCGATGTAGTGGCCGACAAAGACAAAGCATAAAGACAAATCACAA
>NZPradTrx009688_C01_E01_frag_9592_1_100000_1_18
AAAGGTACGTTCTTATTGCCCTTTATTTGACTATGATTCTTACTTCTAACGGTTGTAACGGTTCTGGAGCTCAGTTGGAAACCAAGTGAAAGTCAACAATATAAGAAAGAGTTAGCAGTT
>NZPradTrx009696_C01_E01_frag_9600_1_100000_1_63
TGGTATATCGGCAAAACCTAAAATGGCTTCTGAATGGCAACCAGTTATTAGGTCCATTGTCTGAAGGGCTTGGTTACCTTCACCATTTTATCAGATTACAAATTGATCGGAACAACTTAT
>NZPradTrx009701_C01_E01_frag_9605_1_100000_1_27
ATTCAATCCCTTTTTCTCTGTTTGTAATCTCAACATGGTACCAGAGCAGGTGTAAACCTTGTCTCTACTCATTTCTGTGATCAAACTTGGCATGCGGAAGAAACCCTAACCAAAGAAATA
>NZPradTrx009706_C02_E02_frag_9611_1_100000_1_114
TTTGCATGTGTATTTCTTATCAGCATGAGTGTTGCAATCAGTGCTAATTTTGGTATGGTTTTAGCATACTTTTATTACAAATTTTTGTACTTTTTTTGCGACTTGTTTTCAGTATATGAT
>NZPradTrx009728_C01_E01_frag_9633_1_100000_1_32
TAGCTGTAGGAATTTTATTAACAAGGTTTGAGCAAATGGAATTTATTACAAGGCAAATTGTTTCACCAGAGAAATCACTGTTCTCATTGCTAATACTTAGCTGAAACCTGTTTGCAAGAA
>NZPradTrx009747_C01_E01_frag_9652_1_100000_2_234
AACCCTGATGGAGCGCAGCCTTGAGGGAACTAGGAAGATTCCAATCAAACCTTAACCCCACCCCAAGATTTTGATGCTGCATCTAAAGGTAATCCAGGAAAGGCAGGGTTGAAGGGTGAG
>NZPradTrx009756_C01_E01_frag_9661_1_100000_2_151
TTTTAGCAATGTATATGTCTTATTTAAAGGTCTTGGCCGTATGAAGGTGGTCCTGTTACTTTTACAAGCTATATAGGTCTATCCTGATTATGTGTAACACACCATCTACCTTTTTTCATA
>NZPradTrx009764_C01_E01_frag_9671_1_100000_3_280
TCCTTAAAACCTCATGAGAATAATTACCACGTCTAAAGAGGTTGGGCACCGCAAGTGGCTTGCATGAGTGAAATGGCCCTCAAGGGGCAAATCATTGTAAGACAAATCTGTGGGTATCTT
>NZPradTrx009769_C01_E01_frag_9676_1_100000_1_35
TTGAAGTAAAAAATTACAGAACTAACAGAATGTTAGAAATGTCTTGTAATTCTGCCTAACCTTGACAGCCATAAACGTCAGAAAGAAATGTTGTAATGTAACAAGCAGTTCTAACAAAAA
>NZPradTrx009774_C01_E01_frag_9681_1_100000_1_83
TGTTAATTTTGAGACATCTTGGGAATTCCTGTGATGAAAAAGGAAGTTAAAATTTAGCAGTTAGTAGACCTGTTACGAGCCATTATACAAAAAAACGCAAAACCATCGGAAGCATAAATA
>NZPradTrx009790_C01_E01_frag_9697_1_100000_1_102
AAATCGCTTATAAATATTATGTTTCTTCTTTTAACTTTCTATTTAATTTCATATCAGAGCATGGGCCTACTGCTTTTACTGTGATATGTAATGTGCAATGGATGAGATCTAATAATGCTA
>NZPradTrx009814_C01_E01_frag_9721_1_100000_1_103
TGAAACCCTCTGAACCAATTTGATTAAAACCTAATTCATCATCCAAAATTTTTGGATCCCCTGCACATTGAAGTTCAATATAGGTTTTTGAATCGCCTGTGCAGTGAAGTTCATGTTAGA
>NZPradTrx009825_C01_E01_frag_9731_1_100000_1_0
TGTACACAACCACAAGAGAACAGACTGTTGCCAAAGGCTAGGTAGCGTGTGTGCAACCCTATCCAACCACTAGAGTATGTGAACATTGAGGTTTGGATTGCGATTCCTCGGAAGGAATGG
>NZPradTrx009837_C01_E01_frag_9743_1_100000_2_136
ACATTGCTTTCCGAGGGGTAAGCTGCAAGGAATTCAGAGAAAAGCCTTGAATTTGAGACACTGAAAAATTACAATTAAGTTGCCAGATTTCTCAAAAATGTTTCGAAATTTATCAAATTG
>NZPradTrx009841_C01_E01_frag_9747_1_100000_1_80
ACTCATATATGCATTTACTTCAAAAACTTTCAACATGTTTCAGCATGATGTTTATTTTATCCTATTAGGTGATAAATTTTCCAACGGTGTATGATGACATAAGTTTAAAAAGAGATTATT
>NZPradTrx009875_C01_E01_frag_9782_1_100000_2_206
AGCTTATCTTAATGAAGATTACATCTGAGCTCTTACTTAATCCTGGGATCTTTCCTGTAAAGAAAATGATTGTTTGTGTTGTGTCATGTATCTGTTTCACCATCTCATGAAATTTGAAAT
>NZPradTrx009879_C01_E01_frag_9786_1_100000_1_20
TTTATTCAAAATAAGATTTATGCAACTTTGAACATAAGCACCAAGTTATGATTAAAATTCTGACTTTACTGTTGGTCAAATGACTTTGCCTGGTCTGTTCAAAACCTTGTCGTAATACTT
>NZPradTrx009886_C01_E01_frag_9793_1_100000_2_243
AATTATTCTTCATTTCTAAATGTCTGTTTAGCCAAATGCAAGAACAAAATGTTACATATACATGTCTACTTTATGCTGGTCTTCATATTTTATGAATCTTGGTTAACATGTTCATGATTG
>NZPradTrx009889_C01_E01_frag_9796_1_100000_1_114
AATGGTTGAAACTTGAAACAGCTCTAAACCAGTTTATAGTTACAACTTACATCAGCTATCATTTTTGGCGTTAAGATAACTCATAAAAAGACATCAGCTCTTTTGCCATTTTAATTTATT
>NZPradTrx009907_C01_E01_frag_9814_1_100000_1_33
TTAAATATTATTGATCTATAGAAATATTTCATTGTATGTACAAATGCATGACTTGAAGTGTTGGTTGGTCTATTAATGCAAGGAAATTATGTGGTTTCTTATGTATCAAGAAAATTAAAG
>NZPradTrx009911_C01_E01_frag_9818_1_100000_2_184
CCAGCTTGTAATCAAGGATACAAAATGCTGTGTAAACAATGAGAACCTTAAGGACAATTATGGCCTCGTATGTATGTATGTTCTTATTGTTTAATAAGAAGAGTGTAGATTTATTGCATT
>NZPradTrx009927_C01_E01_frag_9835_1_100000_1_64
TTTATGCAAAACCATAAAAGAACAACAATAATAATTGAGTAGAACCCAATGAAAATTAATAGTACACGTTCAATAATAACTAAAAAAACTCTAGAGGCAATGCAAAACAACTTATACCTT
>NZPradTrx009932_C01_E01_frag_9840_1_100000_2_292
CTATAATTTAAGCTGACATGCAAGTCTTTCTATGGTTCTTCAATGTATAGAAAGGTACATTACATGGGAATCCCTTTTTACTCTTAAAGGATTGGGTCATTAGTCTTCCCTTGTGATTAT
>NZPradTrx009945_C01_E01_frag_9851_1_100000_1_18
TAATTGTCATTGCTGCACTGATACAGTTCAATACTTGGTATTTGTGATTCAGTCAGGAAAAGCAGGAGTGAGTTCACTTCTTTGTGGAAGCCTAATGGCTCTCACTTAATTCAGTGAAAT
>NZPradTrx009946_C01_E01_frag_9852_1_100000_1_15
ACATTGTTGAATTTGATTGACCATAATTGAGGTGGATTTGTCATAGTTGACCATTGTATCGTCTTACTATTATTGGGCTTGTTTGACCACCATTGCCAACATGTAACTATATATGTATAT
>NZPradTrx009951_C01_E01_frag_9857_1_100000_2_137
TTCACAGTGAGAAGAAAAATATTATCGTCTCTCACACCAAATATATTTAGGGACGCCCTTTATTGAGAGCATAAAATGTCAAAGTCACGCACGTTTGTTCAGCCCATCGTACATTCTTTA
>NZPradTrx009957_C01_E01_frag_9862_1_100000_2_133
ACACACCAATGTGTTGGTTCATGGGTGAGTTTACAGCGTTTCAAGCTGTTCATTAGCATTCTGAGGCAACTTTAGCTAAATATGATAACCACCTCAAGTAGCAGTTTCTAAGTGTTCATC
>NZPradTrx009962_C01_E01_frag_9867_1_100000_1_2
GAGATCCAGGCCATTATGATAGCCTTTCTTTGTGAGAAAAAGAACCTACCTAGAGATTTGACTACTAAAACATATGGATTTATTTATTCTACCAATCATGGCTTCTCCATTTAATCTCTA
>NZPradTrx009975_C01_E01_frag_9879_1_100000_1_90
AATGTTTCCAATGTGAATCTCATCCATAGAGGGAAATGAATTAGACTTCTATGAACCATAATCATGTTTATCAATCCCTCTATTTCTTCATGTTTGTTTAACCAATCATAATTGTATGTT
>NZPradTrx009982_C01_E01_region:1__716_frag_229180_1_100000_2_120
TGGGAATTTAGTGGGATTAGGTTGGCCTCATGACAAACTTTACCTTGAAATAGAGTATTGGATTTCACTTAGCTAACCCACAAGGCTAGGAAACAATGTCTTTGATGTATGTTCACATAT
>NZPradTrx009986_C01_E01_frag_9889_1_100000_1_32
ATTCAAGCTCATTCCAGTTTTGTCTGTATGCTCAATTTTGGTTTTTTTTTCAATCTTCCTAATCAAAATTACAGAGGCAATTACAATATTGAAATATTCCATGGTTAAGGTTTCATACAA
>NZPradTrx009987_C01_E01_frag_9890_1_100000_1_110
AATGCTTCAGGTAGAGAGGCTTACACAATCAAGATCCTGAATCAGTGAAAAAAATATCAGTGACAAACATCTCTGCTTACATATGTTATTGTATGTGGGACACAGAATGATCAATCAAAA
>NZPradTrx009992_C01_E01_frag_9895_1_100000_1_0
TATAATTTCTATCACAAAATGTTGTTGTGTTTGAATGAGGAGGATATCCATAATTTGGAACAATGAAGATGTATTCTTCTGCAATGCAAATACTACAAAGAAATAGGATGGAGATCTTAT
>NZPradTrx010001_C01_E01_frag_9905_1_100000_3_318
TTCCTCTTATGAGTACCGGCCCTGATGTCAAAATATGTTTCAGGTGAGTCACAGTCTATGACAAAATCTGGAAAATATCAGGAAAAGTATTGTGGAGGAGCCATATTAAATAGAAATGAT
>NZPradTrx010006_C01_E01_frag_9910_1_100000_3_347
TAATAGCAGTAATGTTAATGGATGAGTCTATCAAAAACAAAGAGATTTGTAGTGAATTGGTCGATCTATCCACATAGAGTCTTGAGAGATGGTTAACCAGGGAGACAAGTGTTGTAAATT
>NZPradTrx010011_C01_E01_frag_9915_1_100000_1_43
ATTCATGAACATAAACTGAAATTAAGTCCTTGATAAGAGAAACGCAATCAGTCTATAGTACATACAAAACAGATATAGATGTACTGCAACAAGAAAAGTATTTTAATTGAAATTAAAAGA
>NZPradTrx010024_C01_E01_frag_9928_1_100000_1_29
TTTGCTGTCCTACTGGTTTCTGTGTACAAGTTTGCCATAAAAATTCACAGCCAGCAAGATGAAACACTTAAATGCACAAGATATATCATTTAAGTGGTCAAAATAAGTGTACAAAATATA
>NZPradTrx010028_C01_E01_frag_9932_1_100000_1_44
ATCATGTCCTCATGTGTTTGGAGGGACGAGTGGAGTATGCTTCCATCAGAGGATCAAGCCAAACTAAAGAACAGACAAGGAGTCCCTAATTTGTTGGTCTCTAAACTAGATGTCAAAAAT
>NZPradTrx010031_C01_E02_region:64__207_frag_229182_1_100000_1_16
ATCATTATGAAGAGAAATCAGTATAAAAAATGGATCAATGTGCTCTTAAGTTGATCGATGACCAACTGGAGCCTTAGACTTGAGGAGTAAGTGCTGAGGAACTGGAAAACGAAGTTTGTT
>NZPradTrx010033_C01_E01_frag_9936_1_100000_1_104
AACTCTTTATTGTCAAATATAATAATAATACTGGTCTTGCTCTCACATTGCTTGTATAATTTATAGAAGAAGAAGAGAATGAAATAGGAGAATGATAGAAAATAGAAGCAGTATAACAAT
>NZPradTrx010058_C01_E01_frag_9960_1_100000_2_124
ATATTCAAGCATAATGACCTCATTTTCTACCATAGTGTTAGTTATAACCATCATTTTGTTGTTGAAAAAGGGATAGATTAGCAACTATAAATCCATTCTTTGCATAAGTCACAATTCTTT
>NZPradTrx010068_C01_E01_frag_9971_1_100000_1_16
AAAAAGCAGTGAAACCAATAATTGAAGTTATGTTTTTGACCAGGAAACAGAGTATTCTCAAAGCTTCCTGCAATCAACCAATGCACTCTGTAAAAGATCTTCCTTAAACACATTGATGTT
>NZPradTrx010069_C01_E01_frag_9973_1_100000_2_200
TATGTTTTCCTTTCTTGATTTTTTGCTGTCTTCAATTTTTTTTCTTTCAATGTTTGGTATTGTTGCACTTATTCATCATTGCATCCTTTTACTAGAACTATAAACTGCACACCAAAATTA
>NZPradTrx010072_C01_E01_frag_9976_1_100000_1_27
ATCAAAGAAGATGATCTCTACATCTATCAAGTGTGATATCAAAAATCATGAATACAATAAACCTTCAATCATCCCTTCATAGAATTCTTCCTGAGGTGATTCTTTGCTTTGTATTCCTTG
>NZPradTrx010073_C01_E01_frag_9977_1_100000_1_33
AAAATCATCCTGAAGTTGCAACTAGTACTGTAGCTTGAGATATGCAGCATCTGCGGGCCATCAACGGCTTGCTTTTTTTGTATCCCTGGTGGGGTAATTGATTCAGTTGTCCACATTAAC
>NZPradTrx010075_C01_E01_frag_9979_1_100000_1_48
TATATTATTACAGTTATATATTTCCTAAGTGCACAAGAATTTATACATGATGCATAGAAAAAGACAAGTGTTTGGTCCAAGGCAGATGAGGGTACAGAGTATATTATAGTTACATATATT
>NZPradTrx010080_C01_E01_frag_9984_1_100000_2_224
TGATTTAAGCACGTCCAAATTACCTTTTGGTGCCAATAACATACCATGACAGCAGAAAATACAACAATAATTTATAAGACTTAAACCAACTAAAATGAGCTTCGAATGAGAAGAATTAAA
>NZPradTrx010083_C01_E01_frag_9987_1_100000_2_175
AAGCCCGGGCGAAGTCCGAAACAGGAAGGGTCACATCCAGAGAAGCTGGATCAGGTTCTACCCCGAACGCGACCTTGCAAATCGTATCGAATGCAGAGCGTTGCAGAATGTCCTGCAAAT
>NZPradTrx010096_C01_E01_frag_10000_1_100000_1_118
CAGTTTTTTGAAGATGCCCATCCTTTGCACAGCGTTCTGAAGCTCAATCTTTGTAGTAGATTATTCATTATATTTGATAAATTGTAAAGACCTGTAATAGCTGAAAGCATTTCGTTGATA
>NZPradTrx010101_C01_E01_frag_10007_1_100000_1_73
AAAAAGTGAAGTGCAGGGTAACTGCTATAAAGCATGGCAAGTAACTCAAGCAGCTTAACAGTGTGTATGATTGACTCATTGCAAAGAACTCAAACATCTTATTAGAGTGTATGCTCTTAA
>NZPradTrx010126_C01_E01_frag_10032_1_100000_1_21
ATTTTGCAAGGTGATAAAGTTGTGAGTAAGATACAGTTTAATGTACAACACAATTTTCCATCCCAAAGGTATCTATCTAATGACTTTTGATAAGAAATGAATGAATTATGTTAACAAATA
>NZPradTrx010133_C01_E01_frag_10039_1_100000_2_151
AGTAAGAAACAAGCTAACAAAATGAGGGTTTCATTGTCCAGCGGCATGCTAAGAAGTGTCCCTAGTGATAAAGAGAAAGTTGGTGTAGGGGCCAAGATCAAAGTTGTTGTTTGTAAAAGG
>NZPradTrx010143_C01_E01_frag_10048_1_100000_1_45
CAGGTTGCAATTTCTTGGAAGTCATCCGGAAAAGACAAGTTTCTGAACATTTTCATAATCTTGATCTTTGGAGCAGCAGATGATTACGATCTTGAATAAAGCGTATTTATTTTTCGCTGT
>NZPradTrx010144_C01_E01_frag_10049_1_100000_1_0
GAGAACTTCGAATTTCCAAAAGGTACTACTAACCAACCCATGGCGGAAAGTCTTCAATGAACCGTTATATACACATTAAGTGTCGATAATAATGCGGTAGTCTCTCAGTTATATGTTTTT
>NZPradTrx010147_C01_E01_frag_10052_1_100000_1_55
TGTAGAATGGTCTGAAACAGAAATTCTTGAATAGCTTTACTGGTGATGCATTTTATGGAAGAGCTCAGCCAGAACAATGATTCAGTGTAATTCAGAAACTAATGTTGAATGTAATTCTGA
>NZPradTrx010150_C01_E01_frag_10055_1_100000_1_8
ATGATGGTGAAGATAACTGAAAGAACCCAATAAAAAATCAGATATTAGGAATAAACCCATCCTATGCAGCAAACTGAAACGAAGGCCCAGCTTTACATGGACACGTAGATCTAACATGCT
>NZPradTrx010157_C01_E01_frag_10062_1_100000_1_54
TAGTGTTTCTTTGTTCAATTATTAGGGCCATACATGTAGTCACATTGTCTATAATCTAATCAATCTGAATTTGCAGATTTAAAGCATCTGCTTGAAGGAGGGAAACATTAACTATTTTAA
>NZPradTrx010185_C01_E01_frag_10089_1_100000_1_106
TTATTTTTGCAATTTCTAGTTGGAAATACATAATCATGTACTGAAAAGTTTACTAGGGTAAAGGACTAAAATATACTCACAATTAAGGCACAAGATCTGTTTTGTGTTATAAATATTTAG
>NZPradTrx010193_C01_E01_frag_10097_1_100000_1_33
AAAATTATATTCCAGATAAAAACATTTGGTGCATAAACCTTGCTTCTATTCATTTCCCACAAATATAAGCTTTGCACCTTCTACGCCTTGGATCAAACTTTAGAACAAACTCATACAAAT
>NZPradTrx010205_C01_E01_frag_10110_1_100000_2_190
CTTATAGGTAGAGATAGGTAGAGAAACTCATTACATGGTGTAAGAAGCTAGATATACAAAGGACATAAGCTTTATGCATTACTTTCCGGGTCTAAAGCTAGGCTGCACGAAACGAGGAAA
>NZPradTrx010207_C01_E01_frag_10112_1_100000_2_172
ATATATACTCAAGTGTTTCGATGTGGTCGAATTGTCTCCATAAGCCCGACTAGAAGGATTAACTATCTTTAAAAAACCAAAGTATTGTAAAGTGGTTTTCAACACAACTGTTAAAAATTT
>NZPradTrx010221_C01_E01_frag_10126_1_100000_2_172
GTTTTTGAAAGGTTGTAAAAGCCAGATTGCACAGTTTGGTGTATCAGGCTTTCTCTTTTGCATTGAAGTTGATTTTATTTATATTTGTACTTGAATGTTTCAATCAGAGAAGGTAAAACT
>NZPradTrx010222_C01_E01_frag_10127_1_100000_1_18
AAAATACTCTGACACTGTTTTGCCTCTTTTTCTGCCCTAATGCGCAGTTCTGAAAACCCTGGCACTAAACTGAACATCCTTCTTCTTGCTGAGCTAAGCACACAAGCTGCCTAGTGCATA
>NZPradTrx010224_C01_E01_frag_10129_1_100000_1_15
AATTCTCTAGGGTTTAATAAATCTTTTCTCATTTTGGCGTTACTCAAACATTCTTTATTGTTAGTGCACTCCGCGGCAATGTAGTGGACAATTAAATAAATGGTGCAACGTACAACAAAA
>NZPradTrx010242_C01_E01_frag_10145_1_100000_1_31
AAGAGATGATTTTCTTTTAACTTTGCCTTATGCCATCATTTTTTAAGAGATGATGGTCATGTTGTAAAAGGGGTGGTCCCTTTGAAACAAACCTCCTCACTCTGGGGAGTGTAAATGTTT
>NZPradTrx010243_C01_E01_frag_10146_1_100000_1_26
AAGAAATTTCAAGTAATACGCACGTGGGTGTTTTACAGAAGTGCCCTGCAAATTGTTCACGTATCTGCTCTCCTTGTCATTCGAATATTCTCCTGCTCATGCACAATTTATGTCTAACTT
>NZPradTrx010251_C01_E01_frag_10154_1_100000_1_16
TATTTTATTATGACATTATTAGAAATACAAAGCTACTGAGATTCAGAGTTTATTATTCTCAGCAACAGAAGCAATAAACTATTCATCCAATCTCTATGTCATCCGTATCTATTTAGTATT
>NZPradTrx010254_C01_E01_frag_10157_1_100000_2_221
TTCCTCATTTTGTTTGTTAGTGGAAGCCACGTTCCTGACGTGGCAGCAGCTTGTTAATTGCGGATCCCCCATAGTGGTTTCCAAAACCACCAGGGACCCCCCTGCAACCACCTTCCTTCT
>NZPradTrx010261_C01_E01_frag_10164_1_100000_1_71
TGCAATTAATATATCATGCTTTAAGAAGGGGATTGTATTATTAGGTTGATACTTGTTTTCCTCATAAGCAAGTTCTTTTTGTTTTTAATTCTGTTTAGTTTTCGTAAGTCAGGAATATAT
>NZPradTrx010262_C01_E01_frag_10165_1_100000_1_118
ACTGGAAGGAACCTGATAAGTTTAAAGAACACCAATACCCTTCAGCGAGGGATGGACAACTTATTCTTGAGCAGGACAGACATATGTCATAAATCTATATACAAATTATCCATTACCATT
>NZPradTrx010274_C01_E01_frag_10177_1_100000_1_18
TCAAAAATAAAGAGAAAGGAAAGTATTAGAGCTTTTGTAGTTTTCGACCAACACCAAGGATACTAGTACCTATCCCTACTTGGGCTAATGCTAGGAGAAAATGAATTAATGTTTGAAGTA
>NZPradTrx010275_C01_E01_frag_10178_1_100000_1_0
AAAATGATATTCATAACTAATTTAGGTGATTTTTATTTCCTAAATTCTGTTATGTTCTGTTGTTGTGTTCTGAAGAGAACTGAAGTATCCTACAAGTTTTCACAGGATTGGATTCTGATT
>NZPradTrx010285_C01_E01_frag_10188_1_100000_2_211
TTGTACTTACATTTTACTCCATTTATTTTTGGGTGGTGTATGGCCAATAATATTAGCTATATCCACAAAAAACCCGCTAGGGTTTAAGTAAGTTTATTATTTTTCATGTAGAAATGAATC
>NZPradTrx010286_C01_E01_frag_10189_1_100000_1_1
ACCAATAATAGAAATGTATAGTAGGTTCACAATAACCTATTCTATGTCACTAGACTAGGTCCATTCTAAACTACTCAAAGTCACTAGACTAGGTCCATAGTAATGTACCCTTAGTAACTA
>NZPradTrx010288_C01_E01_frag_10191_1_100000_1_23
GTAAAGTTCATTTACATTCTTTCTTTTCTCACAAATTGAAAGTAGCTGTTATGTATTTATGTCTGGACCTGCATACAACTCTCTGTTTCAATGCATAAGCTTTTATCCAAATCATGTTGT
>NZPradTrx010290_C01_E01_frag_10193_1_100000_1_58
TAATTTAGATTTAATCTAAATTTACCTCTTGTTTGTTTTAATTAGGTTTTGCTTTTCAAGGATTTGCAAATGTAGATGAAAAAGCATTTAATATGCCAAGAATAATACACTAAGGAAATT
>NZPradTrx010297_C01_E01_frag_10201_1_100000_1_21
TTTCAGAATGGATCAGATTCCAGTGAAATAGGATAATCCTTAAATCCATTCTGCCATGCCTCTTGTTGTAGTGTGATCAAGGTACCTCTCCATATGATTAGGATGATGCTTCTAATAGCA
>NZPradTrx010301_C01_E01_region:1__455_frag_229190_1_100000_1_33
AACACAACAGCATTAAGATGGTAAATCTATCTATGTATCTGGAGTTTCAACAACACAAAATGGCATTGGAAAGGACAAATAGAGGCACATAACTTGCAGAAAGATTGCCATGAAAAAATA
>NZPradTrx010301_C01_E02_region:454__1608_frag_229191_1_100000_5_853
TAGGACCATGATATAGGCTAGCTGTTGGATTCATCAATCACTTTTAAAAGGGCCGACATAATGGTGGATGATATCCTCTGGGGGTAGACTGGGGCTGAGGGGATACAACTGTACAATCCT
>NZPradTrx010322_C01_E01_region:1__443_frag_229193_1_100000_1_24
TGCATGCGTTATTAGATCAGGCAGGGAGAAAACGATGTAAGCACTTGCCAGGCGAGTAATGCTTTTGTCCTGGCCGAACAGTAGAAGAATTGGCTCCATATTACACCACAAAATTCCAAT
>NZPradTrx010322_C01_E02_region:440__771_frag_229194_1_100000_1_62
AGATTCAAAACATTGCAGAAAATTCATTTTACAGTTTATGCTACGGCGTGCTTCTAGTTGTATCTCACCATGATGGCACAGATGGATAAGCTCTTCACCATTTTCAGTTGATCCAAACAT
>NZPradTrx010325_C01_E01_frag_10226_1_100000_1_5
AACAAGTTTCATCGTTTGAGAAAGAAAACACAATGGGATCAGGTGGCAGCAAACCACTACATTTAACAGAGAATGCTTTAGAGGTTACCATCTGTGAACTGAACTTTTTGGACCAAAATT
>NZPradTrx010337_C01_E01_frag_10238_1_100000_1_16
ATAATATTAACAGAAGGTATTTTCAGTTAGCCTAATAGATAGGAAAGTGTACTGGCTCCATTGTTGAGCATTGGCCTTGGCACCATAAGCAAGTGAACGAAGCCTTGAAACCAATATGAA
>NZPradTrx010356_C01_E01_frag_10257_1_100000_1_1
AATGTGGTGCCTCATATCTCTAGCTTTAGGGCTCGATTAGGTGCAACAAGACCTCTTCAATCATACTAAGAATGACCATCCTGCTCTGAGCCCTGGAGCATGGCATGCCCTTAAAGTAGA
>NZPradTrx010364_C01_E01_frag_10264_1_100000_1_43
AAAAAACAGTTAAAAGCACATAAATTATACAATAAACAAACCAATTCTAGGTTTGAATATATATCTTTATTTCCAATATTACTTACTACTCATGCAATAATTCATCTGTCATCAAAAAGG
>NZPradTrx010367_C01_E01_frag_10267_1_100000_2_199
ACCAAAGAAACAGATCGAACAAATGATGATGATTTGCGCTATGTCAATAGAATGTGCAGACAACTAAATAGAAATGATCAGCGAAATTCACATGATAGACAAATCAGAACAATAGTTTCT
>NZPradTrx010380_C01_E01_frag_10281_1_100000_1_40
ACAATTTACATTCAGATTACTTTATAAGGAAATATTTTTGATTTTACACTTTTTGGTAAGGTGAAATTGACAAGTTCAATTGTCCACATGTATCAAATGTGCAGTTTGCTTTTTCATATT
>NZPradTrx010400_C01_E01_frag_10302_1_100000_2_184
AATTAAGAAAAATATTGCATTCACATATTCTAGGTTTCAATGGCATGGTTTCTCTGTCATTCTACATGCTTGTGATTCTGGTGTTGTTATTTTAAGTGAAGGTTATGGTACATTTGCTAA
>NZPradTrx010404_C01_E01_frag_10306_1_100000_1_23
TATACTTATGATGGAAGGGGCCCCACCCTAGTAACGAAGTAGCTGATGGAGTTGTGCAACAAATTTTGGATTTATTTTATGGCTAGGTCGAGATAAAACCCATAATTTCTGAGAAGAGAT
>NZPradTrx010408_C01_E01_frag_10310_1_100000_1_90
TTCTTTTCCTCTGCTTTCTTTGGCACAAATATTTTGGGCTGACGCCGTGAGTTCTTAGCAGGATTGGTGTCTATTTCTTGAAGCTACGAAATACTGAGTTAACTGTTTTGATACAAAAAA
>NZPradTrx010418_C01_E01_frag_10320_1_100000_1_102
CTTTGTTTGGCTTTTATCCTGAATACAAAATTCAATTCTTCTAATTTTTATTGGCAAAACTAGCTAGTCATCTATATAATCAAAGCTATGCAATGGATGCGTGCAACATTTCTTCTTTTT
>NZPradTrx010423_C01_E01_frag_10325_1_100000_1_0
GAGAAATGAATGCAAAAGAGGAAGGAGCTTATGAAGGTCACAACCAGGGGCTTCAATTTGAAAACCAAAATTCGAAGGACCGCAATTTAATTTTGTCGGACACAGAGGCTTCTGCTTCCA
>NZPradTrx010443_C01_E01_frag_10345_1_100000_1_65
ACATAATATTCTTTGTTCTATTGTCAATGTGGGATAGTGCTTGATGTGTGCATTTAGCTTTATTATTTAACCAGTGCACAATGATTCCCACGTATCAGAAGCTCTGTAGCTATGATGTTT
>NZPradTrx010449_C01_E01_frag_10351_1_100000_1_0
GTTTTTACTTGCACAGGAGACACAGCAACCTGTCCAGCCCCCTGACTTCCCTTTACTGGCTGCATATTGCTCTTCCCAGGATGCAGATAGTCACTTCTAGTCTGCAGTCACCTCACAAGT
>NZPradTrx010454_C01_E01_frag_10357_1_100000_2_144
TGAACAGGAGTTGAGTAACTGATGACACCCAAGTGTGCCAGATGGCCTCTTTTGGAAAGGAGGTCGGCCTCACTATTCTATTCCCAATAGATGTGGGTGAAGGAAATGTGAATAAATGAA
>NZPradTrx010459_C01_E01_frag_10362_1_100000_1_18
AAATCAACATTCCATTGCGTGCAGCGTGTGGATTTTCAATCCATTCTCATTTCTGAATCTTCCTTCCCTCGTCGTTACAGAAAATGCTTCTGCTGCTGTTTGGAGAACATGGTGGGAATA
>NZPradTrx010463_C01_E01_frag_10364_1_100000_1_14
AAATAAGGATCCCTCTTAAGAACTCTATAGAATAAAAGAAAGGTCTTGATTGGAGGTGCCTGGAGAATGTCCTCAATGTCTGAAGGAGCCATTGCCTGCTGATGAGGAGGAGGAAGAGAA
>NZPradTrx010475_C01_E01_frag_10377_1_100000_1_2
AATTTGTCGACCGGTCCTCCCCTCTTGAATTTGAAGGCCGACTCCCTCTGAGTTACTTAACCTTCAAATCTACCTTCTCCTTCTCCTTGTTCTTTGTCACTGCTCTATTTCATGCCATTG
>NZPradTrx010479_C01_E01_frag_10381_1_100000_1_72
TAATTTCCCTTGCAAAATAATCCTATTTAGTCGTTAAAAAGTCTTAACGATCTCAGACAAAATCGGCTAGGTCTTGCTATATCTTCAGCATTGCATTAATCCAGAGGCAAATCAAATATT
>NZPradTrx010487_C01_E01_frag_10389_1_100000_2_206
AAGTTATATGAAATTTAGGTTCAGATGTTTCCTTAGTCTTGAAACCATACTCTTGAGATTAGAGGCATCTTCAACTCTCTGGCAGACAAAGTGTTTGTCAAATCACTGAACAGAGCTTTT
>NZPradTrx010492_C01_E01_frag_10394_1_100000_1_33
TCTTGCATCTTGGAATAATCAGTAATTATTCCAGAACACACCTCACCAAGCAATCTCCAGGCACAAAATAAAAATAATAATGAGGATGATTAAAGAGTTCTAGAAAAAATTCCATTTGTT
>NZPradTrx010502_C01_E01_frag_10402_1_100000_1_32
TATCATGAATCTCATTGCTTTATAGCTGAAGAAATATTTTTCCTTAGCTCCCTCTGATTCTGGAGCAGCTTCCTCAACAACTTCAAATCATTTGTATACATTGAGCTTTATGAATACATT
>NZPradTrx010503_C01_E01_frag_10403_1_100000_2_176
ATTATTCCGCTGAAACAGATATGCTGGAGGTTCCTGACAAAGTCATGGTAGTCAAATTGCCATTGGGCTGAAAGTTGGCATAACTGATTGTTATGGCTGGTTGTTATGCATGTTTTCTTT
>NZPradTrx010504_C01_E01_frag_10404_1_100000_1_4
AATGTAGGTATTAAGCAAGTGGGCATGGTATTTGTTTCATTATCCTTGTTAAAAAAACCTTTTCAGCAAGTCTTTGAGGAAGTAGCAAGTGGACTCCTTCCCGTAGTTCATCTTTGGAAA
>NZPradTrx010538_C01_E01_frag_10438_1_100000_1_2
AAAATGTTGTTTTTGACAATTACGCTTTGAAAGGACGCTGGTAAGCTGGTGCAGGTACAAAATGCATGCTGTACATGCCCAAAACGTGCCCTGTGGATTTCATGATTTGGGTACGCATTT
>NZPradTrx010550_C01_E01_region:1__205_frag_229201_1_100000_1_10
AAAGATACATCCCTGTTATGGGTGAAGGTAACTTTTCATCTTCTCATAGAAGAAGGCCAGTGGCTGAAGACAAATGTCCATTAGTGGGTGTCTCACTTTGTGTAGAAGCACCTTATCACT
>NZPradTrx010552_C01_E01_frag_10451_1_100000_1_49
ATGATTAACATTGACGAGTCATACGAAACGCACTCATTTTCGAGGCTTCAATTTAAAGCAAAGTAAAAAAAACACGAGTATTTATGATGGTAAACATAAGCTTGTATTTAATAGATTACA
>NZPradTrx010555_C01_E01_frag_10454_1_100000_2_234
GTAGCAGATCTTCATGTTGGTACATACAAATGGATGGGGCACTAGGAATAGCCATCTGTCTCTATTATCACTGAGCTGTCTATTTATAAGTTATATGCCATTTTTCATCAGGCCAACGTT
>NZPradTrx010562_C01_E01_frag_10461_1_100000_1_92
AAATTGAAAAAATCAAATAATCTATCCTCACAGGGGCAGTGCTTTACTGCAACCATCTTAGCATTTATGAGATTGCATAGTGGATCTTTACTAATATTGCAGTTTTTGCATCATAACTAT
>NZPradTrx010563_C01_E01_frag_10462_1_100000_1_106
TTCTAGGAAGAGCCAAGCAATTGGGTGCTTCTCCAGTAAAGAAATTATAGGAGTATGTAAAATTTGCCAAATTGGGCAACCCACAGATGCTCTGGGGAACATTGCCACTTAACATATTGT
>NZPradTrx010566_C01_E01_frag_10464_1_100000_2_157
AATTTGGAGGGAAAAGGTACACGTGGATGTTTTATTCTTTAGTATAATGTGTGTTTGAACCTCATCTATTTTCTAGGGAAGACTGATAGTGCTTCCTTATTGCAGAATTGCAATGTAACA
>NZPradTrx010567_C01_E01_frag_10465_1_100000_2_204
TTTAAAGTTTATATAAATTTTTGCACCTAAGACTAATTGAAAGCTTTTAAAGTGTGTGTGTGCTACAATTTGGCATGCATATCTCTCGTTAACTACTGTTTGTCTTCATGTTTTGAAATA
>NZPradTrx010571_C01_E01_frag_10469_1_100000_1_8
TAAATTCTCTGGCACTTCCCTGCAATTTGGCACCGTTGGCATTTTGTCCATTTTTTTCCTTTTAGACCTTTTGGTGTTGATTACAGTGTTTGTTTCTGTAAGGAGTAAGAACATGAATAT
>NZPradTrx010576_C01_E01_frag_10474_1_100000_1_0
TTATCACTTCAAGGTTAGGTCATGTTGTTTCTATTATTTATTGAAACATTCCATGTGCACAATACAAAGGCATACTGAAATTAGTTCAAATTCGAACTTGAAAGAAGCATGTATCAGCAA
>NZPradTrx010578_C01_E01_frag_10476_1_100000_2_142
TTTAAGCAATGGGAAGACCAGTATTCTTCTTATTACGAGAGTCTGAGAACCTCCATCAGACCTCGTCTTTATGCTTAAAATGGACTTCCAAACTTAAAGAAGAGAGAATAAGAATGGAAT
>NZPradTrx010582_C01_E01_frag_10480_1_100000_3_340
AAAAAATGATTGATGATTGCGGATTGATTGTGCAGACCCACAAAGCCCGAGTGAAGCAAAGTTTCAGGAATTTGTGAAGTGTGGATGTTGAAGAATTGGTTTGGACCAGTGTTGATAATA
>NZPradTrx010583_C01_E01_frag_10481_1_100000_1_117
AAAAAATATATTGTTGTCTTTTCTCAAAGACTGGTTCTTACTTTCAAGTAGATAGATTCAAATAACCAAACACCTGACTTAATGAAAATTAAATAAGCAAATAAAGCTACATAAGGATTT
>NZPradTrx010592_C01_E01_frag_10491_1_100000_2_173
ATTATTTAGGGTTTCTCAGAGCAGCATATGGTCAACATTTCCAACGTTCTCCTTTTTGCAAAGAAATGTGACGGTGAGACATTTAATAGAAGAAAACAATAATACGAATATGCCAAATTA
>NZPradTrx010593_C01_E01_frag_10492_1_100000_1_5
TGATTGGAAATATTACAGGGTTTTTGGAGGGGCTATTAAGCGATTGGATATAGTATTGAAACTAAATAAAGCTGTAGGCGCATCACTGTTCTATGTGATTGGACAAGATCGAGGCGTAGT
>NZPradTrx010597_C01_E01_frag_10496_1_100000_1_68
ATTGCTTCTCATATCTGCGCAGCTCAAAATCCATAATGAAACATGACAGCCAACACCTGGAATGAGTTGCCTCTCAGGACCATCCTTGCTTGCACATGGTGATCAATATCACAAGTGAAT
>NZPradTrx010598_C01_E01_frag_10497_1_100000_2_194
TTTAGTTATGTTTTGTACTTAAAAGGTGTTGTGAGTCCCATTAAAGACACAATATAGCTCTTGGTGACGTTTTTTTCCATCTCATGTTAATTTTATTCCTTGCCCATGATAAGCTTCACA
>NZPradTrx010602_C01_E01_frag_10501_1_100000_1_90
CAATTGATTTACACAGTGCATTGGGTACATTGAATAGGGATATCAGCACAATTCAATGTGCACTGAGTGTACAAAAAAAATCCAAATCCTAGCACAAACGCATTTGAATATAGATACTAT
>NZPradTrx010608_C01_E01_frag_10507_1_100000_1_12
TTATATACATCACCAAAATGGAGTTATGTTGACCACCACTAATGATGATACCTCCACCCATGATGACAACCCTCTGTTTTGGAAAGGGGGCTTCTTTCTGCCCAATAGAGGTTTGTCTTA
>NZPradTrx010620_C01_E01_frag_10519_1_100000_1_29
GTTATTTTCTCCAGATGGTATATTTGCCATTTTATTAGCGTTTAGAAATTTATGTATTTGTTGAAATCTTTACTGAATCATATTCTTCTTTTATAAAACTTGGATGAAGTAAGAGTATAA
>NZPradTrx010623_C01_E01_frag_10522_1_100000_1_93
TTAAACGTGTTTTTAATGAGGAAATAATCGTTGCCTTGCTTGTTAGCAGAATGAAGTTAAAAATAGAAAATGACTGCAATATTGGAAAATCGTGAGCAGTTAATTTAATCGAATTGTGTT
>NZPradTrx010624_C01_E01_frag_10523_1_100000_13_1935
GATTCACCCATGAGCTTACTCTTGACCCGGAAATGGCTCTTCTCAACCTGTGCCTAATATTTACCTGGAAGCATCCCTTCTTAGCCTTGGCAGCAGTGGATATTAGTTGCTTGGTTATAG
>NZPradTrx010625_C01_E01_frag_10524_1_100000_1_37
TTTAAAACATTGGTCTTAACTGCTGAACTGTAACCCCACTGGTGTTTTGAATTTGATTCAAAGGCAACAGTAAAATGGTTTTTTCCAGGTCGCTGTTTATCACATTTAGTTGTATATTTT
>NZPradTrx010626_C01_E01_frag_10525_1_100000_2_181
TTAACGAAACGCTGTAATCGCCAGTCGAGAAGTCCGTCTCCGCCGCGTTGCTAACGAGATTCGATCCCTGGACCAACCTCTGTCCCGGCAGAAGTGTATCCGTCGGATACCGGAAACTCT
>NZPradTrx010628_C01_E01_frag_10527_1_100000_1_90
TATAATAATGCTATCTATTTGTGTGCTTCTCAAGGCAATTATTACTGTTTTGATTGTGCCCTTCATATTGAGTAGGATATTAGCTTGGTTAAGCTTTAATGAGGACTTTGAATATTTATT
>NZPradTrx010634_C01_E01_frag_10533_1_100000_1_50
TGTTCTTGTTTTTGAGTCTTGACCAAAAAAGTGCCATTGTATCTTCTACTCTTCTTCATATCCTATGGGATAGAAATGCAATTTCAGTGAGATTCTTGAATGTCTACCATTTTGTCAATA
>NZPradTrx010649_C01_E01_frag_10548_1_100000_1_2
GTAACAATAATATAATTCACTCATTCAAACAAATTCATGCACTTACACAATTTTTATTGAAAAATATTACTTCACTGACCCTGGTTACTCAATGGTTCATACACTTGAACCAAACATAAT
>NZPradTrx010655_C01_E01_frag_10554_1_100000_2_186
CAAGTGAAATGGACTATCAAACCACTTACGTCATGGTTTCTTGTCCTGCTCTTCATACAGAAATACCATCTAGGAAATCAAATTGTAAGGAAATCGACGCTGATACATTGTGCAAGCAAC
>NZPradTrx010666_C01_E01_frag_10566_1_100000_2_153
GAAGTAAAGAAGTGAAAAAGGAGCTAATCTACTATATACTTTTCTTTCCGCTTGGCACCACCATAAGCCCCACACAATAGTGGCTGTGGATGTAACTGTGAAGATGAAGCTGAACCTAGA
>NZPradTrx010675_C01_E01_frag_10575_1_100000_2_185
TTAGAATTGTATGTAAGGAGTCCTAAATAAATCCCATTTTGGCTAAGAAGATGTAGTTCAACGGGAGAACATAATGACCATAGTATTGAAGAAAATATATATTATATTAGCTCAAAGATA
>NZPradTrx010680_C01_E01_frag_10580_1_100000_1_71
CTTTTATTAAGTGTAAATTGATATTTGAGGTTGCAAAGATTTCCAAGAATTTTATAGGTTGCCTTAAAGTAGAGTTGTTCTTTTATAGATCTATTTAGTACATTCTTCTGTATAACATTA
>NZPradTrx010696_C01_E01_frag_10596_1_100000_1_90
AATCATCATCTGCCAGCTCTTAATTCCCCATTACTTTGAACTTCAAGGGCTATTGCCTAATTAAAGAATTTTCTGTTTTTCTTTAAAGAATTCTGCACAAACTACTCTCTCATTTCCAAC
>NZPradTrx010705_C01_E01_frag_10604_1_100000_1_71
CTTGTAAATTCCTGCAATGTATTCTTAAACTGTTAAAGGACCTATAACATAATCTTATCCACTATGTTACTAATCTTGATGCTGGATATGTGAATCCATGTTTCGGATATGGATACAAAT
>NZPradTrx010714_C01_E01_frag_10612_1_100000_2_156
TATTGAGAAAATGAATTGATACTTTATTGTCATCATTGTTATGATGAAGTTACTCAGGTTGACTACTGATTTGAAGTTGTATTACAGGTGGCTAGATATAATTTTATATATATAATTTAT
>NZPradTrx010721_C01_E01_frag_10619_1_100000_1_39
AGAATTATTATTCTAAATATGCTCATCCAAATTTAACTTCCCAATTCAAGGGAAACTGACCACCAATGTAATGTAGATACTAGAAGCCACAGATATAAATCAATATATGGAATATAAGAA
>NZPradTrx010732_C01_E01_frag_10630_1_100000_3_347
TTAAGTTTTAGATAAGAAAGTCTTAGTAGGCAAGATGAGATTATCATTGCCAGTAAGTAAACTGTATGCTGCCTATTTTTTAAACATTTGTGTGATCGTTAGCATATTTCTCGATGAGAA
>NZPradTrx010749_C01_E01_frag_10647_1_100000_1_10
AAAAGTAAAAGATCTAAATGCTTGCACTATAAAGAAAATGCCTTTGAGAAACTAATGATATTTGTAAATATGACTCAATAAATTCAAGATAGCACATATAGGAGAGTCGTATTGCAAGTA
>NZPradTrx010771_C01_E01_region:1__177_frag_229207_1_100000_1_4
TTTTCAAATCTTTTAGAATTGTACATAGCCTTTCAACAACCAATAAACATATTAAATGTGACGGTGGAGAGCCTTTTCTATTCATGTTTGTCTTGGAGATGCAAGAAATTGATTGATTCA
>NZPradTrx010774_C01_E01_frag_10671_1_100000_1_0
ATAATTTTTCAAGCAGAAGAAGTAATGTGTTTTTGTAACCCAAACTCTATTTTGATGCTAATGGGGTTGCTATTTTATTGTGCTTTGGATCAGATGTTGATTGTCTTTGCTTGCTTCCCA
>NZPradTrx010777_C01_E01_frag_10674_1_100000_1_49
ACTTAACAACCCGCACCACTGCAAATATTAAGTATTATGCAAAAGGCACACCATAGCAATAGGCATATCACGCGAATATGAAGCATCGTGCTTAAGCCAGTTACAAGCATCAACCATTAT
>NZPradTrx010802_C01_E01_frag_10699_1_100000_1_35
AACACCTACATTATTCCCAAATTGGCCGAGAAAGCGAGTCAACAACTATTGGTTATGTTGCCCTTGAGTAGCCAAAACTTGCCTGATCTTTTACCAATCATCTATTGAAAACTTCTTGAA
>NZPradTrx010810_C01_E01_frag_10707_1_100000_2_161
AATATAACTTTAGTTTGAACCTTCCCAAAATGCATTAAAAGTTAATCCCTTAGCTGTGATTTACGGGCAGTAAATTCACAGCATTAAATAGAAATAATTGTGAAACTCTTCTGGAATACA
>NZPradTrx010819_C01_E01_frag_10716_1_100000_4_399
TAGTTAAACTGTGTTTCTGTTATTATCTACAAATTCAAATAATGTTGCTTTTGTTGGCCGGACCTTTACATGTTGGATGATATGCAAGGCTATAGTCTTCTGATCTTTCTGTATTGTTAA
>NZPradTrx010837_C01_E01_frag_10733_1_100000_1_1
TTTTATTGATCTTTTTGTCTGATTACTAGCAACACAAGTATATTATTTCTAGCTTACAGTGCATGCTTACAAAACAGCCCATAATGTCATACAGTTTGTCATGGAACTTTGGACTCTGGA
>NZPradTrx010841_C01_E01_frag_10737_1_100000_2_175
TACTATATATGGTCTTTTCCACAAATGAATGGATGCTTCTCCACTTGCTTTGACAATAGTTCGGATGTCAAGAAGTTCAAATGTTTTCCTTAAATCTGTCACAGAGATATGACAACTTGA
>NZPradTrx010853_C01_E01_frag_10749_1_100000_1_41
AAACTAATTAAAAGACACTCTTAGTATATTATGTATAGGGTTGTAGTGAACAAACAATCAGATTACTTGCTGTAGGATCAGATACCAATCAGCAGAAACATCACCAAAGAAAATATAATA
>NZPradTrx010858_C01_E02_region:43__363_frag_229209_1_100000_1_76
ACAGACATCCTTTGGGGTTCCAGGTAGAGGTAGTAGAGTGATGCTGTACAATGAGACAGTGATTGTTGATGGTCAGGCACCAGAGACACTTATTTCAATATCTTCTATGCCACAATACAA
>NZPradTrx010863_C01_E01_frag_10759_1_100000_2_226
TGTAATTCTTGCCATAAAAGGTAGCATTTTCCAATTAAAAAACATAATTCGGTATCTGCATCTATGCTATAAAACTCATCATGAGTCTGATAATTTGATTTGATCTCAAAGGATTTTCTT
>NZPradTrx010865_C01_E01_frag_10761_1_100000_1_39
TCATTCCGACCAGGCCAATTCGTCTGCTGCAACCCCGAGTTACCTCTTTGTGAACACTTGAACTAAGGCACCAGCGCATAATCAGTCAGATAAACTCTTGCTGTAGCTCTTGCCTAGAAA
>NZPradTrx010868_C01_E01_frag_10764_1_100000_2_127
AAATTTTTCTGTGGTATCTTTCTGTGATGAATTCCAAATTTTACTGTGGAAGAGAGACTTTGATTGAGCTTTTGTCCAAGCTTTCAAGCAACTATTTTGGAGGGTCGACTTGGTTTCTTG
>NZPradTrx010872_C01_E01_frag_10768_1_100000_3_405
TTCATTCTCCTCTGTGCGCTGCCATCATTGTTCTCCTGTCGAATTTCCTTGCCGCCGCCACACCTGCAAGCAAACTCAAACAGCAATTTCTCCTTTGCTTTTTTCTATTTTGTATGTCAT
>NZPradTrx010879_C01_E01_frag_10775_1_100000_2_137
CTAAAACGAGCGTGGCATTCTTTAGGCCTGAGGCCTGCTAAAACGACCGAATCAAACTAATTATAGAATGTATCATAAAAGTAACCAGTAGTCAAGTAGGCAGCAGTCATCAACCTGATG
>NZPradTrx010887_C01_E01_frag_10783_1_100000_1_71
AATTTTAACTATTTAATCAACTCACGTAGACTAAAACTTTTCAAGCTGATAATTCAATTTGCACAAGGTGTGTTATATTCTCAAACACATTTTAAAATTTTATTTTTACTCTTGAATTTA
>NZPradTrx010892_C01_E01_frag_10788_1_100000_1_81
TATAAAGAAAGAGGGTGCACCACTGGGTGGTATAGCAAAATTTGTTTTGGGCTTATATGCAGTGTATTTACTCTTTACAGTTATAGAATACAGATACACTGATACAGTATTTAATGGTTA
>NZPradTrx010898_C01_E01_frag_10794_1_100000_1_16
AAATATTGGCTCTGAATTATACTAGTGGATTATCATGTTAGTCCTTACCCACTGTGTTGTTAGAAAGCATATTGTTGTGGGGATATTTACTGCTGCGTTATTCAGTGATACCTAATGTTA
>NZPradTrx010900_C01_E01_frag_10796_1_100000_1_63
AAGAAATATTAAAAAGGCTAGCTATTTGCAAGTAGGGACAAGGTCTCGATATCTAGTGTTTGTAAACCCTAGCAAGGTATGTATGATTTCTATGTGTATATTATGTTTTGTGTCATAGAA
>NZPradTrx010904_C01_E01_frag_10800_1_100000_1_90
TATAGGAATTACATCTCAACCGTCAACTAATGTGAGTGAAAGCATGATCCCTCCTTCCTAGCGGTGAAAATAGGTACTGATACATCAATTGATTCTGACACTAGGATGAGAGAAATAAAT
>NZPradTrx010910_C01_E01_frag_10806_1_100000_1_63
TATTACAGTCGAATTGGTAACTTCAATGTGATGGTACATATGACTTCTCACCAGCTTGTCTGATTTTGCTAAAGATCTTTGGAAATAGTTTTATAAAATAGAGAGAGACAAATCTATGTT
>NZPradTrx010946_C01_E01_frag_10842_1_100000_1_80
ATTAAGCATGTATTGCTTTTGTCTACTGTTATGTAATCAATCTGTGGGAATGTATTGAGGCCAGAAATGTTGGACTGTAGCTCCTTTTAAGTATTTGGCAAATTAAGTCAGGTCAGAAAT
>NZPradTrx010956_C01_E01_frag_10852_1_100000_1_39
ATATTGCATTTGGTAGGAAAACATTAGTATAGCACTAGTCACATAAAAACTTTATTTATACGATACATTATATATGATCAAACACTAGTAAGCTTGATGATCCATTGAAAAATCATTGTA
>NZPradTrx010958_C01_E01_frag_10854_1_100000_2_190
TATTTGAATGATTACTTTAGCTTCCATTTTAAACGAGTAGATTTCAGGTTGAGTTCATAGTTTCATGGCATGCTTTTTGTTTTCATCTTTCCATGGCATGCTCTAATTTTAATTGATTAT
>NZPradTrx010962_C01_E01_frag_10858_1_100000_1_11
ATACTTAATCAACACTAAACAGGTTTTGCGGAAATGTGTTTAATTGTACTTATGGAATGTAGCAACTTCCTGGACTTCGTTCAATCGGCCTGCATGACCTTTTGCTGCTTGAACTGCGTT
>NZPradTrx010968_C01_E01_frag_10864_1_100000_2_158
CTACTCCAGGTTCCTCATTATGTACTTGCTAGAGTGTTATTAGTATCTAACATTTATTATTCTCCACAAATTTATGTGTATAATACTTTGTTATCACCTACATGAAATCCTATATTTATA
>NZPradTrx010975_C01_E01_frag_10871_1_100000_3_317
TAAATGTAGAATTTACTGTTAGAGTAATGTATATTGACATCATTAGAGTGAAATCCAAATAAACTTCTGGATTAAGAGCTAGAAAATGATTAGGGTCAAGAAAATCATTGTCAACTAAAA
>NZPradTrx010978_C01_E01_frag_10874_1_100000_2_148
TTACTTTGGTAAAGAGAAGTACAGTTCACAAAGAAAATGAGTATTCTAATAATGTCCTAAAATCACAGCATGTAGTACCAATCAGAAGGCTTATTTGCAAACCTTGTTTGGCGATCATTA
>NZPradTrx010987_C01_E01_frag_10883_1_100000_1_102
TTGGCCTTGCATGAACAACTACCTATTTGCAGAATGATGAGAGTCCATTCCATCTTACAACCTTCATTAAAGTGGTCTTCCAGCTCGTCTCTCAGATTGTGTTCTCAGCATTGAGGATTG
>NZPradTrx010991_C01_E01_frag_10887_1_100000_1_3
ATAAAAGAACAACAATCCATGTAAAATGAACCTCTACTTTTCAAATTATCTCGCCAAACAATGGTGACTACCTTAATTATAGTTGCGTCATAACCAACCCATGTTCATTTCGTAAGCTGA
>NZPradTrx010993_C01_E01_frag_10889_1_100000_1_63
AATCCATCTTAGTCATAAAACATTAAATCAATGTGGGGTAGCAACATTAAACTCTCTTTGGGAGTAAGAAGTTCATGATGTTGTGGCTGACAAGTTTTTTGAATCTACATTCCCATTTAA
>NZPradTrx011001_C01_E01_frag_10897_1_100000_2_200
TTTGAGTGGATTGCAATAATTTATTCCATTTGTCCTTTGGGATTGTGGTGCAATGAGAGTGGTGGCTTTCAAACTACCCACAAGGGTCTCAATCCCCTTAATCACATGTGCATTAGTTTT
>NZPradTrx011006_C01_E01_frag_10902_1_100000_1_30
ATATCTTAACATTATATAGGATAAAAAGATCTGTCAGTATTAAGACTTCGTTTTCTGCTGAAAACATTGTCAGCCTAAAGCTGCATCTGTATCATTTCAGAATTAATGTGCACCAAAAAA
>NZPradTrx011008_C01_E01_frag_10904_1_100000_1_140
GGAAATGTACACTAGAGTTGCACGAATTTGGTAGAAGGTGTTCAAGCCGTTTAGAGGCTACACAACTTAGTGAAAATTGTGAAGTTTTATAAATTGTACATTACTGAATTAAAATTGATT
>NZPradTrx011009_C01_E01_frag_10905_1_100000_1_103
GTAAATAAAATAAGAACCAAGCTTATAGGAGTTTGTTGAAGAACTTGTGCAAAAAATATCGTTCCCTTACACTCTGTTTGAGGTGAAACATCAAGGAAGGGAACTACACAAATAGTTATT
>NZPradTrx011020_C01_E01_frag_10917_1_100000_1_11
ATGGTTACTTTTTGAAGACAATGATAGTGTTCTCTGACAATTTCCATAGCACTAATAGCTATCCTTGCATATGTTACAATGGCAAGAGCTTCCAGTTTCTTCCCACGGCTATCACTATTG
>NZPradTrx011026_C01_E01_frag_10924_1_100000_2_228
AACTTATAGTTAAGATATGAAATTTCTGAATTCCAAATTCTTAGAAATTTCCACAGTTACATCTCTTTTCTTGGGTTATATCTATGTGTCCATATCTTCGGTTACTTAATAATCACTAAT
>NZPradTrx011032_C01_E01_frag_10930_1_100000_1_29
AAAAATAAGTTAATAACCCAAGGACACAGTAATATGATGAAAAAATTGCAGATTTATAACAAGTCTGCCCACAAACAGCCCACATAGATCTAGGCAGTGCTCCTCACCACCAGTCTAATA
>NZPradTrx011033_C01_E01_frag_10931_1_100000_1_106
ATTTAATTGCTGTCTATCTTTCTTAGCAGTGATATATAAGCAAATAGCCACCAGATAATTTTGATTTGTTCTGATTAACTTTGCAGCTGGTTACTGTGTGGTTTCTATTTACCTTTTATT
>NZPradTrx011038_C01_E01_frag_10936_1_100000_2_157
ATGTGCAACTAAGAAAGACTTTAAATGATAATGAAGATCAACCATAGAAAGGACATGGATCAACTGTACCGGTGAATTGTTTCAGCCTTTTTAATGACTCTACCTTGAAGTGATATTTAA
>NZPradTrx011042_C01_E01_frag_10940_1_100000_3_303
TAGTTTTTGTTACTGTGATGAGGGTTGATTTTAAGATATTTGTATAAAGAAACTTGTTATTGTCATACACAAAATTAGCAAAATTGGTCTTTCTGGATTTGATAATCATAGCCTATGTTT
>NZPradTrx011043_C02_E02_frag_10942_1_100000_2_186
TTTCCCAGGTGCAAACAGGCCGTTGGTGGTGTCTGAGACTCTGACCTAATCAGGCCAATAGTAATGCTTCTCTTTGAGTTTATAATTATTTCAAAATAAATTTCACGACAAGGAAGAAAA
>NZPradTrx011048_C01_E01_frag_10947_1_100000_1_35
AACAAATATATTTTATCAAGATCTACAGTTTGAGATCCCTCAATGTTTCACACTTTTTGCTTATGGGGAAGTTTCAACTGCTGGTCTTGACATCCTTGAGGTATGAAGAACTACAAAAGC
>NZPradTrx011051_C01_E01_frag_10950_1_100000_7_977
AGCCACCTTCGTCCATTTGTGGGCTTGTACTTCGTAAGGGCCTTAGCCTTGTTCCATTTCCAATGCTTCCATCGTGCTTTGGGAGATTGCAAGCCTAGCTTTGTGAGTAGGGAGTAGGAG
>NZPradTrx011052_C01_E01_frag_10951_1_100000_2_194
AGACTACACCATCCTAACGTGGGTTGCCATTTAATGGGTAGGGGTACAAGGTTGCAATTTTTGGGTAGAGATGGCCAGAAACCCTCAAACAAAAGATGAGGTAGTTTCTTTATCAAACTA
>NZPradTrx011059_C01_E01_frag_10958_1_100000_1_41
TAAGTCATAAGTTACCTACCTAGTGCTGGCTTGCAGGCTATTGGGACTGGAAAGGGTTTATACTGGAGTCAATTCAGTGCCTCCAACTAAATCCTTTTTTATAGAAAAAATATTATAAAG
>NZPradTrx011065_C01_E01_frag_10964_1_100000_1_7
ACTGCAAAACAGATCCCTTTATATTCCAATTCCAACTTAAAATACAAAGATGTCTTATAAACTGGAAAAGAATCCTATGTGGGCACAGGCCAAAGTAATTTTAATTCCAGGAAGATTTTA
>NZPradTrx011072_C01_E01_frag_10971_1_100000_1_61
TATATCATGTCTACCAAAAAATGTCAACTATCAATTATCATTTTAGAATTGCCAAATACATGAAAGTGTTCTGCACTCACCGTACTTACATATAGCTTATACAATTTCCTGTATTCTTTT
>NZPradTrx011075_C01_E01_frag_10974_1_100000_2_165
GGTGCATTGTTGATTGGGTGGTTGTTACAGGAGTGCCTCTGCAGCTTGTTTAGGGTTTTGCTGCCAATCTTGAAGGGGTCGTTGCCACCCTAATTGCTTAAGTTTCCCTCAGGAAACCCC
>NZPradTrx011104_C01_E01_frag_11003_1_100000_2_153
TGATAGTGGTGGGGATTGCAGTTCTTTCTGGCTAGTTATATCTGGTGCATTCTACCATGCATAAAAGAGGTGTGAGTCCACTTAATGACGCTTGAAACCACTGGTTAGCATGCCATATTT
>NZPradTrx011108_C01_E02_region:150__471_frag_229211_1_100000_1_114
TAGACTGAAATGAAAAGCCCATTTTATATCCCAGGCACAGGAAGACAACAAAGCTCATGATAGATTCACAGCCAGGTCTAGGGAAAATATCAAAAAACTGTGTGATTGGGAACAGTTCTT
>NZPradTrx011109_C01_E01_frag_11007_1_100000_1_118
TAAGTTACAATTTTGATGGAATTTTTGGAGTGTTTTTGATGCAGTTAAGTGATGATCACTAAAGGGTTTTATAAATTACAAATTGATGGTACCATACAGAGGAAGTTTCAACAAAATTGT
>NZPradTrx011116_C01_E01_frag_11014_1_100000_1_27
TGTTAAAGTTAAAAGAAGGTTTATGAAATATGTATACCTCTTGAAGATTAGTTTTAAGAGTATTTTTCAGTTGATATGATAATATCCTCTTTGCTTTCTCTGCAAATATTATTAGTGGTA
>NZPradTrx011124_C01_E01_frag_11022_1_100000_2_254
TTTAGATGTTTTGGATCTTAATGAAAACAGATGCTGCTTAACCAGCTCATTGGTCTTCTGTTTTTGAGTTTGATAACCCAGCTTTTTCAATATTTAATATTTTAAACTTCACTCTTAATT
>NZPradTrx011158_C01_E01_frag_11058_1_100000_1_1
AAAATTACATATCCGTATAGACATATAGACACACATATTATTCTGTGCAAATCCATCCACTATAACACTGAATTATACACATATCTATGTATGTATATGTATACGAGTCCATTAATTTTT
>NZPradTrx011160_C01_E01_frag_11060_1_100000_1_36
TAATCCATGGGTTGATGGTTTGGAACATCTTGATCCACGTTCGAGTACTTAAGTGAGATTGTGAGAGTGAGATAGCAGGTATCTTGCAAGTCCCCAATCAGTCTGAGATTGCGGGTATCT
>NZPradTrx011165_C01_E01_frag_11065_1_100000_3_276
AGTTGTGGGATGTGAAACCTCGATTGATCCAATAAGTGGAGATTGAAGCTTGATCATTGGTTGCAGTAATGGTCATTCCCAATATGCGAAAGCGACCCTACTGGAGTGTGTCTCTAACTT
>NZPradTrx011166_C01_E01_frag_11066_1_100000_1_55
TTTGTTGTTAATTCTTTGCTGTGGTCATTTTATTTATGTACTAGATAAGTTTGGTATATAGATCATTAAGTTTGTGTACAGGCATTTGAGTCCAATTCTCAGTCTTTAGTGAATCGTGAT
>NZPradTrx011192_C01_E01_frag_11092_1_100000_3_281
ATTCACTTTTTGGTCTCATTTCATTGGAAATGAGTCATTCTTGGTGATAGATGGATGCAGACAGTCTGGGAAATTGTCTAGAATACCTGATATTGACTGACATCTCTTTCTTATGGAAAT
>NZPradTrx011195_C01_E01_frag_11096_1_100000_1_8
AATTTGCATACAAATAGTAAGATTTAAAAATACCATAATTCCCAGTTTGTAATTTCTTTTATCAAGTCCTTAATGTCACTTTGTAGAACTCTTTCTTCCTCTGTGATTCCCAATTTACAT
>NZPradTrx011196_C01_E01_frag_11097_1_100000_1_16
TCTTGTTATAAAGCAAGTGTGTCAGAGAAAGGTAAAAAGACGGCCACATGAAGAGATCCCATACAAGAATTGGTTAGAATCGAGCATTCTAAAGAAGTTGGAAGGTTCACTGCACTAAGA
>NZPradTrx011199_C01_E01_frag_11100_1_100000_2_149
TATCTCCCTCTGATCTTGTGGTAGATGGGATACTCAGGTAGCGGTATCTCCCTTTGATCTCATGGTAGATGGGACACTGGAAAATCAGATACAAGTGGCATCAATATTGGGTTTATGATA
>NZPradTrx011206_C01_E01_frag_11107_1_100000_2_121
TTAAGTGAAAAACATGTATAAATAGCCTGGACAGAAAATGCGTGGTAATCAGGCTTGAAATATTTACCAATGATACAAATTTCACAGAAAATGGAAAGGCAAGGTTTAAAAAGTTTACAT
>NZPradTrx011208_C01_E01_frag_11109_1_100000_1_55
TTCTCTAGGCAACGACCGTTGTCTCCACAGCAACAGCGGACAGGCAAGGGGCACAACGGACAGGCAAGGGTGTTCTCCAGGGAACGGCCGTCGACTCCACAACAACAATGAACAGACAAG
>NZPradTrx011224_C01_E01_frag_11125_1_100000_3_258
TGCTTGTTGCATTTGTTCAAAGAGTAATAATGCCTCCTTTCCATGTCCATGCTGAGCATACGCTGATATAATTGTGGTCCATAAGACCGTGTCAGGTTTATAAATTTTATCAAATGATAG
>NZPradTrx011228_C01_E01_frag_11129_1_100000_2_138
AGAATATTTGTACATTTGTATCTCCATTGGAAGTATGTATTATATATGCTTGTACCTACTTCCATGATAGCAAGATTCAAATACTATTTGGGATAGAAATAATATGGAATGAAAATATTC
>NZPradTrx011242_C01_E01_frag_11143_1_100000_1_0
TACTCGAATCCACGTTTCCTGACAACCTAGTAAATTTAAGACATGTTCTTCATTTCCGTTTTAAAAGAGAAAATTTTGACTTTTGAAATTTGAACTATTGGCTTCAAAATGATCTAGTTG
>NZPradTrx011246_C01_E01_frag_11146_1_100000_1_7
ATATAATGCCTTTTCTTTCTTGATAGTTAATGGTAGGTCTATACATTCCTAATTTTGACTACTTTGCAAGCTGTCTCAGCATTTTTGACATTTGGGAGTCAATGAAGAGAAGAAATCTTT
>NZPradTrx011253_C01_E01_frag_11153_1_100000_1_1
AAGAAAAACGCAGTTGAGATTAGTTTTCATTATGGATTCAGTTTTAAATGGAAATGCAAAAATTATCTGCAATTCTCTTATGATAAAACCTTTTAGCGTGGGAGTTTTGTATAGCTTGGA
>NZPradTrx011262_C01_E01_frag_11162_1_100000_1_92
ATGTTTATGTAAGAATATGTAGGCAGACAATTTTGTTTTTGGATGAAAGCTACCATGAAAATCTAAGAAGACTTGCATGTCATGGATCTAGATTGTGGCATCATGCCTGAGTTGCAAGAT
>NZPradTrx011267_C01_E01_frag_11167_1_100000_2_127
CTTCTATTTTACAGGTTAAGAAAAGACCAGATTATAGAAGTTCTGAACATGTTGCTGTTCCTGTATTTCGAATTAACATTGTGCTTTCTATGTGGCCTCAGGTTTTTACCTTCCATGAAA
>NZPradTrx011275_C01_E01_frag_11174_1_100000_1_104
TTGTTTTACTTTATGAGAAGATGCTTTTTGACTAGTTGCCAATATTTTCTAGGGAATCAATGATTATAGAGATTATGTTATTATTACTATTTCATTATTATGTAGGATGAAAATATTTTT
>NZPradTrx011296_C01_E01_frag_11195_1_100000_1_54
AATAATTCGGAGACCAAAAGCTGTAATTATACTTGGTAGAGAGGCGTTGAAAACATGATTGGAGCTTGAAATGCCAGAGGAGTTGAACTTTGTGTGAGCCTTGAGTGATAGAATTGTCTA
>NZPradTrx011298_C01_E01_region:1__912_frag_229219_1_100000_1_0
AGCAGATTTCATTCTACTTAGTTTCTTGGTCGGTTACATTACTGCCCAAGTTTTCCCTGACTTACACCCGGTTGAAGCTCATGGCATTTGCGTGGGCAGACCAGGGTAAGAATAGGACCC
>NZPradTrx011298_C01_E02_region:907__1497_frag_229220_1_100000_1_76
AATTGATTGTTTTAGGTCTAAAACTATATGAACTGGAACATTTTGCATTTGATAACAAGGACTATGTTGAGAATAACATCTAAAAAGTTGTTAGTGTCTATCTTTCTAATCTCTAGATGA
>NZPradTrx011301_C01_E01_frag_11200_1_100000_1_26
ATTTCCAACGCCACTCTTTAGATCCTTTCTTAGTGGTCTATGATATCAATTTTCTGTAGAAACGAGGCAAGTTGCAATGATGGACATGATGGCATTGTAGTGGATGGATGTTGACAGGTG
>NZPradTrx011304_C01_E01_frag_11203_1_100000_2_233
CTCATTGATAAGCTCTCAAGCTCTCAAGCAACCACTACATCAATGTGTCTAGCCATGACCATGTCAAATAACTATTATTCCTAACATGGTCCCACCACTATACTCAACTAGAGTTATAAA
>NZPradTrx011305_C01_E01_frag_11204_1_100000_1_68
AATAGTTCACAGTGAATGGAAAATGAAAGGACATCATTAATGGTTTTCATGCTATCTCACCCTAATCAAAGTTTCCCTATCATCTTTTCCTTCTAAATCACAATAATTTGGTCAAAAAAT
>NZPradTrx011306_C01_E01_frag_11205_1_100000_1_0
GTATGCCCAAGATAGGCACTCGTGTCTGTGAAATATAGCCTGATCAAAGTCTGAAAAGACACTAAGGATGAGCGAATATCTGAAGAAAAGCACCTCGGATAACACATGAAAGATAGACTT
>NZPradTrx011316_C01_E01_frag_11216_1_100000_2_220
ACTGATTGCTAAAACTTAAAACTACAAAACATTTCCGTCTAATTGCGTGCGGAGCATATAAATCACTTGACACTTATACCATACAAGGCAATAAGACAACATCGCAGATATGATTGGTTA
>NZPradTrx011327_C01_E01_region:1__287_frag_229221_1_100000_1_2
AAATATTTCTACTGATGAATGTAGAGAATCATTGGAAGCCAACATGGTCGGCGGAAGCAAGAATGGCTCACGGGTTTCGAACAGAGCGAGTGGAAGGAGAAAGCTGTTCTGGAGCTCTTT
>NZPradTrx011334_C01_E01_frag_11233_1_100000_1_71
TATAAATAGTGAAAACAATCTAATCCAATTTGTTGAGCCATACATGTGAAACGCATTATTTTAGCATTCTCATTATTTATGAAATTAAAATTGCTGTGATGGTAAGTTATAATGTAATAA
>NZPradTrx011338_C01_E01_frag_11236_1_100000_2_173
AGAAATTTGTTTCCATATTTATTTGCTCAGCAAATATCCTACTAGAATTGCCTGACGGACAGGAAGCAACAAAATATGGTGGCAATGGAAAATGTTATATGCATTTTTCTTAGAGAATGA
>NZPradTrx011345_C01_E01_frag_11244_1_100000_2_143
AATCCTAAATCCGTTTACCATGCATTCATAAAGTATCGTTAGCAATCCATTTATCAGGTATTTACCTGTCTCACGAGATCTGTACCGTCCCCTTTCTTTCAGATGGAGTCTGAGCTTATT
>NZPradTrx011365_C01_E01_frag_11264_1_100000_1_3
AATAAGTGTTCTAGTTCTACTTGCCATTAATTTCATTATCGTTTCATGATTTGTATCTCTCGTGGTTGATATCTTTATCTTGGGCATTTTTGTGATCTATGAACACTTGAGCAATTGTAT
>NZPradTrx011381_C01_E01_frag_11279_1_100000_1_2
TTAATTATACACATTATTAAATGCGAGCCACCACCGTGTGGCAAAGTTTAGAGATGTGTTTCATAGATTGATCGAGCCATATAGTGAATCAATTGATGCTAAAGCGAGAGTCAAAACATA
>NZPradTrx011385_C01_E01_frag_11283_1_100000_1_98
ATTGAGTTATTTTTAAAGTGATTGGATGATGAAGTTGGTTATAAGTTTTAGATAATGGAGTTGGTTATAAGTTCTAGCTACAAAGTTTTCAAACTAAGTGATAGTTTAGAGTACTCACAA
>NZPradTrx011386_C01_E01_frag_11284_1_100000_1_29
ATTATCAAATATGACTGCTAGGGAAAGGGCATACTCATAACTACTTCATAGCGCAAATTTCCATGTACAACAACCCTCCAAAAATAGCATCCACCATGTCATAATTCCATGTATATCAAA
>NZPradTrx011393_C01_E01_frag_11291_1_100000_1_107
TAGATTGAAGACAAAATTCAATTCATATGACAACATCAGTAGCACAGAGAAGCCTTTGTCATTGATAAACACATTATCCTTGTTGTATAACTCGGAGTAACCTGAGACATCATGACAAGA
>NZPradTrx011414_C01_E01_frag_11312_1_100000_2_145
TAAAGAAAGTAATCAAACACGAAAAACTACTTGTAAAACCTGCATATAATTAAGCAAATTAAAATGCCTAATGAGGATGGGAAATATATACGTACTTTAGGTATAACCCTTACTTAGAAG
>NZPradTrx011425_C01_E01_frag_11323_1_100000_1_84
AATTGAATAGATTCTCCTGCTAAGATACCACTATGATAGCACCAAAATGAACTTAGCGCCAATTAACCTTTAACGCACAATCAATCTCGATGCATTCACATCCAAATTTCAATTTATTCT
>NZPradTrx011426_C01_E01_frag_11324_1_100000_1_6
TTTTATAAAATATGATATTGATAAGGAACTCGGAAGTTAACCCATTAGCAAAAAATGGTCGAGTAGTTTCCCCAGAGGATGTATACAGCACATACATTTCTAGTATGATTTTCTCAATAA
>NZPradTrx011456_C01_E01_frag_11355_1_100000_1_90
TCCTTTAAGCATTATTCATACTTTTTTGAAAAGTAAATGTGCCTGGTATATCACTCAAATTTCAGTGTCATGTCAGTACTCTCTCTACATGAGACTAACCATAACTGGAATAAATGCTTT
>NZPradTrx011462_C01_E01_frag_11361_1_100000_1_21
ATAATTTTTGTTGCAATCATCTTTTCAACTTCCTTCTTGATAAAGGGCAAGAGAATGGTGTGTTGAACGATATCTCCTTTGCATGATTTCATGTCATCATATGTCCATTCAAACACATTT
>NZPradTrx011470_C01_E01_frag_11369_1_100000_1_63
TTTATTGTCCAAGTTATTTCACGTTGGTTGTAATTTATTACTATCCTTTGCCCTTAAGGGCCTTAAATTGGCCTCTACGATAGATATTGTGGAAATGGCCATGGAGAGATTTCAATCATA
>NZPradTrx011479_C01_E01_frag_11378_1_100000_6_781
AGTGGAACTCTTTTGAGTGGTTCAACATTTTGTTGACTTTGCCAGCAATTCAACTTCCGTTAGGTTTCATTTTTTGTCTTGTTATATTTGGTTGGAATCTTGAAGTGAGTGCTTAGGATG
>NZPradTrx011481_C01_E01_frag_11380_1_100000_1_90
TGGTTGAAAGTCATAAAGGTTCCTACCTTTTTCATCGTTTAATCAAGTAGCATTTTATGACTCTCTATTTTTTTCTGACCCTATGAATTTATGTATTGAACAGTAATTGTAAAATAAAAT
>NZPradTrx011482_C01_E01_frag_11381_1_100000_1_7
AGTTTATGGTTCATATCTCTCAATTCACTTGTTCTTGCTGAAAAAACATACTCACAAGAATAGAGTTTATAATGGTAGCAATTGGAATCCACACGTGTCACTACTGACCCAGATTGGGAT
>NZPradTrx011484_C01_E01_frag_11383_1_100000_2_126
TTCTTTATTGGAATGTTTCACCATTATTGGCTATAATTCCCCACATTTCATGAATCGATGCACTGGACAACTCAATGACTTGCTCAAAGGGTGCAACAACTCATTTTAGGTGTGAAATAT
>NZPradTrx011492_C01_E01_frag_11391_1_100000_6_647
TCTAGCATTGGCTATTCAAAGCACTACCTAACACCCCATGACTCATTTGTGAGGACTCTAACATGGTTGAGTACCAAAAGATGGGGCATTGTCCACTTGCATGTCAGTCAAGGAAAAGGA
>NZPradTrx011494_C01_E01_frag_11393_1_100000_1_2
ATGTTGTTTCATGGAATTCAATGATTTCAGGGTATGCAAAGAATGGCTATATAAACGAGGCTCATGATCTTTTTCAGAAAATGCCGCACCCGGACACGGTTTCGTGGAATACTATGATTG
>NZPradTrx011495_C01_E01_frag_11394_1_100000_1_16
AAAAATGGAAGAAGAGGGCATGGTGGTAATCACACTGAAAGTTTACCATGTGCTTATGAATACTTTATTGTCATTGAAAATCTGAACATCACCACTTTGAATGTTGACCTAAAGTTTGAT
>NZPradTrx011505_C01_E01_frag_11404_1_100000_2_123
TTTCAGGGTTAGTTGGGTTGGTACAGTGTTTATTCTGAGTTCATTTCAGTTCAAGCTTTAGATCATTCTGTCAAAAATGTTTTCTTAACTGACCCCCTGCAGAGAAGGATACCCGATCTT
>NZPradTrx011523_C01_E01_frag_11422_1_100000_1_118
CATGTTCTTATTTTTCTTTTGGCTGAATGTGGTTTCATGTTTTATTGTCATGTAAATGACAAATGGTTATATTTTTATGTTATTAGGATTGAATAGGCATTATCATTTTGTTTGAGAAGA
>NZPradTrx011525_C01_E01_frag_11424_1_100000_1_2
AAAGAGAACGCTGAGGTATATCATTCTTCTTACTGCCTGTAGGTTGTGTGTTCTAGCAGTAAGCAGCAAGGTGATAGGGCTTGTATTAATGTAGAAACCTAGATTCAAAACCCCCAAATA
>NZPradTrx011528_C01_E01_frag_11427_1_100000_2_139
TTTTGATAGCTTCCTTCACAGGAAAAAGCTACGATGACCCTAGTTTAAAAGGCTTTTAACCTTGCTGCACATGCAGCTGTTGTCAGCAGCCACACCCATGCAACACTGCTTCTCACTAAT
>NZPradTrx011552_C01_E01_frag_11449_1_100000_2_130
ATTTTGCGCCCTTGGGACTTGGTTAAATGTGATTGATTTTCTTCCCATTAGGACTTGGTAAAATGAGATTGATTCAAAGTGATGACTTAAAGCAATTACCTTTTGAGTGAGGTGATATTA
>NZPradTrx011555_C01_E01_frag_11452_1_100000_1_118
TATCATCTGGCATAAAAAGAGGATTTGAACCACAAGACTGTCAACGAGGAATGCTCTTCAAGGAAAGAAGACACTTGGCATGTTGAAGAAAAACTGAACCTTAATGAAGCTACTAGAGTA
>NZPradTrx011556_C01_E01_frag_11453_1_100000_4_517
TGCTGAATAAATCAAACCCTTTCCAGATTTTTATCAGAAATCGCAGTGGCAGTTCTTCTATATTCTGGGTTAATACTTATACCTCTGTATAATCCCTAAAATATGTTGTTGCAGAAAAAT
>NZPradTrx011559_C01_E01_frag_11456_1_100000_3_330
AATATAAATGGTACCAAATCCTCTATCCTTATCTAAACCATTGGTGACTCATTTCTTTGAAGACACGAAACAACACCTAAACTGGGAGCATCTAATTAGAACTGTGAATGAAGGAGAAGA
>NZPradTrx011571_C01_E01_frag_11468_1_100000_2_251
AAATGTATTGGAGACAAGGTAATCGGACTATAGGCTATTTACCGTACAACATGGACATAAATTCTGATCATCCATGCTGAGAAATAACTTAAAGAAGCACTCTTATTTCACGACTATAAA
>NZPradTrx011575_C01_E01_frag_11472_1_100000_1_32
AAAATCTTATTTTGACATAACAGCAATTTTCTCCAAAAGTTGTTTAACATCTAAGATCTTTCCTTGGTCCTACATTGGAAGATTCTTTCAAGGTGGAATTGGTTATCTTCCTATTTTTGT
>NZPradTrx011587_C01_E01_frag_11484_1_100000_2_132
AATGCTTTATGTTCTTAATCATTGTATTACGTAACTAAGAGGCAAGGTGCTTTCATTAATGCACGAAGGCCTAATTGAGAATGGAATTTAATTTTTGTGGAGAAAAAATTATGATATTAA
>NZPradTrx011594_C01_E01_frag_11491_1_100000_2_163
AAATTACACACTACTTCCATATTGCATCACGACGTCGGGCAAAAGTGACTCGAAAATCCTACTCGAAAGACCGTCTTCGATATTCCATGGATTCATACAATATAACACAACTATGTAATA
>NZPradTrx011597_C01_E01_region:1__175_frag_229227_1_100000_1_44
ATCCATAAATTCCAAAACAATCATAAAGGAACATAACCAGAAATTCAAACTGAACCAGTATCTTGCTGAAAGGTGGGATTTGATTTTGAAATTTTAAAGGTCAAGGCTCAAATATAAGTT
>NZPradTrx011598_C01_E01_frag_11494_1_100000_2_168
ACATCCTACAATTCTGTCTATTTAACTTGATTACAATTTCAACTTCCTTTGGTAGCTAGTATATGGTCGCTTGTTTTCGTTTCAGTCTCTTTGCATTCTTAACCCGACTTTATAATCTTT
>NZPradTrx011612_C01_E01_frag_11507_1_100000_2_131
AGCCACATCCTGGGACTAATTCAGAAAAATGTTTGGCCACATCATGGGCACTAAGTCAGAAAAAAAATTATGTTTACCGTGGTGGGGATGTGCCTGATCGCTGGAATTGTATCCCTCGTT
>NZPradTrx011631_C01_E01_frag_11525_1_100000_1_2
AATATTTGAATAACGACGCTCAAACACAGTATTTCAGAAAATTTTCGAAGGCTATGAATGGATCTCAAATTATGACTTCCATTGTCTCTATTCAGTTGATATAATTCATCGAGGTGTACG
>NZPradTrx011633_C01_E01_frag_11526_1_100000_1_20
TCAACATTGGGCATTGTTTCGTCTTCTTTTTCACTTTGATTTCTTATTGTTATCACAAAATCCAATCCAGATAGGTTGTTGACCAGGAAGACTTTATGTAACTCTTTCAAACCAACTTTT
>NZPradTrx011634_C01_E01_frag_11527_1_100000_1_90
AATATTTTCATATAACAAATACACTTCATCACAATAGGAAGGAAAATGAAGGCCCACAAATGCAATGACTTGAAACATAGGTAAACAACAATAAACTAAAAAGAAATATATGTATTTGAT
>NZPradTrx011637_C01_E01_frag_11530_1_100000_2_295
AATTTTTAACAAACAGATGATACAAATCCCTTGATTTCTTGATCTATGCTTGTTTGCTTTTAGGAAATAATATCTTGCCAATGTGCTAAAATGACTAAAGAATTGTTGATTGAATTTAGA
>NZPradTrx011646_C01_E01_frag_11540_1_100000_2_166
TGCCCATGCAGATGTACATCTACTCGTGACCTTGTAAAGTTGTCCGGGCAGTTGTATGTCTGCCTGAAATTTTTTCTGGGCTCCCTGCAGCCTACTGTGGCTGCCTTGCAACTGTAAATT
>NZPradTrx011660_C01_E01_frag_11554_1_100000_1_2
TGAAACATCTTTGAAAGTAAAGGTACCTGGCCAAGTTACTCATGAACCATCAATGCCAAATCCATTCCTAATGTATCCATGAGCCTTTGATGCCAAATCCACTGCTAAGGTATTCATGAA
>NZPradTrx011670_C01_E01_frag_11565_1_100000_1_7
TTTGAACAACCAATGAGGTGTATATCAGTTGGTTTGTGTGGGGAATAGTCCTTATCAGGTCCTAGTTCAAATCTCATAGGGCAGGGTTCAGGGTGGGAGCCATCTCTGGGGGTTATAACT
>NZPradTrx011675_C01_E01_frag_11570_1_100000_2_276
AAAAACATTCAGTTGTTTATATATTTACTGAATTGAAAAATGGTAGATGAACAATGTACAAGCAACCTAATGTGGTTTAGTTTGGAGAAAATGGAAACTTTGTTGCTTTAGAGTTTTATT
>NZPradTrx011682_C01_E01_frag_11577_1_100000_2_138
GATTTGAGTACTTGATGTTCTACTGCGTGCCAGGAGTCGTCTAGTACACCATTGGATTGCTGTAGAAGTATTATGCGAATTTTTTGGTTAATGATATCCTGAATGCTTTTATTGGCTATA
>NZPradTrx011683_C01_E01_frag_11578_1_100000_1_67
AAATATTAGAAACACAAAAATTTAAATGGGCATGATAACAGGAACATGGCAGATAAACCTGCCACACAATGCTAGCTTATGATCCTTAAGGCAATTGTTACTATAATGAAGAATTAATTA
>NZPradTrx011699_C01_E01_frag_11594_1_100000_1_109
AAAAATCCATTGAAATCCTCCAATTCTCCATGGAGACCATTCCAATCTCTGTGAAGAATCCCTGTCTTAGGACAAATTCCTCTTTGACAAATACCATCCCCTCTTGAAAAATGAAGAATA
>NZPradTrx011706_C01_E01_frag_11600_1_100000_2_138
AACCTCCAAAATGGTTGGCAAGGCGCAGGGTCTCTACACTTCCGCGAGCCAGGAAGAATCACATCTGTTGATGGCGATGACATTTTGTTTCTCCAGCGGCGAGTATAACGGCAGCACCCT
>NZPradTrx011709_C01_E01_frag_11603_1_100000_2_205
GAAATATAGGGCAGCGGCAAAGGTAGAGGCATCTGCATTATTATTGAGGAAATGCAGCTCAATTGTTGAGAAGAAGACTCCCAGAACTCGAAGTAAGCCACCCTGCCCCACCCTGCCTAT
>NZPradTrx011711_C01_E01_frag_11605_1_100000_1_71
TAAAACAGGACACACAAAAGATACTGAATGTTCACTGGTTTTGAGGTACATCATATTTGTGTTTCCTATTTTGGAGTGCCTGTTTCAACTTTCAACCCCAGAAAAGAGGTTCTAGGAAAA
>NZPradTrx011723_C01_E01_frag_11618_1_100000_8_1305
ACAATTGCTAATATTGAAGTTCTCATACACTTGCATGTTTACACATCCCCATGTAGGCGGTAGATTTTTTTTACCTTTTTCCTTAAACCATGGTAAATAGTTAACACATTGGAGTAATCT
>NZPradTrx011729_C02_E02_frag_11625_1_100000_1_2
ATGCTCGAATAGATTCCAACCATATGCTATGATGTTATAAATTAAGGCTTAGAATAAAAACAATTTACAGCAGGCAAAATCTATGACATAGACAATAAGGTAGGGCCTTGGGGAGATGAC
>NZPradTrx011734_C01_E01_frag_11630_1_100000_2_249
TGAGAACTGCGTGTACCATTGTTGAGACGCTGCATGGACCACTGTTTTCTGCGTAGATTGGTGAGGAGGCCATTTGCTGCCTGAGGCTCTGTGTACCAAAGGCCCATTTCTCTTTGATCT
>NZPradTrx011745_C01_E01_frag_11641_1_100000_2_174
TAACATCTCAAACCTTGCATGGAAGAGGAACTTATGATCATCTTTGTGAAGGTGAGGTACATTGTTTGCATGAGTACAGTACAAAGGGTTGTGATCCCTAGTTCAATAGTCAAAAATTAT
>NZPradTrx011747_C01_E01_frag_11643_1_100000_1_35
TTTTAATAAACTTGATCTCGGCCTTGGTTTTTCTTACATTTCACCTTTGATCTTCAAGTCAGCTGAGGGTGAAGAAATTATTTTGCTTGGTCTTTTGTAGTTTTCCAGAGAAATATAGTT
>NZPradTrx011756_C01_E01_frag_11652_1_100000_1_11
AAATTTATGATATGAGCTAACATTTTGTGAAATCTTGGTAAAATCACAGAAACAGGCTAATACAAGCAGAGAGAAGCAAGAGCTCTAGCTAGACAGAAGATGATAAGCACAAATTTGCAA
>NZPradTrx011757_C01_E01_frag_11653_1_100000_1_74
AGGTTTATAATAAGAACTAGCTAGAATGTAATTGGACATGCTGTACAAAACTGATAATTTCAATAATACGGTCCACCAGAATTATTACTCCAATTATGAATCAGAGTTTTGGTCTAATAA
>NZPradTrx011764_C01_E01_frag_11660_1_100000_1_90
TTTAGTAGTAATCAAAGTCATTTATAACTCACCTCACCTTTAGTGAGCGATTATTGCCCACATTGGTGGTTAGTCCTGTCCTAGTGGTCTCTTGGTGATCAATAATTTGATTGATTATAT
>NZPradTrx011767_C01_E01_frag_11662_1_100000_1_90
AAGTGCAATTTCTACAAACTAACAGAATTGTGCAGCATAAGCAGAAAACATGTCATCCCCAACTAAGGCAGAATTCAGATAACAGGGCAATGAATCAAAATGAAACAAAATAATTTCAAA
>NZPradTrx011769_C01_E01_frag_11664_1_100000_1_8
ATATCTTTCCTTTTTATTCATTTAAATAGAAATGGAAGTACAAAGGACTTCTGTGTTACAAATCTGGAATCCTGTACACTAGAGGGGAAGCAATACTGCTCACTCTAGGCAGAAAGATAA
>NZPradTrx011772_C01_E01_frag_11667_1_100000_1_14
ACTGATATTCTCTACATTTCCACGTCAATGAGGTAGAATTTTAGTAAAGCGCGTACGGATAATAATTTCCTGTTTGCATCTCCCCTACCAGGCATGGTACCAGATCATTGCAAGATTTTG
>NZPradTrx011773_C01_E01_frag_11668_1_100000_1_60
TTATCTGTGTAAGCAATGAATTTAAAAGTATAAATTAACCAACATCGATTCGCAAACTTAGCAAAAATCTGTGGCGAAAAAGCTTCATATTTTGAGTCAACAAGAAAATACAAATGTTTA
>NZPradTrx011774_C01_E01_frag_11669_1_100000_2_226
AATTGGGAAAGTTTGTTATGCCGCAGTATATATTGACAGGAGACTTGTAGATGAGAAAGCAATAGTCAAGAGATGAAGGAATTGGTTGGCAGTGGAAAAGCAAGGCTACAAGACTAACAA
>NZPradTrx011781_C01_E01_frag_11676_1_100000_2_194
CAATTTTCTAGGAGAGAAATTCAGGGCAGAAGGGCATTCATTTTCAAGTGATTGAAGCGGAATGGTGGGCACGCAAAACAAGGGAATTGTTGCAAAACTTTGGCTTGATTTCAAAGGGCA
>NZPradTrx011783_C01_E01_frag_11678_1_100000_2_208
GGTAAAAATGAGAAGCGTGATCAAACCCTATTAAAACTGGCAGGAAAGAGAACTCATGAAGGGAACCTGCTCTGTGACTCCAATACTATTGAAAATTAAGGAAACGCCATTTCTCGTGCT
>NZPradTrx011807_C01_E01_frag_11701_1_100000_7_898
TTCAGAATCAACTAGACAATTTACTTCTCCTTCCCCATGAGATGAAAACACAATAAGAAAATGGGATGAAATCATACATGGGAATTCTTAGTACATGAGTAAATGTCAACTTATAATAAT
>NZPradTrx011817_C01_E01_frag_11711_1_100000_1_3
TGTGTATAAACCAATGATAAAATATTTCTATGAAATTATCCATGTATTAAAACTATGGAGGCATTGCGTGCTTTGAAAAAAGACACTTATTCATTCCTATCACAAGCCATGGCAATTTAT
>NZPradTrx011818_C01_E01_frag_11712_1_100000_5_637
AAGTACATTTTTGAAACTATCGCTGCTAAATTTATTTCCATGTGATCTTGAAAAAAAAATTGTAGTGTTCTGACAAAAATAGAAAAGTAGGAAAATGCTCTGCTAGGGTTTTGAGCAATA
>NZPradTrx011822_C01_E01_frag_11716_1_100000_1_2
TTTGAGGTTCCTATTTTTTAGGAGGCGATTCTTATTTTTTATGAGGCTTAGCTTCACATTTTGAGGTTCCTCGTTTTCTAGTGGTCACTGCAATTTTTAGCACACCTATTTTTAGGCAAT
>NZPradTrx011828_C01_E01_frag_11722_1_100000_1_95
CTGTCTAGCCTTTTCACTTTCCAGATCTTTTCTTTCTTTTTGACCTTTGTAGGATAACCAGTAACAATGATGTTTTATCATATTTAGATACTGCTTAGAAAGTTTGCTATTGATTTTATT
>NZPradTrx011829_C01_E01_frag_11723_1_100000_1_2
AAAAATCAAGAAAAAGTAAGAGGCAATATAGAAGGGTGTAAACCAAAGGCTGAAGTAACTCATGCATCATCCGCTATTGCTCCCTCTTCACATCTAAACACCCACGATGAGGTACTTCAT
>NZPradTrx011833_C01_E01_frag_11727_1_100000_1_61
AATCTGCCATCAATTGACTTTGTTGATATTCAACATATTGCATTGCCTTTTCTCTCTCCTGAATTTCTGTAATCTTTTCTTCAAGTTTGTAGTGTTTTGGATTTCTCTAATATTATTTTA
>NZPradTrx011834_C01_E01_frag_11728_1_100000_1_2
ATTTTGAAAAATTCGGATGCCATGAGTTTCAAGATAGTGGCTGGTGTGAAATATGTGAAACAGAATTTCCGGCATGGTCCAATTTCCAATGGATGAACTGACCGATGAGCAGCAGTGTAT
>NZPradTrx011835_C01_E01_frag_11729_1_100000_1_62
TTTTAAGGATCAATATTATCATTAAACTCACTTAAATTGCTGAACTTATCTATTTTGGGAAGTATTATGGAATTTGTAAGGGGAGTGAAAAAAATTGAATTTATGTTAATGGTTGATTTT
>NZPradTrx011837_C01_E01_frag_11731_1_100000_1_106
ATCTATGTCATGGGTGTCGTGCAGGCTCCCCTTTTCCATATCCACAATTTGACTAGTGGTAACTCAAGTGGAATTAGACGTTCATCTTGAACGTAACTCCAACAGAATCGGGCTTTCAAG
>NZPradTrx011856_C01_E01_frag_11749_1_100000_1_102
AGATCAAAGAGGAGCTATTGCTCAAGTCCAAAATTAGAAGAGCATTAGATCTGGGTTTGTTTGTGGATCTAATCATTATAAGGCCGAAACTTAATAAAGTTGAAACTTAATACTCCAGTA
>NZPradTrx011870_C01_E01_frag_11763_1_100000_1_80
GAATGTGACTGGAATCTTTTTCCAACTCTGGGTTGGAATAAGAGCAACAATTTGAAATCATAGATATCCAAACGCCACATGGAGGTTGAATCTAAGCCTAGAAAAATAATCATGATCAAA
>NZPradTrx011875_C01_E01_frag_11768_1_100000_1_33
TGGAGAGATTATCATACCACAAACATTGCCTCGTGACATGATAGTTCCATTAGTTGGTTATTCAATGCTCAAGTGTCTACACACTGACTAGGTTTTGGCATATGAACATATGTGTTGTGA
>NZPradTrx011878_C01_E01_frag_11771_1_100000_1_102
TAGGGAAACATGTGAAGCACAATAGACCATTTAGGAACAATAGGTAGTGAGATTCACCCAATTGGAGAAGGGTATTTCTTGTATATTGTGAGGGGAGTCCAAACCATCATTTGAAATGTT
>NZPradTrx011883_C01_E01_frag_11776_1_100000_1_63
CACTTTCTGGTCAACTGCTTTTCAGATTTACTTCAAATGATCTCTTGATTAGAGACCTCGAAATAACTATTTTTGTTGGCATCTTTAACATATTGTGTAATTATAGGGCATTTTCTTTTA
>NZPradTrx011887_C01_E01_frag_11780_1_100000_1_84
TAATTTCCAAAGTGATTGATGGCCTAGATTAGATGTCGGCTCACTTGAGATCAAGAATTGAGATTAAAACATATCCACTTAAGTAATTTGCTTCACATTTCCTAAGTTTACTTTAACTCA
>NZPradTrx011889_C01_E01_frag_11782_1_100000_1_45
ATTTTCTCTTTTTAACGTCTTTCCCTGCTGATCAGTCTTCTAGGAACTCAACAGGTTTCAGATTAAGAACAACAACGCAGGAAGAAGATAAAAATAGATTGACAGGACTTTTAGGGATAA
>NZPradTrx011917_C01_E01_frag_11811_1_100000_1_17
AAAGTGAAAGGAAAAGAGATAGAGAGTGTGATACATAAAGAGTGTTAGGAAAAATGCAATTGAGAGAGTAACAAAGGATCTTCACTCAGTGTGCGAGTCCAAACGAAGAAAGAGGAAATA
>NZPradTrx011920_C01_E01_frag_11814_1_100000_1_44
ATGAAAAAATTGTGTAAATTTTATGTTTTTGTTTAGATCAATGCTATGAAAGATTGATTTTTGGGCAAGCTTTTCGGTTTAATTTCTAGTTTATTGTGAATTAATGCATAAAGTATGTTA
>NZPradTrx011924_C01_E01_frag_11819_1_100000_1_30
ATTAAGCTTTTCATTGGTACAATTCACTGTGATCTTATACCACTAAATTGTGTTGACATGCTTCTTGGCAAGTCCTACCAATTAGACAAAAGGTCTTAATATGATGGGTTTTAACTTTTA
>NZPradTrx011929_C01_E01_frag_11824_1_100000_1_102
TTTCTTTGACATCAATGACAAAATATGTTTAACACCAATCCAGCATGTTGATGATGAATTTCTATTAAATCCTATCATAGGACTTATCAAAATCAATTTAAAAAAGAAAAGAGCCTTTTG
>NZPradTrx011932_C01_E01_frag_11827_1_100000_1_7
AAAATATTGGGTTCAACAGATCGCGGTGGTTCAACATCCAAGAGGAAGAGATTGAGTGATGGTCAAATTGCCTTAGCTCAGACAACATTTGCGCAGTCTCCAGTTCGCATGTGTGCGTAA
>NZPradTrx011958_C01_E01_frag_11852_1_100000_1_73
TGTTCTTCACATGAATCAGGACATCTTTTCTGACTAGGGGAAACATTTTTAACTTTTTCATTGTTGAGTGAGTAGGTGCCAACTATCAGTGATTTATAATATTCCTTGGAATTTTGTTTA
>NZPradTrx011962_C01_E01_frag_11856_1_100000_3_322
TTGCAAAAGAAACTGAGGACAACAGACAGGTCATGCATAAAGGTTCACAGCAGAATGATACGCAATAGATAGAAGAGGACAGGACTCAACGACCAAGAAGGATAGGCAATAGACATGAGA
>NZPradTrx011964_C01_E01_frag_11858_1_100000_1_41
TCTTAAAAACATACTTCCTACCCATTAACTAATTAAACTTTTATTTGTATTTCCCCCCAATACCATAGGCATCCTTCATTGTATAATCCTCCTTCATTTTATAATCCATAGAATTTAGAA
>NZPradTrx011980_C01_E01_frag_11874_1_100000_1_65
AAACAATTGAAATGAAGAGAAATATATCAAATGAATTTTAAACAAAAAGTGGCAAACAATGTGTAAGCATTCTAGATTGCAGATAAACAGATTGCAATTACATGTATATGTGAAATTCAA
>NZPradTrx011988_C02_E02_frag_11883_1_100000_2_198
TCAACCTTCAAACTAGCAGACCGTATTCCTGGAACAAGCAGAGAGGGAAACTCGCAGAGGTGATTGGGGGTTCATCCAAGCAGCACTTGCTAGGAAATTTTAGAGAGTTGGAGTACATCA
>NZPradTrx011997_C01_E01_frag_11892_1_100000_1_81
ACTATCCATGCAGGAGGTCACTCTACTGTAGATGATTATGGCTAGGGTTTGACCATGTCAACTGGTGTGCTCCTTTGCATCAATCCAGATACATTGTAACCAAGCCTTCTATCCTATAAA
>NZPradTrx012000_C01_E01_frag_11895_1_100000_1_2
AACATGTAAGTATCATCCATAACTTCACAATATGCACCTTGTGCATCATATAACACATAATGACAACAGCATATAAATGTCAACCAGTACTAAGTGAGTCATTAACCCTAGCATGCACAT
>NZPradTrx012002_C01_E01_frag_11897_1_100000_2_175
TCTGAATAAACCCAGGGTGAGTTTGCAGACCATAGAATCAAAAACAGGAAATCATATTCACCAGGTTTGTTCGTGCGCATATCCCTGTGATCTAATAATTTCACAAGTACTAAAAGGACT
>NZPradTrx012003_C01_E01_frag_11898_1_100000_2_199
GAAAGAACATACATGTGTATTTGGCTGATAATAGGCTACTTTCCATCTTAGAAAATGAGGTTTATCTTATGATTTTATTGTCATCTGCATCCTAGCATTACTTAAAAGGTGTTTAATGTT
>NZPradTrx012007_C01_E01_frag_11902_1_100000_1_29
CTAATTTATCACATTGGCATAAGGTTCGTAAGTATCATTTTATTATTAGGAAGCACCAGTCCCTTGTGTGGTTGTTCCTTGGGAATGACCATAAAATATTGGGGGTATTGGTAAAAAGAA
>NZPradTrx012008_C01_E01_frag_11903_1_100000_2_241
TTGTGCATGTATATAGCCTATCTTCCGATCCTGAAGACGTGTTTTCTGCAGTATTAATATAATGTGCATTTATCATCATCTGAACAATTTTAATGTGTTTTTATATGCACATGCATAAAT
>NZPradTrx012018_C01_E01_frag_11913_1_100000_2_206
ATTTTCCTTGAGAAAGTGCTAAACAGGGAAATTGATGTGTTGCATTTTCTTTCGTAGGACCAGCTAGTGGAACTCAATTTTTTTTTGATGTGCTTGGTGTAAAAGTTAATGGATTGGTTA
>NZPradTrx012026_C01_E01_frag_11921_1_100000_1_95
TTATGGAGGAACACTAGGTTATGCGGCCCAAGAGATATAGTCAATTCGACTCAAGAATGTATTGAACTGTCAAAGGTATATCCGATGTTTATAGCTATATGATATATTAGTTATGCAGAT
>NZPradTrx012038_C01_E01_frag_11931_1_100000_1_92
AGTAAAACATTATAAATTGAGTATTTTAATTTTACCTAACTAATGTGACATAAATTACCATAATTGTAAAAGTTGTTGGGTAGTTAACAACCTATTGACACAACCATTATTTTATTTTAT
>NZPradTrx012053_C01_E01_frag_11946_1_100000_2_206
CACTTACAAAGGCTCCCTTCCTGGGATTATAGACCACTGAGGAAAAATAAATACAACAATAAAACTAGAACGAGATCCTGCTAATCAAGCCCTTGATCTATCCTTCGATCTGTTGGCTAA
>NZPradTrx012054_C01_E01_frag_11947_1_100000_1_65
TCCAAAATCTTTAATTTTATTAGAGAAATAGAAAGAGTACATAATCCAACAGAGTTTTCCCAAGCATGATCTTCTCAACCATGAGAAACAATGAATCCATGGGTTACATTTATACAAAAA
>NZPradTrx012058_C01_E01_frag_11951_1_100000_4_454
AGCAGTTTTGACTACGCTTTTTCTTGCAAGATGTTGAAAAACAGTTTGGAAGATTTGCAGGCCGGGTTCATGAGGGTTAAGAATAAAGAACCCCAAGTGGATATAGACAGCAAAGATCTG
>NZPradTrx012080_C01_E01_frag_11973_1_100000_1_18
TGTGGGTTTATATGTTGACAAAATTTTGTTTCACAAATTTGATTTTCATGGTAACAGTGAGCTAACAAATTTTATTGGAAATTCTGTAGTCTTCAACGTGAAATTAGCTTTGAACACAAA
>NZPradTrx012091_C01_E01_frag_11984_1_100000_1_90
TTTATGAGGGCGTTTTGGTATTGAGTAGCTCTCCTATGTATTATTTTAGTCCTTTTAGTGTTTTTTTAGTACTTTCCTAGGATAAATAAATGGATCTAGAAACCACAATAATATTCTATT
>NZPradTrx012093_C01_E01_frag_11986_1_100000_1_59
TTTTATTTATAATCTTTTTCCTATTCCATTCATGTTATCCCTAAGATTACCATTAGGCGTATATTTATCCACTAGTAGTCTTTGAACTTTCTGTCGATTGTATTTTGTACAATATCCAAT
>NZPradTrx012111_C01_E01_frag_12003_1_100000_2_148
TATCAACTTTACTACACTAGGTCATAAATGAAAATCACTTTCTATTGTCTAACTTATACTCATATTTGATATAAATTTCAAAACATTTACCACAAGTCTATCAACCTTTTTTATATTTTA
>NZPradTrx012118_C01_E01_frag_12010_1_100000_1_99
CTTCTCCATTATACTTCTGAAAGTTCCTATTTGTTATATCTTCTTCATCTATTACGGGCTTAGTGTTTGACTCAATGTTCATTTTGATCCACTAATGTGGGAGTATGACAATAGTTTAAT
>NZPradTrx012135_C01_E01_frag_12026_1_100000_2_153
ATCGGACGAGATTTCTGATGGTAACTAAGTAGAAACAGGAGATTCCAATTCCTTGGGAGGGCATTGCATTGGATGCCCGAGGACCTAATTCTTTGAGTCGTCCAGATATAAGCAGAATAT
>NZPradTrx012144_C01_E01_frag_12035_1_100000_1_29
CTTTTCTAATCATCAACTTTTTCATTGTGTTTCAAAATACGAAAGTCATTGAAAAATTGGGCAATGTCTAGCAAAATCTCTTGGGACAACTGCTCTTATTATCTTATCTTCTAATGTAGT
>NZPradTrx012176_C01_E01_region:1__239_frag_229249_1_100000_1_10
ATTTATGGCTGGTTTGTTATCATACGTATGAGAATATCTTGAATGATATCTACGAGAAATGATAAGGACTAAGAGAAAAATCAAGGTAAAGCAGAGATTGATTGCAGTGGTAAATAAATT
>NZPradTrx012181_C01_E01_frag_12071_1_100000_1_16
AAATGTCAAGACACCAAGCTAGAAGACCTGCAGGTACAGAATTCAACACAATTTAGACCTACTGTTACGACTCCTTCCATCCTTGATGGTTTACTGTTTAGAAGTGTCACGCTTCAGTAT
>NZPradTrx012191_C01_E01_frag_12081_1_100000_1_15
AATGTTGCGGTAGGTCTACCTGTTTTCTTATCTGAAAAATAAGTTAATGCAGTGTAGTAGACTCTCAAGAAAGTCCCAGCTTTCTGCATGATTAAGAAAATAGTAAATAAAGTAACTGTA
>NZPradTrx012196_C01_E01_frag_12086_1_100000_2_148
GTGGAGCAGGAGGGAGTGTGCAAAGGATGTGCACTTATCAAGAATGCCAAGGCAACATATCCTCACAGTGACTTGATGCATTCAGATATATGTGGTCCCATGTCAATGGAATCAATCATA
>NZPradTrx012199_C01_E01_frag_12089_1_100000_1_7
AGAACAGTTGTATCAAGCTACTTGAAGATCGTTGCTTGTTCAAAGTAGATCTCTGCACCCGTTGCAAAATATTTAAGTTAAGATGCCATGCTGTTGTAAGGGACATGGTAATGTATATTG
>NZPradTrx012202_C01_E01_frag_12092_1_100000_1_21
GAGTTAGTGTCTTACCGTAAATATTCACTATGGATGGAGATACCTTGTACACTTGAGTATTTTCAAGCACACATGGAGAAAATGGTATGGTAATTCCATCAATTGAATGTAGGAAATAAG
>NZPradTrx012210_C01_E01_frag_12101_1_100000_1_44
AAAATAGAAACAGACATAGACACCTCGTTACCCTATCTTAAATGGAAGGTAAAGAAACACAGAGTACTATAACAAATACTAAATAGTGGAACCATAAATGATCGATCCATGCATGCTAAG
>NZPradTrx012213_C01_E01_frag_12104_1_100000_2_135
CAGAAGAAGCCTAGATCCTTTGCATGTCTACCCTTGGCCAAGTGGTAATATTTCCATGCCTACCCTTGCTCACATGCCCTATTTCTGTGTTATCGTATACAAGCCTCTGCATTCTTGCTT
>NZPradTrx012222_C01_E01_frag_12113_1_100000_1_11
TTACAAATCCTAGCCTTTGCAACATAGCAAGTGTAATCATAAATTGTAATGTAAGGAATTTGAGAATTTTGTAATACATTAGTACTTAGGCAAGAGTAAATACTTTGACAAAAGTAAAAA
>NZPradTrx012236_C01_E01_frag_12127_1_100000_2_167
ACAACACCGCCTTCACTGCAACACCGATGAAATACACTAAGCACATACTTCACTGTACTGAATCCAAACAATGGCAGGTTGGGGGTTTTCTCGCACCGACCTCCAAACAGTTATAGGTTT
>NZPradTrx012243_C01_E01_frag_12134_1_100000_1_21
ATACCATATCTTAAAATAGATGTTGATACCTCCAGTTAACGGGAAGAACCTTCAATCAATGTTAACATGAAAGAGGACATTGACAGATCAACTGTGTGCAAATACCATTAAATGACATAA
>NZPradTrx012245_C01_E01_frag_12136_1_100000_3_268
ACAATTTTATAGAAACTTATTTGTTTCCATTCTGGAATCCCAGAATTCATATTTTCTTCATTTGTCTCCTAACAAAGAACTAATCGGGATGAATAAAGAGTTTAAACATGGAAACAAATA
>NZPradTrx012250_C01_E01_frag_12141_1_100000_2_174
AGGTGCTAGAGTCTGTGGAGCCCAGTCACAGAACTATGGGTTCATCAGCCAGTCACTAGCTTTCTGCTGTCAAGAAAAACCTGAACTGCAAGCATTACAGATCTTCAGGCTGCAGATAGA
>NZPradTrx012251_C01_E01_frag_12142_1_100000_1_16
ATGAGGTAAATGAAAAATTATAAAAGTAATTTCTTAAGGAGATCTCGGCATGCATTCCAAAGGAATCACGCACTTCAAGGAAGTTGGCACGCATGCCTAAGAGCAAGGAGTAAGGAAAAG
>NZPradTrx012276_C01_E01_frag_12166_1_100000_1_71
AAGGTTGGTTGTTTGCAATAAATTTAAACCTTCGATCAATTTTCAGGAGGAATGCTCTGGGTTTTTGGATGCTCTACGTTCAACCCATATTAGATTAAATGATAGAGATGATGAACAAGT
>NZPradTrx012290_C01_E01_frag_12180_1_100000_3_319
AGTCTATAACTATTTCTATTGTTTTTTTCGTCGAGTTAAATGCTTTCAAGTTATATGCACTTTGAGAAATCGCCTTTAGTTTTAATTAGATAAAAGAGCTAAATAAAAATCAACATAAAA
>NZPradTrx012293_C01_E01_frag_12183_1_100000_2_200
AGAGAAATTGAACTAGATGCTTCGAAGGCATCCCAAAATTGAAACCGTCATTTGGTGATCGGTAGTTTGCAGGTAAAAGGCACTGATTATACCTGTATAGCTTTGTATTAGCTTAATCAG
>NZPradTrx012296_C01_E01_frag_12186_1_100000_6_943
TACCTATGTTATGCCGCCGTTTAATCTGGTAGAAACTGCCGGAATCTGGTGACATTGGAAATCAGTGATCAATTTTTTGAGGCCTAGGTTGATTTTACACCTGCATCCATCATTTTACCA
>NZPradTrx012311_C01_E01_frag_12201_1_100000_2_154
CTTTCACAATAGACGAGGTTTCAGGCTCATCAAACACACTTTGACATTCAGGAGCGAGGTTCATCCAACACAAGACATTATAGAATACACAAGAAGAGTACAATCTAGAATACACAAGAA
>NZPradTrx012318_C01_E01_region:1__151_frag_229252_1_100000_1_9
ACATAAAGGCGTTGCATATGTATACATGATTGACCACTCTGATAAAATCCTCCTTGAACAAGCCTTTCTACAGTTCCTTGCAAATCAGGAACGAGATCCTCCACTATGCAAGGGGAATTG
>NZPradTrx012319_C01_E01_frag_12208_1_100000_1_57
CAAACTAACAGTACTGTGCATGTCTATTTCTTCTATATCATATTCTTCATAATGTATCCCTGGGGACAACATCATCCGTATAAAATTCTATTAGTCATCAAACTAGCTAACAGTCTTCAT
>NZPradTrx012320_C01_E01_frag_12209_1_100000_1_0
AAAAGAGACTTATAACCAGGAAGATTTGGAAGCCATGGTTGACAAAGCAATCTTGGGGCATTATAGCCATTGGGAGGAAATTAGGCAAGGTTCTTGTTCTTGTTGCCTCGGAGAGTGTCC
>NZPradTrx012354_C01_E01_frag_12243_1_100000_2_184
TGAAAGGTCATATTGAAGGACGATAAGATTTTGAAAGGTCTCAAGCTAGAAGGTAAGCCGATGTCCTGAAAATACTAAAGGAAGATAAGGTTTTGAACTTTTGAAAGGTCTCAAAATAAA
>NZPradTrx012355_C01_E01_frag_12244_1_100000_1_80
TTATCATAGTTCATAATCAATAAACCATAACGATTGGCTGTCCTGAGTACATTATGGCAATATGCAGGGTTATGATACTCTTTCATGAATAAGATATGGGGGTTATTTTAAGTAACTAAT
>NZPradTrx012358_C01_E01_frag_12247_1_100000_1_92
TTGTGAGGAGAAACTCCATTTCCTCATGGCAACCACGTTTGTGTTTGAGAGCGACGAGTTCAACGGCAGCACCCTAGCCATGGTCGGTAAGAATGCTGTTTTCGATGATGTGAGAGAAAT
>NZPradTrx012360_C01_E01_frag_12250_1_100000_1_102
GTCTGATTTTGGTGTGTCAACTCTTTCATAAGACCAAAATTGTATGGTTTGCCAGTACATTCTTTCATATTTAACATGTGTCTCTATTACATTTATGATTTATGTTAACTACTTAAAATG
>NZPradTrx012361_C01_E01_frag_12251_1_100000_2_144
AAGCTTTATCAGTCATGAATTCATAGGTCCTTAGTGTTAGCCTATAGCTTAGCAGGAGCAGCTAATGTTGAATGAAGCTAATGAGTCATCTTACCCGGATATGAAGCTAAATGTTCTTTT
>NZPradTrx012366_C01_E01_frag_12257_1_100000_1_29
ATATACATTGAATGAATTGATTATTGCACTGTATTAAGATCATCAAATTACCGCAGGGTACAAACTTTGGTAGGAAGATCTCAAACAGTTTCACTGGAACTTCTGATAAGATTTTAAATA
>NZPradTrx012367_C01_E01_frag_12258_1_100000_1_9
AATTAAGAAGGGGCTTGATCTTTCCGTTTAACATCAACATCACAAACAGTTAGAAATATAGAAGGAAGTTTTTGTTTAGTTTCGTTTGGAATTCCACTAGGCAGGCTATAATTAGCATTT
>NZPradTrx012378_C01_E01_frag_12269_1_100000_1_74
AAAAAACTTGTAATGACAACATCTTCAGCTTCGATTTTCCTGGCAATATTGCCACCAGTATATCACATAATTGAACATCGACATACATATTTAATTTCACACTGTTAAATGTCAAAACAT
>NZPradTrx012396_C01_E01_frag_12287_1_100000_1_59
TTACATGACTTTATACTCATCATACTAGAACACTTTACAATGGCCATATAGGGTTGCAGAATTTGGGTTATATAGTTATGATAAGTAGCTAAAAGATGATGATGAATTTTGGCTTTCTAT
>NZPradTrx012397_C01_E01_frag_12288_1_100000_2_195
TTATATCGGTATAGTGTATCCTTTCCAACAAGGTTGAAAATAAATGTAAACCTATCTGTTATTCAACAGCATGTTGCCTTGTACAAGTTTTAAACACTAATAAAGTAGACAATTGTCTAT
>NZPradTrx012398_C01_E01_frag_12289_1_100000_1_27
ATTTAGACAGGAGGCTAAATACTCTCTTTCTCTGTGTCACCCACATGCACACACGTTCTCCATTCTCAGTCGAAAGTAGATTTCCCTGATGGGAGGGAACCTAATTAAAGACCAAATGAG
>NZPradTrx012402_C01_E01_frag_12293_1_100000_1_60
ATTGATTTTATTAAGCCAATTGATATTCTCTGTCTTGCTATTGAGCCACCTGCCTGACTTGATTTTACTAAACCTAGCAATAATGTTTTTTTTACTACCCAAGATAAAGGAATGGATCTA
>NZPradTrx012415_C01_E01_frag_12306_1_100000_1_117
ACATTGTCATAACTTGAATTAGTAGTATATAGCTTCCTGTCCAATGTAATTGTATATGCTGATGAACAGGACATCTGTTTGTACATTTTACGTATTTTAATGGATTTAGTAATACATATT
>NZPradTrx012422_C01_E01_frag_12313_1_100000_1_71
AAATTTCAACTTTAGAACTCAGTAAATACTGAGGGAAGCCTTTTTCTACACAGCCTAAGATAAAAGCCCATGTTCATGACTCATAATTGTCTCATTTCTTACGTATTAAGTTCTATTTAA
>NZPradTrx012436_C01_E01_frag_12327_1_100000_1_27
TTGAACTTTGTGCCTTGTTGACTTGTTGAGGTCATACTGCATAAAAACTTTGTTTCATGTGGGCATATAGAGCTTAGTCTGTGCAGACCTATTGAGATTCTTGGATGATTGAACATATAG
>NZPradTrx012437_C01_E01_frag_12328_1_100000_1_23
TATCTTTACCATTATATTTTACTTGCAAAGTGCAGAGTTGCAAACCACTGATTGTATTTTTTAAAACTTTGAGGGCTTTTATTAACCAAGAACCTTTGCTAAGGCATGTGGTATTAACTA
>NZPradTrx012451_C01_E01_frag_12343_1_100000_1_44
GTTTCATTCGTTAGATGACATAGATGATTCACTGTGATTATGATGATTATAGCCAACCATACATTTAAAAACTTCCATCTATACGCAATTTCATTTAATTTCAGTTGATCATAAAATAAT
>NZPradTrx012456_C01_E01_frag_12348_1_100000_1_102
GCACCTGACACATAAAAAGCCAAGTTTCAGAAATATCCTTTGGACGGTCATTCTTATTCTGTAATTTTCCTCTATCCCTTTACAAAAAGAGGATGAAAAAAGAAAACAATGAAAGAATTT
>NZPradTrx012471_C01_E01_frag_12362_1_100000_1_80
ATGCTATGTAAGAAATGCGAGTTGATTACAAAGCTGCTGAAAAGGAAAATAATAAATGAAGGCAGGCTCTGCAAATCTCGGGAAGAATTTGGAGAATATTAATGATGACTTTAGAAACTA
>NZPradTrx012477_C01_E02_region:337__535_frag_229256_1_100000_1_44
TCTCAATAATGGAAGAATGATCTGCCAACTATAAGGAAGAATGATTTGCCCAACTATTTACGAGGCTTGGCTTGGTTGTTGAGTTTGGATATATCATGGGAAAGTTATTATTATCCCTCA
>NZPradTrx012480_C01_E01_frag_12370_1_100000_2_153
GTTCCAAGTCTCAAGTTCTGGCGCATATACAATTCATATGTTGATTTAAATAGGGCGATGGTATATGTATATACCTTATACCTTCTTGGTTTGCATAACAATGTGGGATAAGTGTTAATT
>NZPradTrx012485_C01_E01_frag_12375_1_100000_3_292
ATCCAGCTTTGTTGGTAGGCTCTATTGAAGAGGCCGTCTCCCCCGATGTTTTCCATCAAGTCCCTTACTCTGCATTGTCTAGCTTGGAGCCTAATCAGCTTTCTAGCGCTCCAAACTGTC
>NZPradTrx012491_C01_E01_frag_12381_1_100000_1_26
AAAGAAAATGGTTGCAGGAAATTTCTTGCTTCGTTAGTTTAATTTTACTTGTCGTTCCTCTTAGTTCGCCGGTGAAAAGCGAACAGCACCGGACGGGAAGGGAGGTGTGCATTTGGGAAA
>NZPradTrx012493_C01_E01_frag_12383_1_100000_2_147
ACTAGTATAGTAAAAGGCTTATGATTTCTGCTAAGAGAGTATATTGGCATCTGGGACGAATTTACAAGAAATTGTGGATATCCTCATGCAACAACTAATGGATTCCTGATTCATCTATGA
>NZPradTrx012508_C01_E01_frag_12398_1_100000_2_152
TGGGTCACAACAGAGTACATTCCTTGAAAGAGCAACCAGCTATAGTGCTTCTATCTTTGTCGGTGTAGATATGAAAATTTTGGGTCATATATCGTAGGGGTTCTCTCGACTTATTTGGGA
>NZPradTrx012510_C01_E01_frag_12400_1_100000_1_2
TTTGTGTTTGGAATTGGCACACGTTTCGATGGGGTCCGCTGCAATTAGAATTCTGTTGGCTTGCTTGGCCTTGTCCCGCCTCGAATTACATTACATTACCATATATACCGCATGGGACCC
>NZPradTrx012537_C01_E01_frag_12427_1_100000_2_259
TATAATTAATGTTTGGCTTTGTTTCTTGATAGGAACAAATGCTATTGCAATTATAAACTGGCTAGGGGAATTTTCGAATAAACAGTCCCAGTTTATTACTGAGTTTGGCAGAATATTTAT
>NZPradTrx012541_C01_E01_frag_12431_1_100000_1_113
TGTTTGACTATACAATGTTCTAGGGTTTCGATTAATTAGGTTTTTAAATTTCAATTGACAGTCCAGTCTTATTGGGCAATATAATCGTAGCTAACAGAAACAATTCAATCAAATTTGAGA
>NZPradTrx012544_C01_E01_frag_12434_1_100000_1_0
AAATTAAAAACAAAGTGATATCAATAAAGCTCCAATCTGATTGGTACTTTTCTTTGTTGTTTCTTTTTGCTATTATTAGTCAATGAATTTGTACATCTGAGGCATTGCACATAAATAATG
>NZPradTrx012548_C01_E01_frag_12438_1_100000_3_353
TCAACCAATAGTCAGATTTTGGTCAAACTTCAGACCCTTAGCTCCTTTTCCATTCACACCTGCAGATATCTCCTATGTAGAAAATGGTGTGTTGTTGTTTGGTCGAAATGATGTTGACTT
>NZPradTrx012554_C01_E03_region:126__279_frag_229257_1_100000_1_18
AATAACTATGAGGATATATTCCATTGACTGCAAATGACAGAAGAAACATACCCAAAAGCTCTAGAGGCAAGGGATGACATCTTAGTAGACTCCATTTCATAGGTAGAATTTGTTTTGCTT
>NZPradTrx012559_C01_E01_frag_12448_1_100000_1_103
CTCAACGAGCTAAAAACGCCTCAGATAGTCTTCATTTCAGTATACATTTTAATTTTTAATGCAAACCTAGTGCTTGTCAAAAACAACAGGGTAGAAGAAAACTCCAACCTTAAAAACATT
>NZPradTrx012562_C01_E01_frag_12451_1_100000_1_0
ACTTTCAAATTAGTATATTGGATATGTGTATAAAGATTACAAGAATTCATATACACATGTAACTCCCACCCTCCGTAGAGGATCCTTCCGTGTTTGGTTAGTGATATCTTTAATTAGATC
>NZPradTrx012570_C01_E01_frag_12459_1_100000_1_0
GAATGAGAGACATCATTGAATATCAGCTTGTGAGTAAATCAGTTTGATTTCAAGAGGAACGCAAAACAAAAATTGGAGAGCATGCTGGCTTTGACGTAGTCAAAAGTCTGAAGAAAAACA
>NZPradTrx012571_C01_E01_frag_12460_1_100000_1_92
ATTTGTTGGGCATTAATAAAAGTATATTATCTTATCTTCTGTGGAATAAAAATGTATATTATATATAACATAGTATAATATGCACAAAATAGTCAAGAGACTTAGGAATAAACTTAAATT
>NZPradTrx012576_C01_E01_frag_12465_1_100000_3_395
ATTACATATCTGGACCATGTCGTTATCGAAGGTAAAACCATCTTTACTGAGTATAGTTTAAAATAATGAAATTTGTTTTCCCTGAACATATTATAGAAACGAAAATTAGCTTTATTAAAA
>NZPradTrx012577_C01_E01_frag_12466_1_100000_2_151
GTCAGATCTGTGTTTTTGGGCTTCATATAGAAGCAACACACATACAACACGTCTTTCTCATGCAACTTACATTCCTTACTTTGGATTTTCTGTTTTTCACAGATTTGTGCAAAGATTTCT
>NZPradTrx012583_C01_E01_frag_12472_1_100000_1_28
ATATAGTTGCAGATGTCATAAAAGTGTTGTTTGAAACGACTCTCATTAAAAAAACAGTATAATCATGTATGGTCTATTGATGATTAAAAGAATAATTTAATTTCTTTAAAGGAAATGAAA
>NZPradTrx012589_C01_E01_frag_12478_1_100000_1_0
ACCTACTTTCAAGGCTGGCAACCCTGCAATTCATTCAATACTTAATGCTCACTAAGGTTTCAAGTCTAAAATTTATTACGGTAACAATTGCAGAGGGTGGAGATTAAAATGGCACAAGTG
>NZPradTrx012611_C01_E01_frag_12500_1_100000_1_20
TATCATTATAAATGCCAAGATTGAAGAGAAGATTGGTTTTGGAGGGAAGTATATTAGATTGTAAGGGCCATAATGGCTAGCAAAACCTTCACCATTACTCCATCAAAGTCCTTATGGAAA
>NZPradTrx012618_C01_E01_frag_12507_1_100000_1_11
GTTGATGATGAAGCAATCGCGAATTGCTTTTTGCTTGACCCAAAATGGGGTCGAATCCCAAACTGAGAACATATCTTGAAGTGAACTTGCGATCAATGTTAGCGCCAACATAATCTGAAT
>NZPradTrx012653_C01_E01_frag_12543_1_100000_1_95
ACTGTTGTAGATTAAAACATGTAGTGTGTGAAGGAGTGCAAAGAATGTAGTGTGATGTACATGGTATAGAATGAAGCAAGGAAACAATGGTTCTTGAAAAGTTTCAAAGGACATTGTTAC
>NZPradTrx012654_C01_E01_frag_12544_1_100000_1_11
TTTATTGTTTTATATGGCCCACATTTTATAAATTCTATAAACATATGGGAAATTTGGGCAGATCTTATAAAAGTGTTCTTTAGTTTTGTAATCCATAATGGGCTTCCCATAGGACCATTT
>NZPradTrx012663_C01_E01_frag_12553_1_100000_1_84
TTTCAAATTGATTGGTTAATTTTATGGCCTTTATCTAGTGCTACAGTTTGGTTTCGTTGAAACTTGATCAATTATTGGATGATTGGTAAATTGGGGTTAGGGTTTGTTGAGTTATAAGAT
>NZPradTrx012667_C01_E01_frag_12557_1_100000_1_29
ATTTAAACATTTCAAGATGTTATTTACATAAAAAGAGCAGTTCAAAAACCAAGTGTGTAAACCAAGCTACAGCAGTATGAAACTAGAGTTTTTTTAAAAGCCATAAAAGAATGCATTCTA
>NZPradTrx012667_C01_E01_frag_12557_1_100000_3_300
ATTTAAGAAAAATTTCTGACTGCAGAAGGTCTGCGAGTGACAGACAGCTGGATCCCAACATTTAAATCCTAAACTGCAACTGGGTATTTGATCTCTTTCTTCTTTTATTCACTCTTACCT
>NZPradTrx012688_C01_E01_frag_12578_1_100000_2_152
AATGTGATTCATCCTTAATTTAACATATCGTTAAGGGACTGGTTGCTATATTGCCTTAGTTTGCGTTATAATAATTTGCGAAACTTCCTCATTTTGAGAGCATATAGTATGGTGCAAATT
>NZPradTrx012693_C01_E01_frag_12583_1_100000_2_152
ATTTAATGATAACTTTCTCAGCATATTGACACCAGATTCACCATAGAACATTCAGACACATCCAGACTCATTAGCACCATCTCTACATGAAGATTAAGCACAGAATAAATTTATAAAATA
>NZPradTrx012698_C01_E01_frag_12588_1_100000_2_138
ATTTAGTGTGATGTATATAAGTGAGTTCGAAAGTGAAGTTTCATTCGTTCGTTTTGCCATTCCTTACCTTAGAGTTAGCAGGAGTAAAGGCCCTTTCATTTCAATTACTCTTTCTATGAA
>NZPradTrx012698_C01_E01_frag_12588_1_100000_4_410
ACGAATGACCATACATTTATACGAGGGTACGAGTGCAGGTGCGGGTGCGAGGTATCTTTCCTTCCCAGTTAAGACAAAATATCCAGGCAAGGATAACTGCTCAAAGAACAAATACTTATT
>NZPradTrx012703_C01_E02_region:98__219_frag_229258_1_100000_1_0
ATAAAACCCTCTTAATTGTCCTGATATCAAGGTTTCTACCTAAAGATTAGCAATCTTCCACCACTGCAGCAACTCTGTAATCCACCACCTTACAATGCTTTCAGCTCCACTTCACCAAAG
>NZPradTrx012705_C01_E01_frag_12594_1_100000_1_90
ACTGATTTCCTTTGATGCGCCACAACTGACTTTGATTTCAATGGCCCTTCCCTTGGCGCTCTATGATCCTTTTGTATGGTCTATCCGACCTTCCCAGTGTCATCCAGTGCCGCTAGAGAT
>NZPradTrx012708_C01_E01_frag_12597_1_100000_1_0
TAAATTTAAATAATAATAATAAATTGTATTTTCAATGATAAACTATGGATAAACAGCAAAAATATTTGGTCAAAAGCAAACTAATAAGCAATCAAAACAAAACTAATGCATAATACTATG
>NZPradTrx012721_C01_E01_frag_12608_1_100000_1_55
ATTTCAGAAACTAGCTTCAAAGACACCCTCAGGGTAACCTTTTTAAAATAGCCCTTTCTATTTCCAAAGAGCCAAACATTAATTTACTGAATGAAACAGCATCTATCTTGTAGATCTTTA
>NZPradTrx012724_C01_E01_frag_12611_1_100000_2_259
AAAGATTTTATCTTCCCTTTTGTTAAACAAGAGTCTTCTCTTCTTCGCTATAGTATTCCTTCTCTTTTAGACTTCCCTGTACCTCTTTCTCACCTTTCAAAGTTGAGATCGAATCCATGA
>NZPradTrx012732_C01_E01_frag_12618_1_100000_9_1287
AAATTAGTATGCATTGTGTGGTATTTGGGGCACCAACAAGGTCAACGAATCCTATACTGTTGTGCTACATATATGATTGGATTTTGGGCTATAACTGCACATTTATGGTGTGTTTCTGAT
>NZPradTrx012745_C01_E01_frag_12631_1_100000_1_63
ATATTAAGTAACATTGTTTCCACTTAACAAACTCGTGTTTATAGGATGTTATTGCATTCACTAAAGTATAGGTAAAGTGTTTTTCATTAACTTGAAACCAATTCTAGAAATACATTATTA
>NZPradTrx012748_C01_E01_frag_12634_1_100000_1_18
TTCGTACGGGGCATTACGAAATGTCGAAACCATGACCACGACAGGGCCAGTGGCCACCAGAGCGCCCACGACGTTTCCTCCCACGACTTGTCCCTGTCCGCGGGCGAGATAGATTGTGAG
>NZPradTrx012753_C01_E01_frag_12639_1_100000_1_101
TTACATATTTCACTGACGTGATCGAAATCGACAATTTTAGAGGAAGGACTTTCATGACGGAGACCAAGCACAGTTCCGTTTGTATCGAGAGTCGAATATGCTTTCTTAAAATGCCCATTT
>NZPradTrx012770_C01_E01_frag_12656_1_100000_2_129
GTCATCTTGTGCAATATTGCATCAATTTGGATTGGATCAATGATCAAGGCATAATGGTCAATCTAATGAAGGAAATTTCCCAAAATTGTTTTTGAACTCAACCATCCATGTGACTCAACA
>NZPradTrx012773_C01_E01_frag_12659_1_100000_1_44
AGCTGTCAAGAGAAATCCAATGCCCTAGGGAGGAATGTCAAGCAAGCACCCAACTAAGTATATAGAGATATGCACACCTCACAAGCACTATTGTATGGAAAATAATTATGATGAGACTAT
>NZPradTrx012775_C01_E01_frag_12661_1_100000_3_308
TATGGAAAAATGCTCACCCCGAGATGCTTCTATCAATGCAAAGCTATTTGCCTTATTGCAAGGGTGGGGTACTAAAGAAGAAGGTCTTGGGTTGATAGATTGCTCCCTTGAGAATTTCTG
>NZPradTrx012780_C01_E01_frag_12666_1_100000_2_151
AAGTGAGTCAATCAAGGGGGCAAGGCTGGATATGACAAAGGCCATTTTGAGGCCATGGATCAAAACCCAAATGAACTTTATCACTTTTACCAACGCGCCATGCTAAATCAATACCAATAA
>NZPradTrx012781_C01_E01_frag_12667_1_100000_1_67
TTTTGCTTTACTAATTTATTAGGAAAAGTTCATTGCGTGTTTTCAAACAGCTATACACAGAAACTGAGAACAATCCTTTGCAAAACATGGAAACCCATGAGATTCCTTTGGGAATTTTTT
>NZPradTrx012785_C01_E01_frag_12671_1_100000_1_11
TTTATTATAGTTTGATTGTAATATGTAAATCAAACTTAACCCTTTGAGAGAGAAAGTTACAGGAATTTAGACGTGTGTGACTATGTTACTGGGACCTCCCACAAGCGCTAGAGGATGCCT
>NZPradTrx012801_C01_E01_frag_12687_1_100000_2_135
TTATCAAATTCATCAAGGACAGGGAAAAATGCCAACTCACACAATGATAAAAAGAAAATTACAGTGGGAAAACCTATTATAATTCGATTGTCAAATTCACAGTGGGACAGTTATTATTGA
>NZPradTrx012802_C01_E01_frag_12688_1_100000_3_349
TTGATCTGGTCTATGCTAGGGATGAGCATTCCTAACCCTAATGGGAAAGACTCTACTGGCCGTAGGGTGAACAACTGTATAAGGTCATTGGCTCAGTGCCTAGTGCGTAGATCACCAAAT
>NZPradTrx012812_C01_E01_frag_12697_1_100000_1_22
TATAAGAGCATCTGAGTAACGAGAATATTGAAATTATACAATGCAATGTAATGCACCAAGATGTCAATCACTAGCATATGGCTATTTAATAATCTTAAATATTTTGACAAACAGTTTATA
>NZPradTrx012814_C01_E01_frag_12699_1_100000_1_81
CTAGTACAAGTTGATTGGTTGTGAAATGGTAGTGTGCTTGGAAGAAGTACTTGAACCTTAGAAGGGTTGTTCTATTTGTTTTGTTGTTGATTTTGCTTTGACGTCTGCTTTAGATTTGTT
>NZPradTrx012815_C01_E01_frag_12700_1_100000_1_109
ATGTGATGAATATTGCTGTACAAGCCTCGGAACTCTGTCTCTTACAAAGTAGGTGCCCTGGTAAAAATAGGAACTCTCTCCAGTCTGTGAAAAAACTGTCTGAATCATCACTAAATCTAT
>NZPradTrx012816_C01_E01_frag_12701_1_100000_1_87
CATTATGGTCTTGTTCTTTCTCTCAGAAAAACCCATTCTGCTGAGGGTTGTAAAGTACCGTGAGCTCTTTAATCCCTGCTAACTTGAAAAAATACTAGAAGCCAATTGGAGGTATATTGA
>NZPradTrx012828_C01_E01_frag_12713_1_100000_1_18
GGCAGTCAATGATAGTTGGAACCCCAAAGTCCAAGATTCCAAGTCCCTTTATTAACCATGATCATTGGCCTCAAATATTGTTTGAGAAAAGAAGCCCGCGGGGTTGACTGGGAGTAAGTG
>NZPradTrx012830_C01_E01_frag_12715_1_100000_1_6
AGAGTTTTCGATGAAATGTCTGAACGAGATGTGTTCTCTTGGAGTGTCATGATTTCGGCATATGCCAAAGATGGGCATGCTAGCGAGGCACTGAGATTGTTTCACAGAATGCAACGAGCA
>NZPradTrx012836_C01_E01_frag_12721_1_100000_1_2
TGATAAATTAGATGGTATAGGTGGCAGTTGTGGTGGAAACAATGGGAAAAATCATCAACTTTTTCTCATAAATTCTCATCCTCAATCCACACTTTCACTGCAGGCCACTCCACTGTGCAT
>NZPradTrx012837_C01_E01_frag_12722_1_100000_1_1
ATGAGTAGAACTTGAAACTAGAACAAAATATTCTAAAAGAAAATGATATTTAAATGCAAAATGATGCCAAAATTCTGAAGACTGAATAAAGCAGGGGTGCTTTCAAACTTGCATTTTGCA
>NZPradTrx012843_C01_E01_frag_12729_1_100000_1_115
TATAAATCAAACTGCGTGTACCCAACTTAAAGGAAATAAATGTAACAGGCTAAAATAAGAAAAATATAAACATACCCACAGAAATAAATCAAGTTTCCACACATGCCCACATTCTAAAAT
>NZPradTrx012856_C01_E01_frag_12743_1_100000_1_49
ATAGTTATCAAAATGCATTTGTCGAAGACGGCAGATTGAAGCTGTTGGTATCAAACCTAACTATTAGCAACAAAAAGCCATAGCTGTCTTTGCACATAAAAGTGTTTTTTAAAAAATCTA
>NZPradTrx012860_C01_E01_frag_12747_1_100000_2_142
TGTAAGGCACAAGTGAGCACTAGGAAACAAGGTGGGCCAAATGACAGATAGGCACAAGGTAGGTCACAACTTACCCTTTTTGGCATGGTCTCGTGCCCATGGGCGGGCGACAAAGTGTTT
>NZPradTrx012861_C01_E01_frag_12748_1_100000_2_157
ATAAATTGAGACAAAATCTAGGAAAGAATGGCGATGACATCCTTAGAACTAATAGGGACACAACACACATTGATAATAAATGGAGTATTTGAGAAGACATTGAAAGAGTAGACAAATAAT
>NZPradTrx012864_C01_E01_frag_12751_1_100000_2_133
AGTAATAGGTATTGTACGGTGGAAGAATAAATTTTAGGAATGCATTAATGAGACGCAATGCTAGAAATGTGTATAATTGTGCATTCAGGAAGGCTTGTCTTAACTTTTAAATCATCTGAA
>NZPradTrx012866_C01_E01_frag_12753_1_100000_1_9
AAATAAAACTAATGTGATAACAAAATAAATTTGGGAAGAGATGAAAGTTATGACTTTGTAGCATATGAATTGAAAAAATCAAAATGAAGAAGGGAACAATGATAATGTAAAGAATACTTA
>NZPradTrx012872_C01_E01_frag_12759_1_100000_1_27
TGATAAATCATATCATTGGTACGCTGAGACAAGTGTGGTAAACCTAACTTAGAAAGAAATGGTAATTGCATATTGAAATTAGGTTGAGGATACTGGTAGCCTCGTGGATAAATTCCAATA
>NZPradTrx012881_C01_E01_frag_12768_1_100000_2_186
ATTTTTGATTGATTGTGTTAAAATATTTCTTAGCTGAGACTGCTGAATGTGATGGATCTGGTGAAGCTCACCACATCCAAATGAAGTCATTTAAATTGGTTCCTACAGATGAAATATGGT
>NZPradTrx012883_C01_E01_frag_12770_1_100000_4_572
AAAATGGACAGCGATTTTTGTCATTTTATGCCCCTTTATGATTATCTAGGCATGCAATCAATTCAAATACATGGGATCTCGATTGTTATATGAGTGCAGGGAAAGTAGAGGAAGTTTTAT
>NZPradTrx012883_C01_E01_frag_12770_1_100000_5_749
ATAAACAATCTCTATAGGATACAGTACTTAGTGTAGACAAGATGAGCATCAAGGTTATTAGTCTTGTAGCTCTGATCAAGAATGAGGTTTTAAATGGTGGAGGCACGTTATTTATTAATA
>NZPradTrx012893_C01_E01_frag_12780_1_100000_1_14
TTATATTAAGAAAAAATCGGAATTAAACATTTCCGGAAGCCCGGAGGCAGACTGTAATATTACCCAGAGAAGATTGAGGGTTAGGGTTTTCGTATATGCTGCTAAATAATTTACATAATT
>NZPradTrx012901_C01_E01_frag_12788_1_100000_1_33
GTAACAGTAAAATGTTATTTGTAGTCTGACTTTAAATTAGCTAAGTTTGAAATTGTAGCTATTAGCCAAAATGGATTGTGTACATACAAAATTATTATTCTGTTTTCTTTTTATTATATG
>NZPradTrx012918_C01_E01_frag_12804_1_100000_10_1234
GACTCCTACGGAATTTCTTCTTGGCTGTGATTTGGCTTATGTTCTGTTCAGATGGATTACAGAGAACTCCAAGAGTTTCAACAAGCTCTGCGGAGACATGAGGGAGATATACTGAGCAAC
>NZPradTrx012929_C01_E01_frag_12815_1_100000_1_80
TAGTCATGATTCAATGTTTTCTTTACCTTACAATGACTATTTGTTATTGTATAGATGTTTTATGATAAATTTGTATTAATACTAGTATCGACATTATGCCAAAGAATACACAGTAACTAT
>NZPradTrx012932_C01_E01_frag_12818_1_100000_1_7
GAATTGATGATAATGTTAAAAGTTACCATATCTGGAACAATATCTGCTTCAACCATAAGATTGTAAACAGACAACGCTAATTCATGCCATTTCCGTCGTACTAAGCTACTTAATAAAATA
>NZPradTrx012938_C01_E01_frag_12826_1_100000_1_33
TTTCTTCTCTTTTTTCCTTAACATTGGCATTTCCAATTTTGGTTGAACACATACTACTACCCTTTTTGCCTTCACAGTCAAATTCATGTATTTCTTCAAAATAGATATCTCCATCATTTG
>NZPradTrx012945_C01_E01_frag_12833_1_100000_2_139
AACTTTGATCCCCACTTAGTTCTACCCGGTTGATATTGAATACTATTAGAGTTGCGCTTTTAATGCTTTTTAAAACTGAGATAATACCGTCCTCCTTTTGTAACAGGATTTTCATTTAGA
>NZPradTrx012972_C01_E02_region:116__581_frag_229269_1_100000_1_69
AATATTATATCCTATTTGAACTTGTTAACTAAAGTTTGATTGCTTCCAATGGAACAGTAGCTGATAGGCTTCACTTTGTGCTATTTTTTATTATTCCATGTTAGTGTTAAGGGTTAGAGA
>NZPradTrx012991_C01_E01_region:1__393_frag_229270_1_100000_3_270
TGTCGTAATGCGTAATTGAAAATAGAACCACAATTGATGGTTGCGATTTGGTAGCGCACTGAAGGATCATATCTAAGAATCCATGAGTGATTTCCATCCCGAGCTTATCACGAGTGACCA
>NZPradTrx012999_C01_E01_frag_12883_1_100000_1_118
TTCAAGAATGAAGATTTGAAAGATCGAAGCTGATAGTGTGTCTTCTTACGATTCACTTCTATGATAGCGAAGTTTGAGAAGGAAAATTCCTACTTTAATTGAGAAACTGAGATGTTGAAT
>NZPradTrx013006_C01_E01_frag_12890_1_100000_1_71
AGCTTCCATTCAGGGTTGTACTGCCCAAGTTATATAGATCCCTCTATTTGATATAGACTGCCCTTGCGTAAGCATGGAATATACATCATCTAGTTCGTTGATATATCTCTAACATTAATA
>NZPradTrx013007_C01_E01_frag_12891_1_100000_1_118
TGCATTACCTATTCTGGTACACAATGTTGATCTAATACTTTGTCATGGAGAATGACACTCATCCAATAACTGGTCATAGTTCCACTTTCGAATTTTAACTGGATATAACAGCACATATAA
>NZPradTrx013013_C01_E01_frag_12897_1_100000_1_93
TAAGTAATTTCGAATGGGCTTATCTATTGAGAAGTTATAAATAGATCCTCATAATCCTCACTAGGGGAGTCAATTTTAGTCAAGAGGATTCTGTAAGTGAAATTAAACATATCCTCTATA
>NZPradTrx013020_C01_E01_frag_12904_1_100000_3_309
TTTCGATACTCGGCAGCAGAGGTAGGCTTTCCATCGTCAGCTGCTGGACTGGTATCAGAGGCTGAACACGTTTCGAAGGGTTCCCTGCCGGCTTCGAGTAGCTTCTTGAGGAACTTCCTT
>NZPradTrx013023_C01_E01_frag_12907_1_100000_1_1
TTCACCAGGGTTTCAGTTTGTCCCACCCATGTCATATAATTTCAATAAAGGTTGAGGTTGGGTGCAAGTTCTGGACTAGATAACTCCTCGGATCTGACCTGCTGTCACAGCAGAAGGAAT
>NZPradTrx013024_C01_E01_frag_12908_1_100000_2_137
TAATTGGCATATGATGCTAGTTGACAGTTTCTTCTACATATTGTGGATGAATTCTGTGTTTTCTAGTCCTTGTGTGATGCTTGTATGTCTTCAAATAAGTTGTCTAAATGGGAAATATCT
>NZPradTrx013026_C01_E01_frag_12910_1_100000_2_151
TAGATGATAGACCATATGGGACTCTGTTAGCAATGGGAGATGACAAGCACCTTGTGGAAACTCTAGGAATGGATGTTAAAGGTAGCATGATTTCATAGAGAGTAGTGAGGTGCATCTACA
>NZPradTrx013028_C01_E01_frag_12912_1_100000_1_54
AACAACTGAAACATAGTGCGACCATCTGGGCCAGAACATGGAGAGGTTGAACCAGAACTCAGAAGGAGAAGTCAGTGAGAAGGAGGCCAACCAAAAGTTGCAGGTCTCAGAGGACGAGTC
>NZPradTrx013031_C01_E01_frag_12916_1_100000_1_2
AATTTTCATATAGTCTTGGTTCAACAAAAATCTTCACTCATCATTGGATATACTCAATGTCTTCTTCTTCATCGATCATTAAACAAAAGTTAATAGACAACAATCAGCCTAATAATGACA
>NZPradTrx013041_C01_E01_frag_12925_1_100000_1_22
CTTAACTCTAACCTTAACCCTATCCATAGATGTCTATTAGGAGAGTTGAATATTTGGCTGCTGTGAAGAGGAGGGGTTCTGTTCTTGTTGCATTGGTTTATTTATCCACCGTTGAGTAAA
>NZPradTrx013053_C01_E01_frag_12937_1_100000_1_0
TTTGGCAAATAAAATTATTTTAGGAGGGGACTTTACAAACTTTGTGTTTATAACTTTATTGTTAATCTTGTACCATCCATCTTAGTTAGAGACTGCTCCAAACTTACATTTTCCATTGAT
>NZPradTrx013055_C01_E01_frag_12939_1_100000_1_21
TTTGAACTTGTTAAAGTATTTTTAAATATTAAATTAAATGAAAACCATCGATTACAGATTTATGATAAAATTACCTTTCTCACATTAATAACAAATTTCCTTCCCACCCTTCTTTGACTT
>NZPradTrx013066_C01_E01_frag_12951_1_100000_1_108
TGTAGTGGATGAGGCAAACTGTTTGAGTAACAACACCCTTATTTGTAAGTTTCTGGTGCTGCCACTCCATGAGGGTACTAAGAACTTGCATAGTGTGTGATTAGAATTTAAAGGGAAAAA
>NZPradTrx013077_C01_E01_frag_12962_1_100000_2_176
ATTAATGAGAAGGACCTTCATGCTGAGAAGAATTAGGTCTTACTGAAAGCTTGAGCATAGGACTAATAGCAAGGTCAAGACCCATTATCAACCCATGCTCAAAAGAAATCATTTGATTGT
>NZPradTrx013078_C01_E01_frag_12963_1_100000_2_163
TAACACAAATGTGAACCCATTACTTCAATATATTTATCAAGTAACTTGTTGAATTTTCCTTAGGCCCCAACTTTCTAGCACTTTGCACAGGGAAAATTTTTAGCAGAGAAATCAATTAAG
>NZPradTrx013082_C01_E01_frag_12967_1_100000_3_458
AAATTCACCATGTTAAGCTTATTTTTTTGAGGAGGGTTTTACCCCTCTGGTTAAGAACTAATGAGCCAAAATGACTAACTTCTTGGAGTTTCAAACCATGTAAAACTTTTCTTTATATTC
>NZPradTrx013087_C01_E01_frag_12972_1_100000_1_37
AGGAGGAAGAATGGAGGATAAAAAGCAGGAAATCTTGGGTCCAAGGTGAGGATAGGAACACTAAGTACTTCCGCATGGCTGCCTCCATGAGAAAATGCACAAACTCAATATGGCACATTT
>NZPradTrx013091_C01_E01_frag_12976_1_100000_2_186
TTTACATAATTCCAGACTTAAAACTAATTAAATCCCTATTTAACCTGACTTGACAAGCCCCGATCGCTTTATTGGAACTCAAGACAATATAAAACCTACTTTAAACTTTCAATTTTCGTT
>NZPradTrx013093_C01_E01_frag_12978_1_100000_1_99
TATTAGTAATTTGCATTTACAACATGGTAACAAATTCTTCCTTGCTATTAGTAATATGCTTTTACAACATGGTATCAAACCCTAAGGTACAATTTGGCATCTCGAATGCATGACAAGTGA
>NZPradTrx013097_C01_E01_frag_12982_1_100000_1_75
TAGAAAATAATTTAATAGTGAGGTGCATGTGTGATCAGCTGTGCACTGTCCAACGCTACACATAAATTCCATCTTCTTAGCTGTTTGAAATCTAGTTAGGCTTAGTTCAGATTTCAAAAA
>NZPradTrx013104_C01_E01_frag_12988_1_100000_2_127
CTTTGGATTCTCCCTCAGGTTGTTCATTTCTTTTTGGATTATCTTTTTCCTTTTCCTTCTAGCAAGTCTCACTTCATCTCTACTTCAAATCATCCATTATTTGAATTTAGAGGTTACTTT
>NZPradTrx013111_C01_E02_region:152__304_frag_229276_1_100000_1_12
ATATGAAGAATTTTGTGACTTGACTCGGATTTCTTTGAATGAATTTCTAAAATTGTGGCATTTGTCTCGGTGAGATGTCTCGGTTTATTCAAAGACTCACATTTGTAGCAGACTCTTTGA
>NZPradTrx013113_C01_E01_frag_12996_1_100000_1_0
TGTCAGAAGAGAGGTCAGATTTCCATATAAATTATAACCCAGCATGTATTTTCGTGCCTCAAGTTTGGTCAAGCGAAAATTTTCAATTAATATGAGGAAGAGCAACCTGTACAAAGTACT
>NZPradTrx013130_C01_E01_frag_13013_1_100000_1_99
ATTTCTTATTTAGTAGTTTATTTCGCAAAACTTCTACCAAGATCTGCTTCAAAATGAACAGAATGTGTTTTTGTTTGCCATAATTTCTCACTTGCAGTTTAGTATGAATCTTCCTCAAAT
>NZPradTrx013132_C01_E01_frag_13015_1_100000_5_748
GTAGGAGGAGGCAGATTGGGGTGAAGCTAACTTTGTAACAGTATCACAATTAACTTCTTAGATAGTGTAAAACCCAAGAAGTGTAGGAAACATAATTCAGTTAAGATTAGACTTTTGGTA
>NZPradTrx013151_C01_E01_frag_13034_1_100000_2_192
TTCTCATCTAACAAAAGCATTTGACCGGCTGAATGAAGAATGTTCATTTCATTTCAAAAGGTAAAATTCCTATTAAACTACAAAATGAATTCCTGAGGGTCAAAATGGTTGAACCTGGCT
>NZPradTrx013152_C01_E01_frag_13035_1_100000_1_117
AAAATAGTTAGTTGCTCCACAATATAGTTCTTTTGTAAATTTCAAATACATTTCAGTGTTTCTCCGTCATGCAATATATTAATAAGCAACTTAAGTCAAACATAATTTTTAAAATACATT
>NZPradTrx013170_C01_E01_frag_13055_1_100000_2_172
CAAGAAATGAGTAGATTAGACAACAATGATCATCAGGTAAGCAATGACATATAGAACAAATTCAAATTCCATGGAAATTTTAAGACATTCAAGAAGAATGTTTAAAAATAATCTTATATT
>NZPradTrx013171_C01_E01_frag_13056_1_100000_1_109
ATTTCTTGTTTTTAATTTGAATTAGATTTTTGACTGTTTACTTACATCATGAATTAAGGAAACCATGGAGTATGAATTTCAATATTCAAAATTCACTATATTGGCTGAAATCAGTATTTA
>NZPradTrx013174_C01_E01_frag_13059_1_100000_1_69
ATTGTTAATCTTATTTTTGTCTCCATTATTGCAACATGGGAAAATTCTAAATTGGCCTTTAGTGCCTTAATGGACCAATTATTTGTGATTCTAGAATGTGAAATCCATATAGTTTGATAA
>NZPradTrx013178_C01_E01_frag_13063_1_100000_1_32
AAGAGAAATATTATAATGAAATAAGAACAAGATTAATAAATTCAAAAAAGAAAAATGAATTTTATGTGCAAGAAAATCGTAGCTAAGGAGAGAACGAACTAAAGTCTAGCAAGGAAAGAA
>NZPradTrx013182_C01_E01_frag_13067_1_100000_7_926
AACAGGCAGGAAAGAGAGTATGGAATGTTATCAGACTGATGGACTTCATGTTTTATGCAAAGGAATGTGCTGAGCAACCTTTCATGAGGCAACTCACTCAATCCATTTTGGCTATAGAGT
>NZPradTrx013184_C01_E01_frag_13069_1_100000_1_32
AAATATTGTCATAATTTGATAGTTAGCATTTTAGAGTTTTGATGATTAGTAAAATTTGCTCAGGTTTTTACGATACGTCATAATTCATATTTTCCTTGTAATTATTAATTTTATATTAAT
>NZPradTrx013221_C01_E01_frag_13106_1_100000_2_175
TGAGAAATAAGCTAGACAACTAGATAAGAGATGATGCACCTCACCAGTGTCACCAAGAATGATGTCTTCCCTATTCTTCCAGCTCAACATTTTCCAAAGTTGACCAGTTAGCCTCTTTCT
>NZPradTrx013228_C01_E01_frag_13113_1_100000_3_402
TACACTACTAATGTGTATATGGAAGTATATTTCTTCTCCCATGGATGCCAATGGAACTTTTGCAACATCATAATTCAATTTGATTGTTTTTCGGCTAAAAGGAATTGATAGCATGTTCAT
>NZPradTrx013236_C01_E01_frag_13120_1_100000_2_194
GAAATTTGCAAATCGGCCTCATTTGGCATTTTATCTTGTTTCATTCCCAAGGCTTAACTTAGAGGTTAGGTGCCTGCTTGGTTTTGCAACTTATATTGCAAAAATATCCTTATGTTTATT
>NZPradTrx013238_C01_E01_frag_13122_1_100000_5_526
TATCTTAGATTGTTGGGCTGTTTCCTGTTAGGAGTTTCCACCTGTGATGAATAGAAAGAGATTACATAAAACAGGAATGGAAATTAGATGTCGCCTGCGTGAGATACAGGAACCTGGCTT
>NZPradTrx013257_C01_E01_frag_13140_1_100000_1_81
AATTGTGCTTTTATTGGTAAAAGATGATGATAAGTGAACTGTCAAAATGTATGTACACTCCTAGAATCTTCAACCAATCCAAACCATACAAGAGAAAGATGGAGAAACACAGTATTTAAT
>NZPradTrx013260_C01_E01_frag_13143_1_100000_2_161
ACTACTTAGAATAAACAAATCAGAAAAATGATTTCCAATCAGGATGTAAGAGGAAGGACATATAGAACTGCAAACCACAATCTACTATTCAAAAACACCAACCAAACAGAAAGAACCAGT
>NZPradTrx013262_C01_E01_frag_13145_1_100000_2_209
TAAATTAAGATGAGTTTCATTTAATTTATGGCTGATTTGAATCTTGATACAGGATCCTGTTAAGAAATTATGTTAGGACAAATCAAATTATATTAGACTAAAATTTGTGTTAATTGTTAA
>NZPradTrx013267_C01_E01_frag_13150_1_100000_1_111
TATAAAATTATCACAGCTCCTGAACTACCTTGGTTATTACCTCATAACCAATACAATTTGACATGCCATTTTATCTCAAATAAATGCATTCAATGATTAAACAAGCATTATATGTCAAAA
>NZPradTrx013269_C01_E01_frag_13153_1_100000_5_688
TTACCTTGGAGCCATCAATCTAAAAGTTCTTTGGAACAGATGTTTTGGAGGCACATTGCAAAATTTATGTTATGGAAGTTGAATCAGTGCAATTTTTTAACTTCAATTTTGTATAAATAT
>NZPradTrx013274_C01_E01_frag_13158_1_100000_3_375
ATGAAATGAAACCCTCTAGAATCAGTAATTCATCCAATGGTACCAGAGCACAGGACGAAGGGGAGGAGTTCCGGAAAGAGAACAGGAAAAGTTCTCAAGAGGTGAGCAGAGGAGAAACTG
>NZPradTrx013287_C01_E01_frag_13171_1_100000_2_175
AACAACCTTGCCATGTATAAACAGACTCTCCCCTTGGTGCAATTACCTTCTGATGCGAAGAAAGTGGGTTTTCCACAACTTATATGTAGGGAATTTGGTGTGTTATGAGTGAAGCAGAGT
>NZPradTrx013289_C01_E01_frag_13173_1_100000_1_0
ATCTAGAAACAACCTTCGTAAATGAGGCTATATATCTCAAATCAACATTTAAATATGAGGCCACAATGCTACAAGTATGAAACATAGGAAGAACATGAGCTAAGATGCTAAAGCTTAATG
>NZPradTrx013310_C01_E01_frag_13194_1_100000_1_102
TTATGTATGTGCAACTACCGTATGTATCCTTAACAATGTTGCCTTGAGCTACCAGATATTCATGGGAGGTATCTTTGGGGAGATAATTAGTATGCACCATCCAATAATTTTAAACACAAA
>NZPradTrx013312_C01_E01_frag_13195_1_100000_1_72
TTAAGACAACCTTGATCAACATAATTCCTCATTCCTAATACACATTGGTTTGGTAAGGTTCTACATTTGTGTCTCAATAGCCTCTACTGCTATTTAAGAGCATCTCAGAAATAAGTAAAA
>NZPradTrx013329_C01_E01_frag_13212_1_100000_1_6
TTAGGTAGCACATAAAACTATCACAGAAAATGAGACTGACGATATTTCTGCTTTTAATAATTTTCTCCTGGAATAAGTCGTTTTCCAAAGCACAAATGTAATGCCAGAAGCTGCTTTGAA
>NZPradTrx013331_C01_E01_frag_13214_1_100000_1_26
ATATAGGAAAATATAAGGTTTTAGTTTCAAGTGGTTGTTATAAAAGCTAGCCAACTTTCATCTGATCAGTTCCAACATGTCACAAACTCCAATGTGTAGTCACTCACTTGCAAAGCTAAC
>NZPradTrx013344_C01_E01_frag_13227_1_100000_2_307
ATATTTAACATTCATCTATAAATTTTTAGAGCTGGAAAATTCAACTTTTAATTTATTTTGTTATTATCAGCTCAATTCAGTTTTCTATATATAAAAGGGAGAGTGTTATATTTATAATTA
>NZPradTrx013347_C01_E01_frag_13230_1_100000_1_12
TTCACATTTATTTCTTATTGCCATAGTGAATTAGCCTTTTCATGTGTCTTGAAAATCTAGGAGCAAATTAAGGTTCATAGGCTTTCTGTCAATAACATTCTCTAAAGTACTATGATATGT
>NZPradTrx013349_C01_E01_frag_13232_1_100000_2_148
CAATCCCAATTAACACTACTTTACACAAATGGTATGTTGGACCCCTGGGTTCACACAAAATAACATTAAAGCTTGGTCCATCAAAGAGCTCAACATGGCAACCATTTGATCCAAGCACAA
>NZPradTrx013354_C01_E01_frag_13237_1_100000_2_175
AAATATTTCACTAAACATGTACGGATTATAATCTCAAAGATATGTGCTAGGAATTAACCTTATTTATTGATAAGGGCCAAAATGTTCAATTCTATTGTTTCTTTCTTGTGTTGAGGTGTA
>NZPradTrx013372_C01_E01_frag_13255_1_100000_2_147
ACTGCTGTTTTATAGATCGCGATAAATGCATATGCAGGAAAGCATACACCATCCTTAGGAGCCAAGTCAGCTTCAGTTCCATTTCTGTTTTTGCATGCAAATTTCTATCATTAGAAAAGG
>NZPradTrx013375_C01_E01_frag_13258_1_100000_1_119
TATTATTATCATCTCGATATAGAATTTATATGATTATTCTTTTGCGTTATTGGGAAATGTTTATATTTTTTTACTAACAATTATGAAAAATGAGTAGATCACTTAAGAACTCATTGGAAA
>NZPradTrx013381_C01_E01_frag_13264_1_100000_5_631
TAATTGAACACCAATAACTAATGGAGAGGTCATATTCTTAGACTAGAAAAATGATATTTAGGGAGACTGAAAGAGAGGGTGACTAACAAAATTCAATAATAGAACCACAAAATCATTATT
>NZPradTrx013386_C01_E01_frag_13270_1_100000_1_52
ACAAACAGTGATATTGAGAGCCGAATTGAGGCTGATAAAAGGTGAAACCTTAGATTGTCCCCGATGTATGCACAGGGTGTGAAGATCGAGGGTTGGGTTCAACAAGCAAAAAATCAATGT
>NZPradTrx013395_C01_E01_frag_13277_1_100000_1_18
TATATTTTCTTATCTTGTGCTTGTTATAATTATTAACAAATTATATTGTTCTTACACATCGTGACCTCAATGTGCAAAGGAAATTTGGGACATGACTGATGCACAATTAGAAGACTAACC
>NZPradTrx013410_C01_E01_frag_13292_1_100000_2_178
ATATAGGTAAACTATTCTGTTAAGTGTGTAAAATCTGGAATTTGTGTTCCAAGGTGAATTGTTGATCTAACATTGGATGAATGTTAACCTAAAAGCTATTTATGGCTGACAGTCTGACAA
>NZPradTrx013424_C01_E01_frag_13305_1_100000_2_168
TAAACTCTTTCAGTTGAGGCCTAATCAAATTCGAGAAGGTCCCCAAATCTCTAAGCCATAGAGAAATGTGGGTCATATAAGGAAGTCCATGATAAACATCTTGGATGAGATGTTTGAAAA
>NZPradTrx013429_C01_E01_frag_13310_1_100000_2_122
GAATTACCTCCTGGCTTGACAACTCTTTTACGCTAACTGACTTGTGTAGGTTCGATTCTCCACAGCTTCACGTTCCTTGCTATCATTTCAAACTTCTTTGTACTATGAAGCTTATCCAAC
>NZPradTrx013435_C01_E01_frag_13316_1_100000_2_214
TAATGTTGTATCTCTTTTGTCGTAGTTGGGTCATTATCCCAAGACGGGAAGCCAAGTAGGTTCAAATTATTAATTTAGCGAAGAATTGGTGATCAGGTTGAATTTGTAACTATCAAATGT
>NZPradTrx013443_C01_E01_frag_13324_1_100000_1_2
AATTATATGATAATTGGTAATAAAGCAGTTTGAATTGAACTTTAAGATAATTCTGCCAAAGGAAAAAATGATAAAAGGAGATAAAATAATTCTTAAAATATCAGCATTCATAACTTTCAC
>NZPradTrx013450_C01_E01_frag_13331_1_100000_1_110
TACTCCATTGAAAAGGTCTGCCAGTTTTGGTTGTTACCCGTCTAAAAGAGCAAATGCCTAATCCTGTAGTAACTACTAACAACAAACAAAATTCAGAGCACTAATTACAAAAATACATTT
>NZPradTrx013469_C01_E01_frag_13350_1_100000_1_90
TTTACTTGTTACGACAATGTTTGTGGAGACCTTGGTTTCTTTGCAGAACATATTGCACACTATGAAACTGGATTCATCATGCAGAACTACCTCGATACAGAGTCAGCGCTCGATATTATA
>NZPradTrx013470_C01_E01_frag_13351_1_100000_2_233
TCTATGTTGACTAATCTGCTAGACTACTTTCTATATGGACTATTATGAACCAAATATGGAAACAAAATCTGCTTCCTGGAGCTTTACTAAATGAATCACTTCAAGATATCCATTCAATGC
>NZPradTrx013479_C01_E01_frag_13360_1_100000_1_52
TTAGCAGAGTTGTGTATGTGGAATGAACAATGAATGTAGAAAGAAAAGAGTGAAAGATATAGAAAGAAATTATATTTATGTCCATGGATGAGCAAAGTATGTCAATGTAACTCAAAATTA
>NZPradTrx013488_C01_E01_frag_13369_1_100000_1_57
ATTGATGGCCATAAAACCAAAAGCTTCTGCAGAGATGTTAAGGACTATGATGGAATAAAATCAGTGCACAGCTCATATTTAACACAAGCAACCCAATCTGAGAAGAAAGGAAATGAAATT
>NZPradTrx013493_C01_E01_frag_13374_1_100000_1_45
AGACTTGAAGCGTCTTAAGAAGATCAAGCAAAATACGAATCTAATTGAGGTGGTTGCACAAAGTCTGGAAGTTGCATATGATTTGGCATGAGTTCGTTGACAAGCCCATCTACATTTAAA
>NZPradTrx013496_C01_E01_frag_13378_1_100000_1_98
TATTACATAATTTGAGAACAGTGCTTTGTTATATATGGTCTTTTCATTGTGAGTATATTTATGCTGTGATTATTTGGTTTTATATTTTCATTAATCATCTCAACCGATTTTGTCACATTC
>NZPradTrx013509_C01_E01_frag_13391_1_100000_2_175
TTGAATTTCTAATGGCTAATTATGTGGTTATTTGAATCTATTACAATAAATTGAAAGTCATAAAATGGAAAGGCTGGTTGCTATAATACTGGTTAATTATGGATTACAGTGTAGTAAATG
>NZPradTrx013510_C01_E01_frag_13392_1_100000_1_48
AGACAGCAATCATCACTATAATTTAATTCCACATATTTAAGGTCACCACACCATCACCAATGAGAAGACACTTTACCATATCTACAGTTTCCTAATGCACCAATTGAGATGAGACATTAA
>NZPradTrx013528_C01_E01_frag_13409_1_100000_1_63
AATATTGTCACAGTGAATTGGGTTACCTATACTTGGGTCATCCAAAAGTAAATTCAGGCTATCCACATTCAAGTCTAAAAACATTACCAACTTGGAAGACTCCTCAATATTAGAATCTTC
>NZPradTrx013543_C01_E01_frag_13425_1_100000_2_162
TGTCCACTGAAAAATCCATCAAAGATGTTGCTCTGAAACGGGTAACAAGTGAGCAAGGACCAGTTGAGGTTCAGTCCACTGAAAAACCCAACAAAGATGCTGCTGTTAATTTGGTAAAAA
>NZPradTrx013549_C01_E01_frag_13431_1_100000_1_102
ATAAAATATTTCAATATCTAGCTCCCAACTAATTTAATTAGCAACCTCTGTAATATGAAATATCATATAAATTATGAGATTTAGAATCTAAATATGAAATTTAAAATTCAAAACTTGTAA
>NZPradTrx013550_C01_E01_frag_13432_1_100000_2_177
TACTTCCGTGGATACATGATAATTTGTTTATAAGAACTGCTCAGAGAATCTATAATATTGATTGAGTTTTTCCATGTCTGGACTCTAAACTATTTGCAGGTTTCAAGGAGAAGAAACAGA
>NZPradTrx013595_C01_E01_frag_13479_1_100000_3_385
TTAACCTTTGTAGATTTTTCAGTCAAATGGTGTTTTTTGGGATGGATGTCTGATCTACTGGAGTCATATTGAAAAATACTGGTGCATATTCTTCTATGGTGTCATTCAGGTTCTGCAAAA
>NZPradTrx013595_C02_E02_frag_13480_1_100000_3_337
TTTAAGCATGATACCTGCCCATGCAAAAGTCCAAAATTTTCAAAAGTATTTTTTTGCAAAGAAGTGCAAGACTAGAGATTTACTTATGTGAAGGCTGCATATTGGTCCAGCTCCATCCAT
>NZPradTrx013614_C01_E01_frag_13500_1_100000_1_23
AAGTATCTTTCTAGAATAGTTTAATATCACTTAGTGTATCAAAAGGTGGCAGCAACATGTATTCACCAAAGAAAACTATAATCCAATTTCATATTGTAGAAAATGACACTCATAATATCA
>NZPradTrx013620_C01_E01_frag_13505_1_100000_2_259
TAACCCTCAACAAAAACCAAGAGTGGACCCTCGCCCATAAAATTGGAGAAACCATACTGCAAAATAATGTTTTCAAACCTCATGAATATTAGCACAACCACACTATCTTGTAGGTTAAAT
>NZPradTrx013621_C01_E01_frag_13506_1_100000_2_173
ATTTCTCAGAATGCTAAATCTATATATACAGTCAAAACCTATTTTAAACAACACAATTTAAAAGTTTTCCCAAAAAAATCACCAAATTCATCAAAATCTTTGAAACATAGCATGTTTACA
>NZPradTrx013622_C01_E01_frag_13507_1_100000_1_26
TTCAAGGTATCACGATCTCTTTTAATTTTGTGGATGTAATTCACTCTAATGAAGTGCCATTAGACGTTAATGAAGATATGGGCAATCCATATATGGCATTTTGATGCATTCATCTTATTG
>NZPradTrx013629_C01_E01_frag_13514_1_100000_1_80
ATTATGCGTGACAGAAAAAGAGAGAGTCTGGGCAGTGTAGCAATGGCGTATTGATTGAACCTATAGTGTTGGCATATGGTACAGCGGAACAGTCAAGATTGTCGTCAACCAGGATTGGTT
>NZPradTrx013634_C01_E01_region:1__744_frag_229291_1_100000_3_443
CTTAAAAGGAGAAATTATCATACATCTTCTCACAAAGAATTGTATGCCCACCAGTCGATACTTGGCATATCAATCTGTATTCCTCAAATTAATCCATTATGCAATAAACCTGTCTTTCTT
>NZPradTrx013634_C01_E02_region:743__862_frag_229292_1_100000_1_0
CCAGAAGTAGTCTGAAAGAACACTTCCTACAAAGCCATTTACAATTACAACTTCATCCACTTTTTCTGAATCTGGAATGCTAAATTTTGGTTCGATGCCTATGGCAGTCAAGGGCCAGAC
>NZPradTrx013634_C01_E05_region:1035__1254_frag_229293_1_100000_1_72
GTGACAAAGACTGATACAACTCTTGCAATGTCAAGGGAATCTTCTCCAAAGAGTGCCCCAAAAAAGAGTGTAAAAAGTCCTGATGTTGAAGACAGTACTGTTGTACTTGCTACACTTGTT
>NZPradTrx013634_C01_E06_region:1253__1651_frag_229294_1_100000_2_202
ATCATAACTACCTTCAGAAGAGAATCAAGGTAACAAGAGGTGTCAACTATGGCATCTGTGTGGTAATTGTCACAATGCTTTCTTATGACACTGCAGATCCAATCCTTTACAAATGATATG
>NZPradTrx013634_C01_E07_region:1644__2279_frag_229295_1_100000_3_251
TAAAAACGACCATTTTTTATTATCGTAAGCATTTTTTAAGCATTTCAGACGTCCAAATTGTGCACCCAACATGAAACTGGCCTTTCACATTTTGTTGAGGACTACATTATCTAACAATTG
>NZPradTrx013639_C01_E01_frag_13524_1_100000_1_119
AACAAAACGAATGTCAATTGTTGAAGGCCTAAATTCCATGAAAATTCATGTCTGTAAAATGAGATTAGTAAAGAAGCTTTAAAATGGTCTTCGACGGTATAGATTGTATCACTTCCAAAT
>NZPradTrx013644_C01_E01_frag_13529_1_100000_1_11
AGATGAAAATTTCTGCGAATAAATTCCTATGAACACTTGAAAACTACTCAAAACTAGACCCTGAACTTGAAAAAATTGTGTATGCAAAATAGTTTTGCAGATGCATATGGGAAATTTTAT
>NZPradTrx013662_C01_E01_frag_13546_1_100000_2_129
TCCATAACCAACAACAAATGTTCAAACAAACGATCGAACAGTCAACGTTACCCCGATATTCCGGGGATATGGAAATAGCAGCGTTGTTTGACACGTGGCGAAGAGCGGGAGGAAACAAAA
>NZPradTrx013665_C01_E01_frag_13549_1_100000_1_95
ATCCATGCATCATAATTGATCATGATCTAAAAGCTTTCAATAACAAAATTTTCTATTTTGTTCTTGATACATCAATGTCAATATGATAAATGACCATACGACAATCAAAACAAAAAACAA
>NZPradTrx013669_C01_E01_frag_13553_1_100000_5_772
AAGAGCTTGCAAACTAAAAGCTGTAGAAGTAGATGATGAACAGATCCCTTTTTCTGGAATTGTCACAATTAATACATTTCCAATTGTCCATGGAATGTTGCAGGTAAGAAACATCATGTA
>NZPradTrx013672_C01_E01_frag_13556_1_100000_1_6
TAATAAAACTCAACCAATTTCAGTCACTTGTCGATATGATTAAAGTTCCTCTCAATTTCAATTTCAAACCTCCAAGATAACTGCATAACGCATATGTCACACAGATGTTTCCATTATTTT
>NZPradTrx013674_C01_E01_frag_13558_1_100000_1_16
ATTTCTCAGCCTATTTCTTTACAAGTATCTTAGCTGCATTTTGCAGTCATCAGAATCTAACTCTGCAATCTCTGACATTATGTCTTCTCAAGGATATTGGGTAAACTGTGCAGTTCTTTG
>NZPradTrx013684_C01_E01_frag_13568_1_100000_1_7
ATCATTAGATGGTAGATACTAAAAATATAATAACAACTCTTTAGGTTTGGCTTACAAAACTTTTCATTATTGATACCTACTCTGCAAATAGACGAAAGATTACATTTTAATAAAATGAGA
>NZPradTrx013695_C01_E01_frag_13579_1_100000_3_387
TCGTTGAGAAGACCTCAATCCCACTCAGATAATGAAAATATTATAAAAAGGATTATTGATTTCCATAACTAGTTCGGAGGATTGAAAAAGTCCCAAAGCTGCTTTGCACCATTAATTAAA
>NZPradTrx013707_C01_E01_frag_13592_1_100000_1_9
ATCTTTGTTCAAGAACAGTAGTATTAATATGACTGCGGCTTTCTAACGTCTCTTCTGCATTCACCTGCAATCCCTTTAAAGACAAGTAATCGTCACCATCGTCCCGAGAACTTCGATAAT
>NZPradTrx013715_C01_E01_frag_13599_1_100000_1_2
TCTTCGGTGCAAATTTGTTGTAAAAGGGAGCCACAGACCTAGGGCAGTTTGAGCGAAGGCTTATTTAGTACTGCTTCTCTGTGATCAAGTGCGGCTTCCTTATCAGTACAGGCCGATAGA
>NZPradTrx013725_C01_E01_frag_13609_1_100000_1_33
ATAAAATTTAAGCCGTCTCTTTTTTAATATGACCCCATGAGAAATCAACAAAACATTTGCCTAAAAGTTCAAAGAATAAACAAATAATACCACAGAAAACATATTTGCACATACATAATA
>NZPradTrx013726_C01_E01_frag_13610_1_100000_1_55
ATGTAATTATGATTGTTAATGCAACATGTCGTTGATTCCTGGCTAATTAATCGACGATTAAGTGTACAGGACCATTTCATGGCTGTTCTGTTTTTGCTAGATTAAATTAAGAAATGGCAT
>NZPradTrx013727_C01_E01_frag_13611_1_100000_2_161
TAGCATTTCATAGGCAATGAAATAACTCGTAACAATCATTTTTCATCTGCTTTCATTTCGGTCATGAAAATGTCAGTTTTCACTGTTTCTATCTGATTAACGGTTGTCTGTTTTGCAGAA
>NZPradTrx013730_C01_E01_frag_13614_1_100000_1_5
ATTTGTGAAAATGCACTGTTATTTAGCATTTGCATTCAGAATTTCTGGATTTCCCTTTGTGCTTGGAGAGCTGTGACTAGCAAGTCTTTGAAGTCTTCCAGGCTTATACAGTTTCAAAAT
>NZPradTrx013732_C01_E01_frag_13616_1_100000_3_418
ATTTGCTCAAAATTGATTTCCAACATTCATTCTGAGCACAGAATGATATCTATATAGATGTTCAACTAACTTCAGTTGTCCTTATTTTGTCTATACTTTTGTTGAAGGTTTTATGCCTTG
>NZPradTrx013737_C01_E01_frag_13621_1_100000_1_33
AATTTCTGAAAATGTTGAAGAACTTTCAAATAAACTGGGCAAATTCATTTGAGGTTAGCGTGGCAATTTTGGAAATGGCTTTTTCCATGGACATTCTGGATTAGAGTCAAATGTTTACTT
>NZPradTrx013752_C01_E01_frag_13635_1_100000_1_69
AAACTCAACCAACTTTTAACATCGACTAGGGCTCAATACACATTGGAGTTTGAAGTGGGGTTTTTATGGTGGTGACATCGTATCTCAACTACTAGAGAAATTTGAGCTGGGGTCTTTATT
>NZPradTrx013757_C01_E01_frag_13640_1_100000_3_245
GTGTGGATAGTCATAGTTTGACCTTATGATCATCTTTTCCTCTCAAGACAAAGTGATATTCAACCTCCCAACCCCTTTTTTAGCGCCAAAAGTGTTTGCAAGTTGGAAGCAATTTTGAAG
>NZPradTrx013759_C01_E01_frag_13642_1_100000_2_161
GACATGTTTAGAATGACACAAATCCGACCAAATCGTGTCTGATTCACCCAGTTCGGGACACGACGGGCTTGGGGGATGAATTTGGTTTCATAGCGGCAGAGTTATTTGACCTAGTTAAAG
>NZPradTrx013762_C01_E01_region:1__1275_frag_229306_1_100000_2_225
AAAACAATGCAAAAGTACAGGTAGTGGACTTTAATCTCTGTCATAGAATGCCTTTCATTGTTTCCATCCACTTTATAACATTCAAGTTTTCAACCATGTAATAACTCATTATTTGCCATC
>NZPradTrx013762_C01_E01_region:1__1275_frag_229306_1_100000_6_883
ATCCCTCAGAGTTTTGCCTTTCCATTACAGCTTTGAGAGCGTCGTGAACGCAGCTGATAGATGGAGGACCGTAGTCGGTGTTATCGTCGTTTGATGCATCGATCAGTAATTCGTGCTTGA
>NZPradTrx013769_C01_E01_frag_13650_1_100000_2_122
TAGATTTGAAACATATCGAGGTTGGGAACATATTTAAGATTAGTTTGAATGATCTTTAGCCTCACTACTAGTTCACTGCTATAGATATAGATCCTGATAGATCACTTAACGCACTGTTCA
>NZPradTrx013775_C01_E01_frag_13656_1_100000_1_102
ATTGACATTCACTAGTGAGCAATTGTGTGATCACAATTTGGATAAATCCACGTAATAGAAAGAGAGGATGGACATCATGCAAGTAGTAGAGACTTGATGTCCATAACTCATAGAGCCATG
>NZPradTrx013798_C01_E01_frag_13679_1_100000_1_43
ATGTTGCTTTTGATGAAACTTTATACTTGATTAAACTATAGCAACTTTTCTGAAATTTGCTAGTTTAGGCCTGAATTTCATAGCTGTTTATTGCATCTAGAAAAAGTGTAGCTACATTTT
>NZPradTrx013800_C01_E01_frag_13681_1_100000_1_32
ACAACCAGTTAAATGATTGCAATTTTGGAAACATCTTGAGGATCTTTATGTAAATTTTAAAACAATGCCTTCATTCTCAAAATGGACATGTTTAATTTCTCCATGCATCTCAATTGATTT
>NZPradTrx013810_C01_E01_frag_13691_1_100000_3_306
AAAGGCAAAAGGTGACCTGTTACAGACACTCTTTTCTGCTCTCTGCATGAACACACATGATTGTGCATGACCAGGTATATTGGACCGTTAAGCAGCAATAAGAGAATATTGAGAATATCA
>NZPradTrx013810_C01_E01_frag_13691_1_100000_4_437
AAATATCAGAATAAGAATAACAATAATGGAAAGACTTTGCAATGGAAATTATCTGTCATGGATATGGGACCATGAAACCATGCATAGAAGTTCTCTGAAATTTTTTATTCTTCCATCTCT
>NZPradTrx013816_C01_E01_frag_13697_1_100000_1_27
TACCGAGAAGTTCAACATTCAAGGTGATCAATCTATGAGTGACAATTGTAAAATTTGAGCCCACAATGATGGTTTTTAATCTCAACACTTGCATACCCTCGTCTGCTTATGCATCCAAGA
>NZPradTrx013831_C01_E01_frag_13712_1_100000_1_118
ATATAATAATATAAACAAAAGTTAACCAGAGTAGAAGATGAGATCAGCAAAACAAGTGGCTAAAGTACGGATACGGTCTTGCGTGTATATTTTTAAATTTGAGTGACAATGTCATTATTT
>NZPradTrx013833_C01_E01_frag_13714_1_100000_1_3
ATTAATTTGAAGAATTTAAGGCTTGAAAACACTTGTAATTTGTCACATAAATTTTCAAAATTTTTCTAGTAGTTTCCTAGCTAGGCTATGAGCTTTTGAGGTCTGATTCATCAAGGCCAA
>NZPradTrx013841_C01_E01_frag_13722_1_100000_2_153
TCCCTGTCTCTGTTTGTTGGGTTGAATTCGATTCCTTTCTGCTTTACACTTTTCTGTGATGGCTTTCCTAAGTAATAAAGACATGGTGGAATCCCCAGGTTTCCGAGCCATTGGATTTAA
>NZPradTrx013847_C01_E01_frag_13727_1_100000_2_206
AACCATTATTCCAACTGATGCAATTTATTTGTGTTTTGTTAATTGAATTCATTAACGTCAAATAACGAATAGCTCATTACTGCAATCTTCACAATTATAATAAATGTTGTAGAAATAAAT
>NZPradTrx013853_C01_E01_frag_13733_1_100000_1_15
ATATCCTAAAGATAGACATTCCACTTTGACATAAAATCCTGGCATAGAGTCCATAACAACTTTCACCAGTTTGCTAAGGGTGATATATTAGTCCAAAGAAACTGCAGTTCTAACCTCAAA
>NZPradTrx013883_C01_E01_frag_13764_1_100000_4_507
ATCTTCTGAAATGGAATCTATAGCTGGAAAGGGAGAACCTTGCAAGAGTTCTTTAAAAGGATCTTGCCAGAAAGTTTTCAGTTTTCATAAACTTGATGGAAATGATAATAGGTTCAGCTT
>NZPradTrx013886_C01_E01_frag_13767_1_100000_2_142
AACATGTCAAGGTAAGATGTTCTATAAGATGTTCTATAGAGCTCAAGGTTATACAGCAAACAAGGGCTCAAAGTCATGAGTTCAATATGTCAATTTGTAATTTTGTGGGAATTGAATCAA
>NZPradTrx013887_C01_E01_frag_13768_1_100000_1_35
TTTTAATAAATAATGTACTTTCTCCACTCGGTGAGATATAAACTCCTAAGTTTGACTTGTACCAGTGAATCACATTGTTTCTATGGTAGTGAAGAAATGGATTATGACACATCTCACAAA
>NZPradTrx013889_C01_E01_frag_13770_1_100000_3_362
AAAGTTATGTCCCATTGTTTTCCAACAATTTAAAATTTCACAAGTGATAAAGTATTAATGCTTTAATCTTAGATTTGTATGTTTTCTTTTTCAAGTATTGCTATACTTTATGTGATTTGT
>NZPradTrx013896_C01_E01_frag_13777_1_100000_2_249
ATTCACGTCAAGGGTTTGCTTCCAGTATGAGGCTCGGACAGTGGCTGTTCTAATATAATTTAGGCATTAAACTTGCCAGGGTTTTGACCCCGTGGCATACCTGGTTGTTTTATGTACTTC
>NZPradTrx013909_C01_E01_frag_13790_1_100000_1_0
ATCAAAATTTATGGAAGTGGAGAGGTTTGGGAATCTAAAATACCTCAATTATTTTCTACACTAGCATTTTATTGTAGCCTGGTCAGCGTCTTCTCAGTAACTGGTGCTGATCTAAATAAT
>NZPradTrx013914_C01_E01_frag_13795_1_100000_1_102
ATGACTAAAATTTTATTGAATGTTCTGTATCTAAGAACAATCAAATTAAATAATACTTTATACCCAATCTTCAACTCGTATGGAACGATGAGATAAACATCATTAGTTTCACATGACATA
>NZPradTrx013915_C01_E01_frag_13796_1_100000_1_9
AGAAAATTTGTGCTCGTCTTAATTGCACTATAAAAATTAACACTCCTAGCGGTTAGCCACTTTTGGTGGGTAATAGGGCCCAAGGTTTCCATCATAAGACACCCATAGGGCTTATGCCAA
>NZPradTrx013923_C01_E01_frag_13804_1_100000_2_129
ACAGTTAGTATTTGAATTGGATGTAGTGAATGCTATCTTCCTCTCAGTTATGCATGATTCGAGTTATCTTAGTTTTTATGTTGCCTTCTTTATGAAGAAAGTATGTAGCAATAGTAAATA
>NZPradTrx013940_C01_E01_frag_13821_1_100000_2_206
CATGTTTACCCATGTTTACTACTCATGGAAGACGATTGATTTAGGAGAGTCTCATAGCATGGACATCTTTAATGATATAAAATCACTGTTAGAGTGGTCAAATTCAATAAAGTGTTGTTA
>NZPradTrx013974_C01_E01_frag_13855_1_100000_1_2
TAATTAAGTTCATTAGTCGTCATGTTAATTCTGATCAGAAATGTTCCCCCATGCTTTATGTATCATTACATTCAAATTTCTTACCATTTTCTAGTTTGGAAATAAAGTAAATTGTAGTCT
>NZPradTrx013984_C01_E01_frag_13865_1_100000_3_437
TGCTTTTTCCACCCTAATGATGCACCTTTTACTTGAATGATTTGTCTTTATTTGGCACATAGATTAGGAGCCCAATCTTGTTTTGTACTTTTCCAATACCCTTCTAAGATGCAACAGTTT
>NZPradTrx013991_C01_E01_frag_13872_1_100000_3_410
AATTTAGATAAGGACCTGGTTAATGCTTAATGTGGTTTGTTGAAGTTCCGACAATTTGTCTGGAACAATCTTTTACATTTTTACTTTGTATTATCCTTTCCTCAAAGAATGATCTTCAAA
>NZPradTrx013994_C01_E01_frag_13875_1_100000_1_63
TATATGCTTATGTGTAAAAATATATAGGAATTTGAGGGGTCGACTCAAAAGTGATATCTTGCTCCATTAAGAGAGCATAAAATAATCAAATCAAGCAAAACCTGATAGATAATCTAACAA
>NZPradTrx014003_C01_E01_frag_13884_1_100000_1_102
TCAATGTTCTTTATTGAGTTTTTGAGTTGCGGTAGCTGGTTTGGGAAGAAACATCAGAATAATTGTAAACCGACACCCTCATCAAGTTGACCTAATGGAGGATCATATTTTTTATCTTTA
>NZPradTrx014007_C01_E01_frag_13888_1_100000_2_141
AAAATCCAACTTATGTGGCTGGATATGCTAAAAATGCACCATGCCTCTGTGGGTAGTTGAATTAAGGAGCTTTGAATGTGTTAAATTATGGAACAAGTTGCCAGGCACATTATCCAAATT
>NZPradTrx014011_C01_E01_frag_13892_1_100000_2_240
TTCTGAATTTTGTTTCTTCTAAAAGTTGTCAGGTGTGAATTTATTTTATCCATGTAGAATGTATGACAGTAAGATTTTAAATTACTTTCTATGGTTCTGCAATTTATTTTATTAATAAAT
>NZPradTrx014021_C01_E01_frag_13903_1_100000_1_55
TCAACTTAGATATCACGTTTAAGGAGCATCGATTCTGCCAAATTCTCCAGAGACTTACATTTGGCCTCGTCTCTTTTTAACATGACATTCCAGTGAGACAGACCACAACAAGAATTAAAC
>NZPradTrx014022_C01_E01_frag_13905_1_100000_2_202
ATCAGAACCTGCAACCTTCTCGCAGTGAATGAATCCTCGAGGAGGGTGAATGTAGCGTGAATTCGTTGGGTTCGTTGAATGTAGGTAGTTTTTTGTTTTCCGAGGGTTAGCAGCTCAAAA
>NZPradTrx014035_C01_E01_frag_13917_1_100000_1_61
ATTCCAAACATACATAGGCAGTCGTGTTACACCATATATCCAGCATACTGATAGCAACAGTAATTCACTGTATAATCATGAGAGATAGATTTATCTCAAATGAAGCTAGGCATTTGAGTC
>NZPradTrx014040_C01_E01_frag_13922_1_100000_2_161
TTGTTCTTAGGGGACAATACACGTCATCATCAACATCATCCCATATTCATGACAAATTGAATATGGTGTAAAGAGTAAAAAAAATGAGATCCCAATTATAATGTAACCAACTATAATTTG
>NZPradTrx014041_C01_E01_frag_13923_1_100000_1_52
AATTTAGATAGGATATACTTGAAAAGATCAATGGCTGCAATGGTGGAATTGGAGCGAGCAAAATAAGCTAGATTAAAGCTAATATAAAGGGTGTTATGGTTAAATATCTACATTGTAAAT
>NZPradTrx014048_C01_E01_frag_13930_1_100000_1_80
TGGGAGCCAAAGGTTTCTTTATTGTAGTCTTCATGAACCTGGACGACAGGAATCGAATCTTCGATGGAGGACCATACTTTTATGCCTCAGCAAGCCAATATATGAGACCATGGAAACCCA
>NZPradTrx014054_C01_E01_frag_13936_1_100000_1_107
AATTACAATGGTAACATGGCATATGGGGACTTTCAGCTGTTTTATTTGCATCTGTGAGCAAAAAACGACAAATAGAAAACCGCGAATCAACCATTGTATGGACAAAACACAATTTGATTA
>NZPradTrx014082_C01_E01_frag_13965_1_100000_2_223
TTCCTGTGATACTATGTTTCACAAAAATCTTTGGAGGCGTCGGTTGTGTTAAGGTGGCAATACCAGTGCCATGATAATGTTGAGGTGCTGTTAAAACTTAAAGGTAGTCCCTATGTTAAT
>NZPradTrx014087_C01_E01_frag_13970_1_100000_1_96
AGTATTTGCAATAGACTGTCATTTTTCTTCTCTATTACCATAATCAAGGCTTCCTTATCAACCCCATGGTGAAAGAATGTCATACTAAGATCTTGAATATATTGACCTGCCTTTTCAATA
>NZPradTrx014092_C01_E01_frag_13975_1_100000_1_65
TATTTAACAAACTGAGTTTGTTTATAAGATTCAATTCATTAGGCATTCCCAAATTTTTTAAAGCTCTCCTATTAATAAATATATTCAACTATCTCATCTTATAGTATTGAATCTATTTTT
>NZPradTrx014103_C01_E01_frag_13986_1_100000_1_90
TAACATATATAATATCCTTCTTTTTTGCCTCGCTCTCCTATAGTAAATATGGAACTTCACGATAAATGTACTAGGTAAATGTAACTCTTTGTGATATCGCTAATAAAGATTGTAATCATT
>NZPradTrx014104_C01_E01_frag_13987_1_100000_1_71
ATTCTTATTCCATTTTTCATGCAGATGTATGAGTGTCAAAATCTAGAGCAAGAATTAATGTTCTTCGTCAGTGTTATTCAAATAATTTTATGGTAAGAGATAAATGGTAAAGTATAAGAT
>NZPradTrx014109_C01_E01_frag_13992_1_100000_2_190
GTCATTGGGTATCCAGTATTCCAAAATCAGACTATTCTAAAACACAATGATGATTCCAATCCAATAATTTCCCATGCTTGAACCTTTCCGACATTCCACCCAGAGCTCCCGCGGTTGATT
>NZPradTrx014117_C01_E01_frag_14002_1_100000_1_84
ATCATTGCTTGAATCAGGCTAGCCTCAAGTGACTGTTTATTTTTAGTAGGGTTTTAAATCTTTCTCCTTAATTTGAACCATATTGGCACTGGTTTTATTTTGCAGATTCATTCTATATCA
>NZPradTrx014119_C01_E01_frag_14004_1_100000_1_55
AGAAGTGGTAAATTTTCTTCACTGTACAAACACAGAATAATGAAATAGATTGCCTAAACGAATCCCCAAAATCAATCAGAAATAAGACTCAAAAATTTTGCTGCTTCTTAAGTTTGTCAC
>NZPradTrx014120_C01_E01_frag_14005_1_100000_2_170
TTCAAATTTGTGAACCAATTCTACATATACAAAATCGCTCTATTTACTTATTCCTATCTACCAAAAAAAGAATATACAATTGCAGCGGCTATAGACACCTTCAATTCCTGATATGCTTTG
>NZPradTrx014122_C02_E03_region:172__1021_frag_229315_1_100000_4_439
TTCATGATGATATGGGTTCAAAACTTCAAAGTTCAAACCCTCTCAGGAATGATCAACTGTGCTTATATGGGCCTGTGTTGAGGCGGGAGATGATCCACTGTTTTTTAGAACCTGTCTTAA
>NZPradTrx014124_C01_E01_frag_14009_1_100000_1_87
ACATGAATTTGAAATAAGTAAATATGCAAAAGGAAAAAAATGCAAGATTTGAAAGGAAAGCTTTTCCAAATTTTTGCTCAAGGTAGGAAACAACATTGTTTCTATAAGACCATTTTTAAC
>NZPradTrx014132_C01_E01_frag_14018_1_100000_12_1608
AATAATTTGACAGGGATCTCCATATGTATCCATTGTTTCTTATATGAATTGGTTTTGAAAACAACTGAACTAGGAGTTTAGATCTGTCAATACATTACCTTGGAATTTTTATCAGAATTT
>NZPradTrx014138_C01_E01_frag_14024_1_100000_6_814
ATATTCTTGGTATGGCTCGCATCTATTTTGAGGCTCGCACACTTTATGTTATGGTTCGGATACCTTAGGTTATGGTTCATATGATTTATGTTATGGCTTGCATCTATATTATGACTTTTA
>NZPradTrx014144_C01_E01_frag_14029_1_100000_1_5
CATGGAATGCTGTAATCCTCCTTTTTAAGCAGGTCTTATTTTATGTTTGGGTGCTCCAAGATATGACATCATTCCTTTTATACAGAGGATCTTGCAAGATTTATGGTATAACTTGAAATT
>NZPradTrx014150_C01_E01_frag_14035_1_100000_1_25
ATTTTTTATACATTTGGATATGTTCCAAGCAGCAACATGCAAGATCGTGAAAGATGTCAACTTTAACTGGAGTATATTTTCATTGAGGGCTTAGGAGCTATCTATTCTCAGGTTAAGTAA
>NZPradTrx014175_C01_E01_frag_14059_1_100000_2_128
ATCCCCAAATTGTAAATGTGTATGTACATATGATACTTAGGCTGGTGAACCAATACATGATAATTCAGTTGGTGAGCCAGGTTCTATTGGGTTGTGTGTGCCTGTGTGTATAAAAGTGTT
>NZPradTrx014182_C01_E01_frag_14066_1_100000_1_44
TCAGTAATTTCGAAAGAATACAAGCAGAGAAAAGAAAACATAAAACTAGAAGCACAAAGCTGAAAGACATTCTTTTCCACAGTCCACAAACATTCATGAATAAAATAATTACAAGTACAT
>NZPradTrx014193_C01_E01_frag_14077_1_100000_1_18
TTAATTTTTATTATAGTTTGGCACTAGCAAGTGTCATTACAACAATATGCCATAGGTACTAGTAAATGTTTTTTGGCACTCAAAATGGATATAAACGAAAGTAAGAAATTAGGTGAAATA
>NZPradTrx014194_C01_E01_frag_14078_1_100000_1_71
TGTCCAAAGAAAATAGGTTGTCAATGAAGTTCTCATTGACACAAGTTCCAATTCTATAAGAAAAATGTGGAGAATTGAAAAGATGCATATTCAATAATTTAACATAAAACGTATGCTAAT
>NZPradTrx014202_C01_E01_frag_14086_1_100000_1_57
ATTTGAATTTTGCATATTTACACACACATCATATTTAGCTAACATGTTCTTGGCTTCTTACTTCAATTGTGATTCCATTACTGTAATATAAATAAATTTCCAAGGACATTAAGATTCCTA
>NZPradTrx014215_C01_E01_frag_14098_1_100000_1_47
TTATTAATTTTCTATGCCTTGTCTCTATTCTCCGAGGCTTGCATGATTTGCTATGGATCACATATGTATTCTCGTGTCTTTTATTCATATCTGTGACTAGCTCGCTCTTCTATTTACAGA
>NZPradTrx014222_C01_E01_frag_14105_1_100000_1_99
GAACCATAAATCCTTGTTTTTCACCTGTTTGTGAAGTTTACATCAGTTTAATTCTTGGCATTACTCATTGTAAGAACAGAGAAGGGTATTTATGTCATGGAAACAATTTAAAAATGTATA
>NZPradTrx014228_C01_E01_frag_14111_1_100000_2_145
AGTCAACCTTCAGGTGAGGAGTCAGTGACTCCCAGTTATATTAGGAGACCTGGATGGTTTTAGTGGACATTGAGGGATGCTTATAAGCATGCTGAGGCTCCTAGGAGCACATTTAAGGGA
>NZPradTrx014234_C01_E01_frag_14117_1_100000_1_98
ATATTCAGTTTTATTATACTACTAGAGGAATTGTCCAGATCATATGACTACTTTGAAATGCCAGTGCGTCATGCTTTCTATTATGGTGACAGTGTTGGTTAAAATTTATTTTACTAATTT
>NZPradTrx014255_C01_E01_frag_14140_1_100000_1_65
AATATCGTCAATAAATATTCTTACATTTTTACAGGGCTAGCTTTGCCACGTGGCAAATATATAATTGCAAGGGCGGTTGTGGCTTTCTTGTTTTCTTGGGAAGGTAGTTAACCAATATTA
>NZPradTrx014256_C01_E01_frag_14141_1_100000_1_20
TTTAAATGGTATGTGTTTTGGTTTAATCCCAACATCATTGTGCTGTATTATTGGGTGGTGTGCTTATCAACACTTTTTATTGTGCAACCAGTACAAGCATGTGATCCATTGCCGAAAATA
>NZPradTrx014262_C01_E01_frag_14147_1_100000_1_80
AGGTTTAAAGATCAACTGTATAGCATTTTTTTTTCTGTCGGTTTTGCAGATTCAAAAATTACTTCGAGTATTTAGATCACTCATTGTCATCAGCCAATCCGTGTTAGTGTTACGGTAGAT
>NZPradTrx014269_C01_E01_frag_14155_1_100000_2_138
AAATCTTATAATTATGAATCCAGTTGAAAGAAATCATATTTCTTCGAATTAATGGGTAATCTCTCTCTATTCAACACTATCAATACCAATCTAATATGTTAAAATTATACCACTGTATAG
>NZPradTrx014273_C01_E01_frag_14159_1_100000_1_27
TTAATTACTCAAAGACCTTGCTAGAGCTTTAGGACTTTATCTCATGCAATGATTGTTTGAGAGGTAACAAAACCTAGAAAATCTTTATTGGAATGCTCTTTAGTCATTGGAGGCCTACCT
>NZPradTrx014275_C01_E01_frag_14161_1_100000_1_5
TTATAATTTTCAAACCCTTCGTAATTTTCATGTTTTTCTGTCACTTCTTCGCAGCGTTGGAGTGCCATTCAATTTTTCCCTCTCTGATTTGCGTTCATTACAGGCTGTCAGTGCTCAAAT
>NZPradTrx014286_C01_E01_frag_14171_1_100000_3_331
CCACCTGCATGGTAGGCCACAAACGAACATTGCTCACTGAAATAAAGTCATTGTCCCAATCAACATTTGAGCAGCATTTCCCCATCTTCAATAGAAACCTGGGGTGATTTCCTCTCGGCT
>NZPradTrx014296_C01_E02_region:132__285_frag_229322_1_100000_1_33
AAAGTCTTGGTGCAGGGCATCCAGATTTCTGTTTATAGTACAGCTATTACATTGTTTACCATCCATTGTAATCCAATGGATGCCTTTGTTATGTAAAAATTAGAAATGTTATCTGCAAAT
>NZPradTrx014333_C01_E01_frag_14217_1_100000_2_175
TAAACTATATGATGCATTTCTATTCCCATTCCAACATCAACAACTATTACTGTGAGATGGTTACAACAGAACACTTAGTTTGATGTTTTTGATTCACTGTCTATGCTGTCTGCAGATTAA
>NZPradTrx014339_C01_E01_frag_14223_1_100000_2_163
TTGCTAGATCTGACTCGGCATTTGATTTGTTTTGGCCGAACGGTCAAAGTTGACCTGTGACTTGACAAAGACTTGGGAATCTACCAGACAAAAAGACTGAATAAAAAATACACATAATTT
>NZPradTrx014344_C01_E01_frag_14228_1_100000_2_211
AATTAATAGAATCTGGAAAATCCCACTGTGTAAACACATAAGTAAAAGCGCCTATGATTAGTCACCACTGTGAAATCCAACATCTGATGAGCAAATCTTGAGAAGTGAATAAGTTGCAAT
>NZPradTrx014354_C01_E01_frag_14238_1_100000_2_203
ATGGGCAGATAATAATAACTATGTATTAATATTGATAATGAGGATCAGCATGGGTCAGACTTTAGAAATGTTGCGAAAGATTGATGTTTGATAGTTGGATTACAGTCTTGCAGATAACAA
>NZPradTrx014355_C01_E01_frag_14239_1_100000_2_139
ACTTCATTGTGACCTAAAAATACTTCTTGTTGGCTAAGAGCTTATTTTTTTTGGATGTAAGGAAACAAAGTTAATATCGGAAAACCCAAAGATATGGTAAGGACTAAGTAGCTAAAGTCT
>NZPradTrx014357_C01_E01_frag_14241_1_100000_1_10
ATTTGAAGAGTATCTTCTGGCTCCAGAAAATGAAAACAAATCCAACTATTGTATATTATGCTAACCTTCAGTCGATATTGCAAAATCGGGAACCATTTAAGCACTACCCATTTCTTTAAT
>NZPradTrx014363_C01_E01_frag_14247_1_100000_1_2
TGATTCATGTGTTATAAAAATAAACCTAAAGAAGTGAAGAGGCACAGTTTTTCTTCATTCAATCAAGAGTGAGCGAGAAAGGGAGAGCTGAGGAAAGTTTTAGGAGCAGCAGCAAGGAAA
>NZPradTrx014369_C01_E02_region:159__450_frag_229326_1_100000_2_159
ATGCTTGTAATTGCTCCACTCGATGCTAACCTGGCTTTTCTGGGTGAAAGCATGTATTTAAGCAAAGGCTACAAGTCGGCCATAGTTTGCATTTGAATACTTTGTTTTTAAAAAGGGTTT
>NZPradTrx014381_C01_E01_frag_14265_1_100000_1_90
AACATGGAAAAATCAAGTGAAAATCAAAACTATTTACACCATTGAAAATATGACCAAAAAAACCCTTACTGCTAGATATGTAAGAACGTTGCACAGGTACAAAACGAATGTGTATAACAT
>NZPradTrx014383_C01_E01_frag_14267_1_100000_1_16
ATTTACAAATAATTTAAGATTTAATACATGTATCGTTAAGGCAGAGAGTCTTCCCTTTAGGTATCTGACGTTATATATATAGCTAGCACAAACCTGTTCAAAAATCTCTTAGATGCTTTT
>NZPradTrx014399_C01_E01_frag_14283_1_100000_1_39
TTACATTGTACATATACAAGCTAGGAAATAATCAGAAACTGTTTAGATCATAATCTAATGCCTAATCAAATTTCTAGATCCCTATCAATCTTCCTAGAATCACTTAAGATCCCGAAATCT
>NZPradTrx014405_C01_E01_frag_14290_1_100000_1_80
TACAAGAACTAAATGTGCAGCAGAAAGTTCTTAAAAATAAAAAGAGACGTGCAGAGACTATACTTGATGTGATAACAAGCATGCAAATTGATTGTGTATTATTAAAGTAACTAGAATAAT
>NZPradTrx014410_C01_E01_region:1__134_frag_229327_1_100000_1_4
TTCAGACAAGTAGGCAAAAATCAGAAAAAAACTACCAAAAAGACTGTTACTGCTGAAAAAGCGGATTCTCAATCAACCACCAATAATCAGGCACCCACTGTTTCTGTTTCTACATCTAAT
>NZPradTrx014423_C01_E01_frag_14308_1_100000_2_172
TTAGTAGAATACACATTTCTGATAATCAGGGTCTCTTCCTTTGATTTTGATTACATGACATTTCTGCTTGTGCCTTGGCTCTTAATCTTGCAGTGTTTCTTCTGATAGGAAAGACTTCAG
>NZPradTrx014438_C01_E01_frag_14324_1_100000_2_201
ATATGACTAAGTGACAACAGAGTTCTCAAAAATTTGAACTTACTGGATTGACTTAACTATCTCTCCTAAATTTAGCGAACTCTTGCATGCTGGAGTAATTACCATTTCTAACGAAAATAA
>NZPradTrx014446_C01_E01_frag_14332_1_100000_1_5
TAGCAATCCTGATTAAACTGCAGACAGGAGAAGAATTACCTAGATGAATGAATGCAACTAAATCCCATCTTTACTGCAGGTGCAGATGATAACAGCAATTAGCTCCACCCTTTACTTTGT
>NZPradTrx014449_C01_E01_frag_14335_1_100000_1_26
ACTATAGATTTCTGTATACTTGTGCAGTTCACTGGCGGTTATAATTGTTATGTACATGTGTTGATCAGTATTAGACCATCCTTTATCAGTCTTATTTTTAATCCAATAAAACCCTGTTTG
>NZPradTrx014452_C01_E01_frag_14338_1_100000_1_101
TTGAGATAAAAATACCTCCAAACTGCCTGCTGCCTTTTAATCAATTGATGTTTCATCTTGTTATGAAATGAAAGCAATGTTATTTATTTATTTATTTTGGTTGCATATAATGAATCATAT
>NZPradTrx014453_C01_E01_frag_14339_1_100000_1_32
CGTACTTTTTGTTTTAAGGCAATGATTATTTTCCTGGTATTTTTGGGTGCTTGTTGTTCCTAGCCGCATTTGCAATTTCATAGAGGCAGTCCTGTCCTATCGATTTCTTTTTAATCTGAT
>NZPradTrx014472_C01_E01_frag_14358_1_100000_2_127
AAAGGGACATTACAGCTATGAGGAAGCCCTTTACACAGAAATTTAGTTCAATGGAACCCTTCACCTTCCTTTTTGCATTTATTCAACCACAAAGCTGATCTATGGAAAGAAAAATCTGCA
>NZPradTrx014479_C01_E01_frag_14365_1_100000_2_147
AACAGGGTTAGGGGTTCAGATGTTTGGCAATCTCCCATATATTCCCTGAGCCACAGTCCCAATTGCAAGGTTATACCAGAATTGGGCACCCTCCCAAGTAAGACATACCTGTCTAATATC
>NZPradTrx014480_C01_E01_frag_14366_1_100000_1_11
TCATTCTGAACGTGAGACGTTGTGATAATATATTTGCTTTAATCTAGGAGCTTGTATTTAGTTCTGTTGTGCCTCATAGGATAGATTATATTTTCACAAAATTATTTTATTCTCTTGTGA
>NZPradTrx014480_C02_E02_frag_14367_1_100000_2_156
AACCAGAAATTCTGCTGACAAATTAAATTGCCTAGATTTCATTCAACAATCCCCCATTAGAATACAACAGAGGGTAAGAACTGTCCTCAGAAAGTATAGGAGATCAATACAGAGAAAATG
>NZPradTrx014481_C01_E01_frag_14368_1_100000_1_45
AATTTGGGATTTCTTGTTATCTACATGTAATTCATACGATTCCATACATAATTTCTAGACCTGTGTCTAAGCCTTTGACATAAAAAAGTATGTGAGTTCTTATTACAATCCATAGACATT
>NZPradTrx014486_C01_E01_frag_14374_1_100000_1_102
AATATATTAGGTTCAAACATAAGATTTGAGGATGTTTGTTGCATTTCTACTATTCAGGCGCGCTGAAGCTATTCAGCAGGCACTAACTTATGATATGGCACTCTTAACATTTTAAATCTC
>NZPradTrx014501_C01_E01_frag_14389_1_100000_3_395
GAAGTGAAATATATGCTGCTGTAATTTTATTTCAAATTCAGCCATAACACTGAAAAGTTGACCGAAAATATATTTGGGAAACCTAAAGTAAATGAGACGAAATTTCTGAATTTGCATTAA
>NZPradTrx014505_C01_E01_frag_14393_1_100000_2_220
AATATTAGCTGAACACATTTCTTCTTGGATCTGGATTTGAGAGACTTGTTTGGCTTTATTTTTGGTAGCTCTTGGCTCCCTAGATGCTCCAGTGGCATTCTTCTTGGATTTCATGGATAA
>NZPradTrx014510_C01_E01_frag_14397_1_100000_1_26
TTTTTATTAGGACCCTCTCCATTTCCTATTTACTTTATTCTAGGCCTATAGGTGGGATTGTAGATTAGTTATTTACAAATATATCGACTGTCTGCATTAAAATATAATCAAAACCAAAGT
>NZPradTrx014514_C01_E01_frag_14402_1_100000_2_211
TGGAAATTTACTACTCTAGCATCTTAAAATCAACAAACTTGCCCTGATTCAGCTTTGATTGGCCATGGACTCAAGTAAGCTATATGAAACAAGGGACAGTTAACATAATTCCAAATATTT
>NZPradTrx014539_C01_E01_frag_14424_1_100000_3_358
AAGAATACTTGCCAACTGCAATTGAATCTGATCCCAACACAACCTCACAAATAGGCACTCCCATAAGATATGCCTTTAAGCAAGAGAGGCAGAGTCCATCACATAGGCCACTAATGACCA
>NZPradTrx014544_C01_E01_frag_14429_1_100000_2_145
ATGTAGAATTGATGGTCCCTGATTGAAACCTAGATAACAGAAGGTTTTCTTTCGAAGTTACCAAAGTAGTAGAATTTCGTGGTGCTATGGATATGTAGTAAAGTTCCTTTCATAATAGCA
>NZPradTrx014545_C01_E01_frag_14430_1_100000_1_118
AATGAGAATATTTTAAAAAATTGAACAATTTTATTGAGTGTGTGGAATATACTTTTGGAATATTTGGTGTCAACCAAATATCCAAAGTGGAATACGAATTCATCGGAAAGTTAAGGAAAT
>NZPradTrx014563_C01_E01_frag_14448_1_100000_1_102
AATATTCAGAGAAACACTTACGGGGAGGAGATTTTACAGGTATAATTAATATTGAAGATGGATCAGATTTGATTCGGTGTTGTGATGATGCTTAGGGAAAAAGAACTAAATATGATATTT
>NZPradTrx014570_C01_E01_frag_14455_1_100000_1_5
CTATGATCATTACTAAATAGAAGCTCTGTCAAGAAGAAGGCCTGCCCATTTGTTGTTGTTATAATGTTTTGTCACAAGCGGCTAGGGGATGAAAGTGTCCTATGGTTGTCTTCCCACATC
>NZPradTrx014577_C01_E01_frag_14462_1_100000_1_0
TAAGGTTGGGTTTCCCAAAGAACCTCCCAAGTGCCAAAATATATATAAATGAAAATAACAATAACAGTAGAGAATATAAAGGGGTAAACAATTTGCAAACTTTTTTGTGGTGTGTGCCTG
>NZPradTrx014579_C01_E01_frag_14464_1_100000_2_197
AACAAGAGGAATAGTCAACGAATTCTATACAGGAGTTCAAGAATAATAATTATTTTGAAGTGAAATGGGACATTGTAATGATGCCGATGGATCTGATATGATAAGTTTAGATACCTATAA
>NZPradTrx014596_C01_E01_frag_14483_1_100000_1_0
GTCTTCATTTAGCCTTGAGAGTTGATCTAATCAACATAGAACCACCTCAGGGCATTTAGAAACAAAATACATACAATGGATTTTCTCATGGACACATAACATGCCAATTGATGAAAGGGG
>NZPradTrx014612_C01_E01_frag_14499_1_100000_2_206
ATTTATCAGTATGATTTTTCTTTCAGCGTATAGTTGGTGGGCCAGGGATCCATCTTGATTCATTGTGACAAGCAGATTCAAGAAAACTGGGCTCTTTTTCTCGTACTTTTCCACTGAATT
>NZPradTrx014617_C01_E01_frag_14503_1_100000_1_95
AATTATCCTCCATCAACCAATTGCAATACAAGCCCAAGAAGAGTTGTTTAATAAGATTGATTGTGCCATGTGCTATGGTGAATGTGTCAAAGAAAAAAAGAACATTTCACACAAGTTCTT
>NZPradTrx014620_C01_E01_frag_14506_1_100000_2_249
AATGTTAACTGTTTTGATTAGATTACACATTTTTGTGAAGATAATCAGCATAACAAGATGGAATTGATAACAGGACTGATAAACATTGGCAGTCTAAGTGCCTGAATATTTAAAAAGACT
>NZPradTrx014622_C01_E01_frag_14508_1_100000_2_122
TATTCTTCAGACATGAAGAATGAATGTTGCAGATGCATTTAATGAATCAAAGATTTATGAAAGAAGCCTGTCTCAAATACTAGGTGTATTCAACCCGGGGTTTTTCAACATTTGGTGCAT
>NZPradTrx014623_C01_E01_frag_14510_1_100000_1_56
TAACTTGTCTAATTAGAGATTCCCTTTGAAGCAGCGTTTCTATGGTAGTTGTTACTGCTAAATCCAGCAGCCTAGTGCAAAGCTTTACTAGGTACTCCAAGTTAAGGGAAACAATGAGAT
>NZPradTrx014630_C01_E01_frag_14517_1_100000_1_2
AGCTTCTTTTGAAACAGGAATGGAATTACTGCCTCATGCAAATTCTAAACTAGTGGGTACAGCTTCAGCTTTAAATATATAACTAAATAGTCATGCAGTTGGGATTGTTTCACAATTCAT
>NZPradTrx014631_C01_E01_frag_14518_1_100000_2_124
AGACAGAATATGGATAACAACAAGTGTTGTATACCATGTGGCATCTGTACACAATACAGCTGGTAAGTTTCACACTTGGTCTCCATATTGGACGACCATGTTATGACATAGTGCTTGTGA
>NZPradTrx014641_C01_E01_frag_14528_1_100000_4_481
AAAAGGCTCAAAAGTGTCCAACATCTCCACCAGATATATGAGTGGAGAAGGCTGATCTTCAGGCTCAAATATGTTAATTGAATATCCAGATTCAGCCTTGATCAGAATCTAATTTCAATT
>NZPradTrx014642_C01_E01_frag_14529_1_100000_1_55
AAGTGTTCTTTTCCACCTCAGATGTGCCATGCAAAGTGCCTCAAATATGCTTCAGAATGTGTCATGCGAGCTGCCTTAGATATGCCTCAGAATGTGTTATGCTAAGTACCTCAGATAGTA
>NZPradTrx014648_C01_E01_frag_14536_1_100000_1_16
TATATAATCTGAATATTTCTTCTTCGTGAGTGGTCATGATTTGTGTGCGAAAATGGTGAGAGTTTACCCCAATAGTATGGGGAAAACAACTATTACAAGGTATTGAATGTCGTGGATAAA
>NZPradTrx014649_C01_E01_region:1__347_frag_229337_1_100000_2_136
AGTGAGAGGCAGATATTAAGGACAAAGGATGGACGGGATACGATGAATGCTTTTCTGGGAGTTTGTAAAGTCAAATTACAGTATTTTCAGTCCTTAAAAGCGTTGGTTCTGTTATTTTAT
>NZPradTrx014649_C01_E02_region:346__524_frag_229338_1_100000_1_30
ATCTAAGGAGATAATATTTGAATTCCTAATATCCAATATTTTTATAGACTCAAGGGCCTTCCTCAACTGTGCTAATAGGTAGCGCTGCTTCAAGCAATACAGTGTGATGCGAAATTTTCT
>NZPradTrx014649_C01_E04_region:769__1526_frag_229340_1_100000_5_613
ATTTCCTCCACTGTGCTCCTCCTGCTGCTGCTGAGGCTTAATGGGGTAAATGCCTTTGAAACATAATGGCGTATCTCTATGATTCAAGCAAAGTATCAGAATAAATTGGAAAAAGAATTA
>NZPradTrx014655_C01_E01_frag_14543_1_100000_1_93
ATCAATAAACAAAGCAAAACCAAACGACACAAATTTAAACAATGCAAAAGCCTTTGTTATGTGCAACCATAAATCTATCAAGTTCATGATATTCACCATGCTTCAAATAAATTGATCAAT
>NZPradTrx014656_C01_E01_frag_14544_1_100000_1_1
ATCCACAGTCGATATCCAGGCCTGTGAACAGACACAATATGGGGTTCATTCCACTAAAAATTCCATGAAACGGTACAGTGATCCAAGCGATAAGCTACTTAGCCGGCAAAATCGAGGTGA
>NZPradTrx014659_C01_E01_frag_14547_1_100000_1_33
TGTTAAACTTTATCCTTCGTCTTAAAGTTTTCCATGACATATTATAAACTACTGATTCTTGTTTACAATAAGATAACAACTAAACTTGAGCCACTCTGATTTTCTATGATAATTAGAATA
>NZPradTrx014671_C01_E01_frag_14560_1_100000_2_124
ATCTTACAGGTTAGATTAATACCCCTTAATGATGTGGTCAATGTCTACTACAATCTCTGGCTGTGAGTAAAGCAGCTTGAGAGACCCCTTAATGTGGATGCTATTTCCTTCAGCAACATT
>NZPradTrx014687_C01_E01_frag_14575_1_100000_1_55
CATCATAAGGCTCGCCAAGAGCTTTATGGTGTTATAAAGAATATCTCAATTCTAACTCTCAGATTTAAAGTTATGCCCACTTATAGATTTGATCATTTAACTTTCCACATCAGCAAGTAT
>NZPradTrx014701_C01_E01_frag_14590_1_100000_1_20
TATGCGCAACTTGGCCAGGGAATGGAGGCTCTGAGTCTTTTTAATCAGATGCAGAGGGAGCAGATGAAACCTGATGGTTACATATTTACCAGTGTTCTAAGCGTTTGTGGTGATATGTTA
>NZPradTrx014708_C01_E01_frag_14597_1_100000_1_18
ATGGAACAGTGCATAGATAAATCCGTCAGAAGCACAGGTGGAGAAACGACCACGGAAAGGGTATAAGGAATGCCAGACCTGACGGGGGCGTAAATTTGACAGGCTCCGCGCCCAGTTCCA
>NZPradTrx014720_C01_E01_frag_14609_1_100000_3_250
ATTTAGGTTGTAATGTTTAAGCACAGGTTTTCAAAACCTTTATTTTTTTCTAGGTTACTCAATCGGCTATGGTTGTCGACCATTTCCAATTTTTTATATGTATGTTATGATGAATTTGAA
>NZPradTrx014734_C01_E01_frag_14623_1_100000_3_364
ATAAGATTTTGGGGAGTTAGATATATAGTGAAGGAAGAAGAGTCTATTTTCAAATAGAGGACTATTTCAGCTTGTTTCTACGGGCATGGCTTATGTGACAACAGTAGATTTGTTTTTTGG
>NZPradTrx014741_C01_E01_frag_14632_1_100000_1_31
TGGTAGTAATGCATAAATCAACTAATACGTTTCTAAACATGCACTCAACAGCATAGGAAAAGCATGTATTTCACAGTTTACAAGCACGCAAATCATTTAGTATATATTCCCTGCCAATTT
>NZPradTrx014743_C01_E01_frag_14634_1_100000_1_0
CAGTAGCTTGGCACTGTTAGGTGTGATTATAACTATATCTAGTCAAAATCACAACTGAAGCCTGAATCAGAAAGACAGCTAAGTGAAGGTGGACAGGCACGAGAATCCAATGATAGCTTA
>NZPradTrx014744_C01_E01_frag_14635_1_100000_1_34
ATGAATTTTATTTGGTCATAATTATTACAGTTGACTTTATTAGTACCAGAGACTGTTAGCTGTTTATTTACCTGAATTCCTCTGCTGATTTTCATTAAAGTGTTTCTGGATATTAGTATT
>NZPradTrx014748_C01_E01_frag_14639_1_100000_1_80
ATAAAATTACTAGTGCTCTCTCATGCAGATGGGTACCCAAAAAAGGAGGAGATTACATATGAGAACAAAGAAAATAGGCTTTTATGCATTTGCAACCAGTATTAAAAATTGCGAAGCAAT
>NZPradTrx014750_C01_E01_frag_14641_1_100000_1_2
TTTAGCAATGCATTTATTATTGGAGATGGATTGGTAATCTCAACACAGCCTTTTAATTGTCCCTTTAATCTGAAAGGGTACATTTTCCAACATTGGGAGTTGGAGCATGGCCTCAAATTA
>NZPradTrx014754_C01_E01_frag_14645_1_100000_2_176
TAACGTGAAGCCTGCTATGTTTATCTCTGTAATAATAAAGTTTTGTTTCTTTTTAATTGCTAATGCTGTCGAATGGTATCTTCATCCCACTTGTTTGTTCTTGCAGCTATCAAGAAACAA
>NZPradTrx014755_C01_E01_frag_14646_1_100000_4_392
CAAATGACCAATGTCCCCTATGTCCCGCCACAGAAGTTGCTCCAAACACCACAGACATTGTTGTCGAACCCCCAAATGCATGCAAGTATAGTCACAGGATTGGGGCGGGGGGAATCCTTC
>NZPradTrx014759_C01_E01_frag_14650_1_100000_2_131
AAAAGTTATTATATCATCCAACAGCCAGTGTTACTGTGTTGAGATGACGTATTCTTGTGTTTCTGAGCTGGAGAGATCTTTCTGCTTGTTCAAGTGGACATTCTTGGTTGCTGTATTTTC
>NZPradTrx014766_C01_E01_frag_14658_1_100000_6_764
TGTGCAGCTCAATTGGCAATCGACGTGATATAAGGTATTGTGTAAAGTGTAAACTAAGAAATCCCAAGGATCAAATCCCCTGGAAGTAACCCGGTCTATGGAGAGGAGAACAGGTTGTAG
>NZPradTrx014787_C01_E01_frag_14679_1_100000_1_84
AATAAGTGGTCAAAGTCCTAGGTCAGTGTTCCCAGTGGACTCATCAAGTGCGGTTAGACACCCTGTTTGAAATGCAAGAGAAGCATCATACAGTCCCTCAAGGAATGGAAACAATAATTG
>NZPradTrx014788_C01_E01_frag_14680_1_100000_1_254
AATGGATTTTTGGAGTGGTAAAGTCAATGAACATGCGGCATGCACAGTTAAAAAGACATCGTCAATTGTATCGGACGACCGCAGGGAATGGATTTTTCAAAGAAATATGGCAAGAGATAG
>NZPradTrx014800_C01_E01_frag_14692_1_100000_1_101
ATATAAATTCAGGATATTCACCCTAATTCTTTCAGAAGAAAGAGCATAGCACAAGACATCATGCAATTTATGTGTTTTAACTTTTAATTCTCAAAGATTGCAATAGTTACATAAGGTTTT
>NZPradTrx014803_C01_E01_frag_14695_1_100000_1_67
AAATTTTCAATATGCCATTCATGAATTTTGTAATAAGGCTGAAATGAAATGTGGTAGACATAATAGCATTAGGCATTAATTGTGCAAACGGACATCTTTGATACGTTAACTAATTGACAA
>NZPradTrx014806_C01_E01_frag_14698_1_100000_2_174
AAAAATAATGGTTTGAACATGTCAACATTTTTTTGTGCTAAAATGGACAACTTCAGCACTGCTTGAAATAGTGGAGCCAAAAATGTTTTATATTTCTGAAACAAATTTTCAGTCAGGATT
>NZPradTrx014811_C01_E01_frag_14703_1_100000_1_44
TACATCATCGAAAATTATGAGGGCATGGACAGATTTCAGATGTTTCTAAGCATCTCTAAAGCTTAATCAATATGATCAGTTTTTCAATACAACTTCATCAAACTCTTTAAAAATGAACAA
>NZPradTrx014813_C01_E01_frag_14705_1_100000_1_44
TTTATTCTTAACTTTCCCCTAAAACTCAAATTTACAATTATACCTCCATTTAAAGTGCTTTTAAACCTACTTCAGCATGTTTCTACTTTTCGTTGCGCGGCTATCGAACATCTGTTTCTT
>NZPradTrx014815_C01_E01_frag_14707_1_100000_3_288
AGATGATAGAGCAACACCTTGACATTCCCCCAGCAGCAAGAAGACCTCTGGCAGATCCAGCAGCTCCTATCCCGGTGGCAGGCTTCGATTCTGATCCTTCAGATTGATTACGATATGGTT
>NZPradTrx014824_C01_E01_frag_14716_1_100000_5_641
TACTATGGTATACTATTCATCATCTCTTCATCTTGATGTAGCATTTTATCTCAGAGAGAAGGGATCCAAAACCCTGGAACAAATTTCTATTGATGCTCAAGAAGTTGAGGGTAATCTTTG
>NZPradTrx014835_C01_E01_frag_14726_1_100000_2_145
CTGCACATGAATAATTGGGGCGCTCCACAATAAGCAATACGGTCCTTCATGCCTTCGGTATATAATGCCACCATAAATTATGCCTTCCAATGACCATTCAAGCCGTTGGAATAGGAACTT
>NZPradTrx014850_C01_E03_region:120__529_frag_229350_1_100000_2_163
AATAACATTAACTGAGAAGATACAAATTCAGTCAATCCTGGCACCATATTTTTAATTGTCTTACAAACATAAATAACACTCTTAATTTGTGATCTCCCCCAACTTTTGATCTCTTTGTCT
>NZPradTrx014856_C01_E01_frag_14746_1_100000_2_145
TTACTGAAATTGGTGGTTTTTGAGAGGTTTATACAATGTTTATCAACACTTGCTGCCTTGTTGTCATGATATTAAATGTTTTATGTCTAGGGAGTATCAATTAGAGATATGAAGTTAGTC
>NZPradTrx014859_C01_E01_frag_14749_1_100000_1_76
TTGATTTAATAGTAGAAGCAGTTAAGATGTTGAGAATGAAGAACGAAAAGAATGGGGGAAATCAAATACACTTCTTTATTCATTAGTAAGCTTCAATACATGTATATGACATTATGAAAT
>NZPradTrx014864_C01_E01_frag_14754_1_100000_1_12
TAAAGCTCGTTTAGCTAAGAATGGAATCACTTATGGTCTTTGTTTAGCATGTAGTTGTCCAGAGATGGTGAAACACGTTCTTTAGGACTGCAGGTTTGCCAAGAGTTGTTGGAATATGTT
>NZPradTrx014876_C01_E01_frag_14766_1_100000_1_30
ATTCAGCATGACATGTTTTCTTTCTTGGGTTCACACCTTAAAGTAGATGGCTTTCCATCTACTAGGATCTTTGTGTACTTACATGGTTCAATAACGTCATGTGACATAGCAGAACCATCT
>NZPradTrx014886_C01_E01_frag_14777_1_100000_1_16
TTGTTTCAATGGTTTTGGGTGTGCCACTTGAATAAATTGACTGAATTGGGTTGTCAGACAACTATGACTGATGTAACAATCACAATTATTTTAATACGTACTCCACACATCCAGAAAATT
>NZPradTrx014893_C01_E01_frag_14784_1_100000_2_186
ACAAATTAAACTGTGAATTCTCCATAATCAAACTGACTCATAAAATTTGCAGAACCCTAATTCTATTTAGGCTTCTAAAATCAACTTCTGAAAATACAGTTACCTTGTAAATGAATTGAT
>NZPradTrx014919_C01_E01_frag_14811_1_100000_3_280
TTTGAGGCCGTGTTGTTCTTCCAATTGAACAAGGGTTTGTGCCAAGCTCCACAAGTTTCAGAACTCCATCCATAGAAGCTGAGTTACACTTAAGGAAAGGGGCCAAATTATTTGGTGTAT
>NZPradTrx014944_C01_E01_frag_14838_1_100000_1_54
TTACATTTCTTTTTCCGAAGTATTGAGCAATGCAAGCAGGTAAGCGAATCAGGGATTGCATGAAGGGCTGTTTGGTGGGGCATTAAAAGGTAAAATCTGGATGCATTAATGGAAAATGTA
>NZPradTrx014955_C01_E01_frag_14849_1_100000_3_292
GAAGGGCTCGTCCGCCTATGGGCCTGCCCGTCGAAGTACAATGGGGGCCACTTGCCAGGTGGGCTACTCCCATTGGCCCCTTATGACTAGTGACCACAGTGCTAAAGGTCAAGGTGATTT
>NZPradTrx014959_C01_E01_frag_14853_1_100000_2_256
TTTAATTGTTGGTTCAATAGTCCTGTTATGTTTTAGCTAAGAGGTAGAATAATATGCAACAGAAATTGCCAGTGATTAACATTTAGACCACGTTGGAAAAATTTCCATTTATGCATTGTA
>NZPradTrx014963_C01_E01_frag_14857_1_100000_1_28
ACAAATGAAATTATTAAGAGGCTGTTAGAATGAAAAGTATTCAGCAAACACAATCACCAGAGAATGTAAACAAATTATATACTTTACCGATATCTCAGCCAAGAATATCAAGTGGATAAT
>NZPradTrx014978_C01_E01_frag_14872_1_100000_1_2
AATTTGGTACCAACAGAGAAGGGAAAAGATTGTAAAATTGCTATGTAAAGAACATCCAAATGACAAAGTAAAGGAATTGATGCATCAGTTAATCAAAGGTGCTAGGAAAAACCAGAAGAC
>NZPradTrx015008_C01_E01_frag_14901_1_100000_2_153
TAAATCATGGTTGATATAGAATCTGGATTTCTCATTTCCAGAAAAATAAGAAGGAAACCCCGTGCCTCTTGTAACGAATGGGCAATGAGAATCTAGACCAAGCATAACTGTTACTATATA
>NZPradTrx015022_C01_E01_frag_14915_1_100000_2_206
AAGAAGAACTAATGTTGGCCCTCAAGAGCATTATGTATATGTTGCATAATTAAGTCGGCTCCTCAAGAAGATTTAATTTTATTGGTGAAGTCCGCTCAGACTTTAAGGAGGTTTTAGGGT
>NZPradTrx015041_C01_E01_frag_14933_1_100000_1_2
TAATTTTATAGTGATTTCCGGAATGCTTAAGGCCTCTCATATTTATTTTGATTCTTATTGGTTGCCTCGTTGAGAGTAGCTTAATAGACTACCCAAAATCTAGGAGTCATTCTTAAGGTC
>NZPradTrx015055_C01_E02_region:103__223_frag_229354_1_100000_1_1
AAGCCAAATGTAGTGATGTTTGATGCACTCCAGGCTACAAATGCATGCTCCTTAGCATATCCAATATCAACCAATATGAATAGTGCACGATCCTCCACACCAAGAGCAATAGTGTTCTTG
>NZPradTrx015061_C01_E01_frag_14952_1_100000_1_108
TTGGTTTCCAAGAAGATGATTGTAGAGTTTCATTACATGAAAGTATGTTCAACAAGAGGGTTTGGACAATGCTTTTATGTGCTTATGTACAGTGGTATTTGAGGAGTCAAATCATTGTTA
>NZPradTrx015068_C01_E01_frag_14958_1_100000_2_168
ATACGTGCTTCTCTTGGAGCAGCATGAAATGTCTTCTAGCTCATCATTATCCAAATGAAACAGTGTTTTTTCCTGAGTGCCATTTTTAATTGCACCGAGATAACACAGGTGCTTTTACAA
>NZPradTrx015074_C01_E01_frag_14964_1_100000_1_94
TGAAATTTGCTTCTAATTGATAATGAGCAGAACTTCCAACACTTCTAGACCGAGCCACCAATTGAAATCCCAACACAGTACATCCATCGGTTGCCGACGTCTTCTAAGGTTACCTTCAAA
>NZPradTrx015093_C01_E01_frag_14984_1_100000_2_175
TTTGATGCAAACAGGTTGTATCTGCTTGCTGTCCTCTAGGGGCAAACTATTTAGTATTCACCTCCAAAGCAAGTCAATACTAAACATTGTGCTTTACTGTGAGAGTCATCAAGGATCAGA
>NZPradTrx015096_C01_E01_frag_14987_1_100000_2_241
TTAAGATATTATTATGAGAAACATCATGATATTACAGTAAATATCAGAGACAACAATACCAACGACATTTGCACGGTGCAATTCTAAAACTAAGAACTCAGGTGAAAAGAACATAAAAGG
>NZPradTrx015097_C01_E01_frag_14988_1_100000_6_930
TAGATCTTGAAGTCTGTTCACAAATGAAATTGAAGGACGTAATGACCGTGAGTAGCAGAGCTATTTGGGCTGATCATGCAGAGCATTTGAAGGATTGAATACCCTGTGAAAAGTTGAGTT
>NZPradTrx015106_C01_E01_frag_14998_1_100000_7_1011
TTGAATTAAAATTGCTATTGGTGTTGAAATGTGTCTTGTAGTCATAGTCCAGTATATTTGTGTTGTACTTACTTTAATATTTATTTTAAATACATTCTGAATATGATGCTTTAAAGGATA
>NZPradTrx015113_C02_E02_frag_15006_1_100000_2_149
AATACAATTTATAAGTAATATAGATATGGACTTGTTTGGCCTTTGTTAAAAAGAACCAATCCTTCTTATCAAGATTCATTGGCTTGGAAAGACAAGGAACTATACTATTAATACCTACTT
>NZPradTrx015116_C01_E01_frag_15009_1_100000_1_62
AATAGTATTATTACCCAATTGTATGTCAGTACCACCAGAGGGCATGTTGAAGAATGAAAACATCAATCTGAATATCCATTTTCAATGAGATTGACAGTTCTAATAGCAAAATATAGAGTT
>NZPradTrx015122_C01_E01_frag_15014_1_100000_1_95
CTTTCAGATTATAGTGGATTAATTGAAATACATGTTTGTCAATTTGATTTAGAGTGGTTCACAGATAATACCAATACAATATCTAACAACAATATAGTGAAAAGGTTGTACCTGGATTAA
>NZPradTrx015129_C01_E01_frag_15021_1_100000_1_7
CTAATTATATTAAAACTAGACCCCATTTCAAAAGTGCGTTAATTTCTGAGATCATACCGCTTATTCTTTTCCTCGCTTTACCATTATAAATAATGCGACCTCTGAATTGTTTACTCATTT
>NZPradTrx015131_C01_E01_frag_15023_1_100000_2_235
ATTTTAGCATGGACAAAGTAATGACTAACAGACTAGGTTAATGTTATATAGATTTTTTGAAATCCCAGAATAAAATTAGTTTTTTTACTAATATCTGTGCTTTGTTTACAGATGAGATAT
>NZPradTrx015132_C01_E01_frag_15024_1_100000_1_57
AATTATTTCTGCATGGATTTCCATACCCTGTTCTAAAGCTGCCAAGTATGCAAAAGCTGGGAGAACACTCGCAAATGTTTTTGCGTTTGGTTTCATACCTGCCAGTTGCATTTGTTGGAA
>NZPradTrx015136_C01_E01_frag_15028_1_100000_4_511
GGGGACAGGTCCCCTTGCAACATAGGTAACAACCTTTATCAGGCCACAATGTTCATTTGCTCCATAGTGATAGTGAACTGTTATTTTTCTACATACTTTGCATTGTAAATCTGAGAATAA
>NZPradTrx015137_C01_E01_frag_15029_1_100000_1_117
TGCATATATACCATATATATCCTTGGAAGACCCTAACTTGTTTCTCAATCAATGAGTGAAGTTCAAACCAATATGTACTCCAAATCCTTTGTATAACCAAAGAGACCACTTAAAAAATAA
>NZPradTrx015156_C01_E01_frag_15048_1_100000_1_5
ATAACTAGTCATGCTCACAAATTTGGAAGCTATGCAAAAAAAACCTGCCCTTCATTCAAGCCAACACTCCAGAATTCCAGGGGTAGGACAAGAAATAAACTTCTAGGACGATAGCATAAT
>NZPradTrx015160_C01_E01_frag_15052_1_100000_1_0
AATAGTATTACTACCCTCTGGAAGCACAGGGGTCACTCCTATATAAAACCTAAAACAGTTCTAATCTCTACTCGTCAGAAATGATAGTGCCGTTGCCAAAACTTAAGTGACACGTGGGCA
>NZPradTrx015170_C01_E01_frag_15062_1_100000_3_249
TGTTTAGTCCATTCAAATACTCCCTTATCAGCCCCTCAAACAGTAAGATCATTCCCTGGCGATGACGTAGATGGTGGATCTGCGATCTAAAGAAAACTGACTGTGTAAGGAAAGCGAAAA
>NZPradTrx015173_C01_E01_frag_15065_1_100000_3_310
CTGTGTTTTATTACGGCTTTGTCTGTCATTGTTTCATAATTGTTCCGAGCTGATGATTCATTTTGGCCAAAGTCCAATTCTGCATTGTCGTTAATGGCTGCATATTTTCTGACATATCCA
>NZPradTrx015176_C01_E01_frag_15068_1_100000_2_152
TTGTTTAAAGAGGGTTGACTTTGACAAGAATTGAGTTCAAGCTTTTGTATTTCAAGTTTGGGTAGAGACCTTTATCGGAGTTCTATCTGAAGGTGGTATGAGAGGATCAAACAGCACACT
>NZPradTrx015192_C01_E02_region:64__523_frag_229359_1_100000_3_337
ATGAAAAGTTACCCAAATGAGAAGAGCCATCGAGAGTGTGGTTGTTTATCTTGCATTGGTGTTTGTTATAAATGTACGTGTTTTGGTTGTAGATATGAAGAAACATTTTTTCTTGATATA
>NZPradTrx015206_C01_E01_frag_15098_1_100000_1_63
ATTAATAGTTTGAAGAGCTTTTCTACTGGTCTCTTTTAGCGAGCTAATTTCTCGGAAGCTACTTGACTCCATCATTATCAATTGCCAGTTATTCAACAAGGAGTTCAAACAAGAAAGCAA
>NZPradTrx015207_C01_E01_frag_15099_1_100000_1_55
TGGTTATAATTTTTGCAGATGCTTACTGTTCCCTGAAATCTGATTTTGGTTGAACGGTCTACTCTGCTTTAACTGATTCTAACTTTTTCTTGTTGGGAAAAAGCCTGGTCATATTGTACT
>NZPradTrx015208_C02_E02_frag_15101_1_100000_1_69
TTATCATTATAATGCTTCTCCAGTTCCTCCATGGCTTTTATGAGACTGACTTGGTTTCCTCAGTTTCATCATCAAAAATTCAAGAACAAGAGTGATATTCATATCCAGATATTTATAAAT
>NZPradTrx015210_C01_E01_frag_15103_1_100000_2_175
AAGACATATATGTTGTGTAAACTCAGTGAGATCACAATATTAATAGATTGTTTCCACCGAGAACATGGACCACTCATGTTTCAGTTAAGATGGAGCACTTAGCTGCTGACATTGTGGTAA
>NZPradTrx015211_C01_E01_frag_15104_1_100000_1_28
TTCTGTTATATACCTAAGGACACCGTGTCACCCATGGACATATCTACTTATTTCAGGATCAATGCCATGGAGACAGGGCAGTTTGAGAGGACACTTATTGTTGCAGATGAAAGGAGTTTT
>NZPradTrx015240_C01_E01_frag_15135_1_100000_1_16
AAAACTGTCTGTTAATTGATTATTTGTTCCAAATTCAAAACCTAAGCCAAACTGCAGCATTATACTTGAAAAAACTATAAAATGGAAACTAATTATTTAAGCTCCTAGCATCAAAAATAG
>NZPradTrx015242_C02_E02_frag_15138_1_100000_2_159
TTGTAACTTTAAGAATTCTCAGAGCCAAGAGTCTCGCGTCATTTTGTACGTATTTTTTTGTGAATTGTCATAGCTTTGAAGCCGGGTGTAACTTGTGACTCAAAATTGCATGTCAAAAAT
>NZPradTrx015243_C01_E01_frag_15139_1_100000_2_198
TGTTCTAGCACTGGAGCTCGGCTTCTTTAGGGCTAATTTCAGTCTACATCTGTTGAACAGACTCAGCCCAGTCTCGGCCTGTGGAAGAAGGTGACTTCGGCCTGTGGGACGACCAGGTTT
>NZPradTrx015253_C01_E01_frag_15149_1_100000_1_25
TTCACATAAATAATGCTTCCAAATGAAAGACGTATGATTTGTTTTTTAAACCTTGCTTGCATGTCATATTGAGAGGTGAATTGCTTTTAAATGCGCTGCAAATTTCACTAAAAAGACTTG
>NZPradTrx015254_C01_E01_frag_15150_1_100000_1_26
ATATTCATCAAAATTTCTGTTAGCAAAATTACGGATATTAAGAGCACAATGTAAGGATGCACTGATGCAACTCAAACTGATTGGGAAGGTATTACGATGCATACAGTGAATTGGGTATAA
>NZPradTrx015259_C01_E01_frag_15155_1_100000_2_171
AAATTTATATTTACTGCCCACCATCCAGTTCCAGACTAAGCTATGTCTCATGGTATAGACAGCCGGGGCAAAAAACCGGGTGCCAGGTAAACATTGAATTATGTTTGAGCCCTGAGCTTA
>NZPradTrx015264_C01_E01_frag_15160_1_100000_1_42
TTTCTTCCTATGAAACAGAGCAATATAGTATGGCAAATAAAGGTCTCTGAGATGTAGGTTAGACTTTGATAGATCTATGATCCACATAGCCCTAAAACAATATCTAAGAGACTCTGAAAA
>NZPradTrx015265_C01_E01_frag_15161_1_100000_1_57
GTATGATATCTTGATCATTTGCAAAGTCTCGCTACATGAGGATATGGGTACTCGAAATTATTTGAGTTTTTTACTAAGTTAAGATGCTTAAAAAAACCTTATAAATAACATGGTTATGTA
>NZPradTrx015279_C01_E01_frag_15175_1_100000_1_60
ATCACAGTCTATTTGGATGAATGTATTGCTGTTAATCGTTTAAGTATTGAGAACATTGCGTTTTGCGATTTTCATGCACTATTCAAATTTGAACCTCACATTTGTAATATTTTTGACTCA
>NZPradTrx015288_C01_E01_frag_15184_1_100000_4_580
TCTTTTTAAGTAAAACATTTGAATCAAACATCAAAGTTCGTAAGTTTCTTATACGAAGCATCGTGATTTATGCTGGAGCATTATTCTATTGTAGATTTTATAATCAAACCAACTTGATTG
>NZPradTrx015296_C01_E01_frag_15192_1_100000_1_82
ACTCTTCGAGCCAGAGTCATTTACCAAATTTGAATTTTCTCTGAACCGATTTCTTCTGGCAATCTTCTAAAGCAGTGTTATCAGACTCTTCGGAGCTTGAGTTAACTTCCAAGTTTAACT
>NZPradTrx015305_C01_E01_frag_15200_1_100000_1_21
TAAGGTATATTTTAGATCTTCCCAAACTCAAACTCAAAAATATCTGGGGCTGTAACTCATCCACCCATCCATACAGGGATTATAGCCATCCTACTGCACTACCTTAGATCTCCCTAGTAA
>NZPradTrx015318_C01_E01_frag_15214_1_100000_1_0
AAATCAATACAATGTGCAACACACAGAGTCCAAATCTACCTCAAACATAAGCCACCTGCCAATAGTTTCATATTTTGCAACATTATCTGTTATGAATTGACAACATTTTGTGGACCTACC
>NZPradTrx015319_C01_E01_frag_15215_1_100000_1_97
AAGATTCAACCCTGTCAATGACCTCCAACTACAACTCACAGTCAAAAGAGACCATGTAGAAAACACATTAGGGAATGAAAGTGGACCCTATCATCAACAGGGCTATTGTACAAATCAATT
>NZPradTrx015335_C01_E01_frag_15231_1_100000_1_35
AAGTCTGTTGTTCCTGCTATCCCTGGTTAGTGCTTTGTCCACGCTACAACAACCATTAAATTCCCACAAAAACAACCCTTAAATTGTTGCAGTCTCAGCAAGGAGAGATGGTCTCATTGT
>NZPradTrx015352_C02_E02_frag_15249_1_100000_2_200
ACTGAAAACATGACAGTACGGCTTCTTTTTGTTGTTTTCGATATTAAACTTTTGTACTTTTTGGAGCTAGAGATACAAGTCTGGTAGTTTCAGAAATTTTCTGGACCTACTGTTCTCTAT
>NZPradTrx015355_C01_E01_frag_15252_1_100000_1_100
TTGTTGACATAGTTTGCAAACATGTTTTGTCAGAGTTCTACATATTGATTCCTATGGAATTAGGTAAGTTGATTGGGCTACTAGAGACATCAGAATATTAATATCAGATATTACATCAAT
>NZPradTrx015356_C01_E01_frag_15253_1_100000_3_415
TTTATTTAAGTTCCTCTACCTTATTTGGCATGATATGGCACGGGTTCTCTTGTACGAAAGTTGTTCAGGTATCCCTGTAAGTTGGTACCAATTCTGGGTATTGGTCCACTAAACAAAATT
>NZPradTrx015362_C01_E01_frag_15258_1_100000_1_101
TCATATATGAATAATTCTTGGAGTTCAAATTGATATAGGTTATGCATTTTTACAGCAAATGGTTAACTGAAATTTCAATGTCTCTGTTCTTTTTGATCTTGTGATCCATGTTATATTTTT
>NZPradTrx015363_C01_E01_frag_15259_1_100000_9_1332
TTAAGGTGATCATCAAAGGGACACCACCCCCTGATATGAGAGAAAAGGATGATATCAATGGAAGAAAGGGAGTTCTGTTTGTATGTTCACACAGAACGCTTTTGGATCCAATATTTCTAT
>NZPradTrx015365_C01_E01_region:1__132_frag_229362_1_100000_1_11
CCTTGATGGTAGGGAGAGACTTTTATTAGGAGACTAAAAATTCAACATTCTGTCCAATGCAGACAAAAAACTGAGGGAGGTGGTGGATGAACTGTCCTTGGAAAATGCAAGGTTAATAAG
>NZPradTrx015368_C01_E01_frag_15263_1_100000_1_0
TTGACATAATACTTTACATGTAAATACTGCTATTTTGAATACTCCCATTCAACTTATACTATCAAATACTAAGCAAACTTAAAACATATCAGCCAAATATTAAGTGAGCTGAAACTGTAT
>NZPradTrx015377_C01_E01_frag_15272_1_100000_1_44
ATACCTGATTAATACAATTCAATAAACAAAATTGCAAACTTATTCACTAGTATATCAGCATTCCCAAGCTATGTGACTTTCCACTCGTACAAATGTTTGACAAGGATTTACAGATATTTA
>NZPradTrx015386_C01_E01_frag_15281_1_100000_1_44
TATCAGCAACTCATTTCACAACTACAGAAAGTATGATTCAGTATATAAGGACATAAATGGTTAGCTCATGGTAGGTCTTAAATAATTTTAAATATTTCAGAATTGAAATTTCTATGATTT
>NZPradTrx015401_C01_E01_frag_15297_1_100000_1_73
TGTAAAAATCCAGTTTAGGGTCCTTATAACAAATGGTAAGCCTAACCCAACCCAACATGTTGTCAAAGTTCAAATAAATCTCTTGAAAACAACAAGAATCTGCATCTAACTCTACATATT
>NZPradTrx015403_C01_E01_region:1__305_frag_229363_1_100000_2_161
AATAAAAGCATCACCAAACTAAGTCACCAAGACAAATCCCATCCACCCCATCTCTAGATAAGGCTATTTGGCTATTTTCTACTGGGCAAAATTTTAGATATGATAAATAAAAATATAGTT
>NZPradTrx015415_C01_E01_frag_15310_1_100000_1_2
TGTAAACATTATCAAGGACCCATAGGAAACTCAAATGCATCTACCTAGAATTCTAAATGACCATAGGCATAGTAAGCTTTAGTTGGTTTCATAAGGAGAAATTCCACATTGCTTCAAGCT
>NZPradTrx015420_C01_E01_frag_15315_1_100000_2_135
AGGAAGTATTTATTCATGATCATTAAGTTTGACCTAAGCAAGAAGAAGTGACCGAAAAGGGGCAGCGAAGGAAGAGATAATCTCCAACACAAGAAATCAGAAGTTTGTATTTGTTTCTAA
>NZPradTrx015424_C01_E01_frag_15319_1_100000_1_71
GTTAGTACATTGCCATTCTTGATAAATTGTTCATTAAATATTTGTTGTAAGAAGTTTTGAACTTTGATATTGCTGCACTTGGTTTTCCTATTTCTGTTATTCTATGCAGAGATTTACTAT
>NZPradTrx015458_C01_E01_frag_15351_1_100000_1_13
AAAACAGAAACAAAAGTAATGTGGTCTGGTATTGTACCTCCGTTTTGCATTTCTAAAAAGAGAGCAGCAGCATCCTTACCATGGCCATGCATACCATACCCAGCAATCATTGCAGTCCAT
>NZPradTrx015468_C01_E01_frag_15362_1_100000_2_159
AGAATTGGGTACATGACTGCTCCTCTGTTCCCTCATTTTCTTTTGCCTGGCCTTGTTTACTGTGATACATAAGGGGAGGAATGGTACATGACATGATAGGTCCAACAATTTTTTCATTTG
>NZPradTrx015469_C01_E01_frag_15363_1_100000_1_2
GAAATTGACGAGTATGAATTATAGTTCTTTATAGAGGACCAAAGTGGCAGATGATTTCATGGATTCAAGGCAGCCACCGAGTATTCCGGCAATACCAGTATTATAAGCAAGATCCAACAT
>NZPradTrx015475_C01_E01_frag_15369_1_100000_2_163
TTTTTGAACCATTTAAATAGGAGAAGGTTTGAGGTGGGAAAAATATGGTATATATAATTAAAATACATGTGCATAATTTTTTGTCAAGTTCAACTAAGAAGTTTGTATGTAACATTTTTT
>NZPradTrx015483_C01_E01_frag_15377_1_100000_2_127
AATCTTTCTTGCAGTCGTCTTAGAATTTCCCATCCTAGACCAATCTTTTTTCACAAATGTGGATTGATGCCTTTTGCACTTCAAGTGTTCTCTCCAATAAAATAAAGTAACTAGCATATT
>NZPradTrx015486_C01_E01_frag_15380_1_100000_1_18
ACAAAAAATCCTGTATTTGAGCTTAGAGCAGGGTAAAGAAATGGGCAGTCAAAGTGTTGCATATTGATGAGGAATTTATGTAAAACATTTTGGCATCCTCTCTAGAAAAGGATGGATGAC
>NZPradTrx015501_C01_E01_frag_15394_1_100000_3_469
GAATATTCAATGAATCGAAAAGAATCTGCTACTATTTAATGTAATGATCATAAATTGTCATCTTCATCTTGATAGGAATAAGAAGATGAAATAATTTTCTTAATGTTCAATGAATAAACA
>NZPradTrx015507_C01_E01_frag_15400_1_100000_2_127
AATGATTGACCTTGGCCTTGGGTTAATAGAAGCTGCTTTGGAAACCCTTGTGCCCAGATAGAAAGGGTTAGGGATGTTGAGATTTGAAACCTGACTTATCTCTTCCTTTGTTGTAGAAGA
>NZPradTrx015510_C01_E01_frag_15403_1_100000_1_0
CTACTGAAATTTACTATTGCATATAGTCTGTAAATGGTCCTAAGCTGACCTATATCTTTTAGTAAGTGCCCCTTCACAGTCAAATTAAGTTAAATATGGGCAACCATTTATGGTGCCTTT
>NZPradTrx015524_C01_E01_frag_15417_1_100000_1_37
AGTCATTTGTTCACACATCAAACTTTCTAAGAAGAAGCATGTCTTTCAACTGGAAGAAAGGAGTGTGAAGAAGAAACAGATAAATTTCACACTTGGTTTATAATCTCTAAGAAGGATAAT
>NZPradTrx015525_C01_E01_frag_15418_1_100000_1_0
GTAATGCCTACTGTGGCTTCAGGCTACCCCTGAAGTACTCATTATGACGGCAGCGCAACCTTAAAGTCATTGCTGAGGTAAGTGAACTCAATCCTGAGGCTTAATCTATGGCAGCGGGGT
>NZPradTrx015529_C01_E01_frag_15422_1_100000_2_193
ATGCAAACTCGTATACATAATAAGGGACACTGCTCTAAACATGCAACCTTTTGTGAGATTGTGCATGTAGACTACAAAAAGCACATATGAAGAGTGACAGAATGATTTCATATAAGACCT
>NZPradTrx015548_C01_E01_frag_15441_1_100000_2_153
ATATAAGTCACCAGTGCTAGATTTCTGTATTCTTTTGCCCTAAAGTTTCAGCTTGATTGTGGGTGATTATTGAAAATAATGCAACATCCTGATCTGAGTAAAAGTTCTCTGTATTTTGAA
>NZPradTrx015554_C01_E01_frag_15447_1_100000_1_16
ATGTTTTGTCTTTAATGAAATTTGCTTTTCATGGATTTTGCCATCTAATAGAATGTTAACTCTCATCTAGGTGTCATTTGTAATTGCGACATCTCGAGAGATGTCTTTGCCAAATACATA
>NZPradTrx015565_C01_E01_frag_15458_1_100000_1_2
TTCAACGATTTCGCCAAATACTAGCCCGAGGACATCCAAAATTCAACTTTGCCTGCTGAGGCGCAACGCCCATTTCCCTTCATCTTGTATATTGCAACAACAGGAACAAAATTACACGTT
>NZPradTrx015568_C01_E01_frag_15462_1_100000_7_859
AGGAAATTCATATGTTAGTGCCAAAGAAGCTGATTCTCATGTCACCTCTCTGAAATTGCATTTGCATGGTTTCTATGAGTTGTGAGAATTGTTTATTCAAGTTTTGGGCAATTGTGATTT
>NZPradTrx015569_C01_E01_region:1__530_frag_229370_1_100000_2_199
TTATGTAATCCTGTTTCTATCATGGTAAAACTATGCGTATACATCAGATATACAAAGTCCATGGAAAGAGATCAGATATACAAAGTATATACATCAAAGAACAATGGATTAAAATATCTA
>NZPradTrx015569_C01_E02_region:528__727_frag_229371_1_100000_1_57
ATGAAAATCCAAAGTTTTGCAGGTTGTCCCTGCATTGAACTGACACACGTTTTCACCATGTCCTCGTGCCACCCAAATATCCCTGGGTAGAGTTTACAGTCAATCTGGTGCAGTATGAAT
>NZPradTrx015571_C01_E01_frag_15464_1_100000_2_260
TTCATGAGTCTATTATTGTAAAAGGCAGCAATGCTTGTTTTATAGACCCTAGTTTGATCTGATATGGAAAAAGGCTCGTTCAGGCTTAACCTTATATGTTCCTTAGTTTTCCTTTCGTAT
>NZPradTrx015576_C01_E01_frag_15469_1_100000_1_113
TATATTGAATAAGACCCCGACACTGACACTTTCAATTTGATACAGTTTCTCCATCCAATATCACCAATAACATCTATCGCATATGAAATTAGTAAAGGAAAATCTCTCATGAATTGAATT
>NZPradTrx015581_C01_E01_frag_15474_1_100000_1_2
AATACCAAAAATAATGCCTTTGGTTCGGAATTCATCATATATTGTCTTATGCTAGACTATAGAGCGAAACAAAATGACAATAGAAATAAATAACATGAAGTCAAGTATTAGAAGAAGTCA
>NZPradTrx015587_C01_E01_frag_15481_1_100000_1_55
TTCGATTTACAAGAATAAGCAGCTAAAATGTGCTTAGTTGGAAAAAAAGGAGCAGAATTCCAGGGAAGGTCAAGATCGAAGTTTTGGCCAATCTATCTCTCACACAAGTGAACTTTCTAG
>NZPradTrx015598_C01_E01_frag_15492_1_100000_2_163
TAAGAAATGTGGTTATTGCTGATGGTACCAGGTGAAGTAATCATAAGTAAATTTCTAGATCAATGTGCAGAACAATGTTGTTCTTTTATTATTCTTAACATGTATTTTAGCATGTTGGTA
>NZPradTrx015599_C01_E01_frag_15493_1_100000_5_632
TTGTTTATAAGCATGAAAAATATCATTGAGTGGTCGATAAAAACTCACTGAAAGATGATATCAAGAAAAAACATTACATTCCAAGGTCAGAGTTAAAAAGCAATGGTTCTGGAAGGTAAA
>NZPradTrx015606_C01_E01_frag_15502_1_100000_1_38
AATTTCTACAATTCTATGGAAGGATATATGGAAACATGTGAAGCTGATCAAACAGCGGAGAAAAATTACATTGATGGTGACCCTGTTTGGCCTTACTGTTTAAAAAATAGAATTGGTTTT
>NZPradTrx015607_C01_E01_frag_15503_1_100000_2_193
AGCAAATTTTTGGTATATTAACATGAAAGAGGTTTATGAATGATTTAGGTTCTCTATTCCTGATTCTAAATATGAATGTGTTCAAGAGGATGTTTGGACAATGTTCAAGGCCGTTTAGCA
>NZPradTrx015611_C01_E01_frag_15507_1_100000_3_327
TGGATATATGTAATTTAAGAATAAGTGGATAGACTTGTGTCAGCTGTGTTTCTTAGGGAGTGTTGAGGAGAGGTGATGAAAAATATGTTTAAGCAATCAATATCTGTTGTTAGAGAAGAA
>NZPradTrx015619_C01_E01_frag_15514_1_100000_1_33
ATTTTGGAAAAAAGAGCAAGAGCATCCTGACCATGACCATGAATTCCATAGGCTAAAATCATTGCATTCCATGAGACCGCATCTCGATTTGACACTTTGTCAAACACTTGTCGAGCAATT
>NZPradTrx015621_C01_E01_frag_15516_1_100000_2_233
ATGTTCAGAAAAAGTTATGTGCTTTGTTGTAATACCCCTTGTTAAGGAAGTGGAACTATGTTCGGTTTACATGCCACTACTTGTAGTATACTGAACCCTTTATCATTTGCGTTTATATAG
>NZPradTrx015627_C01_E01_frag_15523_1_100000_1_44
AATTTTGCTAATTGAACTATCCCTTTGAGCTTGGTTATAAGTCTTTTTGTTTGAACCATAAACAACTTTATTATCAAACTAAAACATGATATTAAAATTTGACTCAAAGCTTAGTAATAA
>NZPradTrx015629_C01_E01_frag_15525_1_100000_2_125
TACATATTCACTATTTCTCTTCACTTCTGTGCAACACGTAAGTAAATCAAATCTAAATCTAAACAAATTCAGGGCATAAAGTTTCCAATAGGAGTCCAAAATGATACTGACAAGAAAAAT
>NZPradTrx015636_C01_E01_frag_15532_1_100000_1_49
ATAACTTGTTCTACGCAGATGATTTAAAGCAGGCGTTGTAGGCGAGGCGGGAGCACTAAAGCACATCGGAGTAACAACACTTCCAGATGGGATTTTGTTCAGAGTTTTGCTGATTAAAGT
>NZPradTrx015647_C01_E01_frag_15543_1_100000_1_2
TCATTCCTTATTTTGAACCACTGGTTTTGCTTACCAGAGATTGCTTAATTAGAAGCTTCATCATCAGTGTATTGTATTTGCTCTGAATGCTAGGGGAGTCACCACCTTGGATGCATTTTT
>NZPradTrx015648_C01_E01_frag_15544_1_100000_1_64
ATAGAATCGTGATTTTAGGACATGTGTCCTCTCAGAAATGGTGACCTGTCTCTCTTTTTTTCTCATTTTATTCAAGGTTAGAGCTATAAGGTGTCTTGGTGTGCAGCTGAAGATTATCTT
>NZPradTrx015658_C01_E01_frag_15555_1_100000_4_462
AGAGTAAGAAAAATGCTGGAAAATGGTCGTGTTTTGGATAAAATATTCTGCACAAATTTCGTACTAAGCCCTCTTTCGTACAAGGAGGGAGCAAATCGGAATAATGTAAGATAGATGTTT
>NZPradTrx015671_C01_E01_frag_15568_1_100000_2_163
TCAATCTGAACAGTAGTGCCTTCCAACAGCAGAAGAAACATAAGGCCATTTAAATTTGCCCAGGAAATGAGTTGGTCAGGCTCTGAAGCTATACAGATAAAGCAAATCCAAAAGTGCATT
>NZPradTrx015673_C01_E01_frag_15570_1_100000_1_55
ATCAATCATTCGAAGAAGCAAACATGGAGCCATTGTAAGGACTCTCTTAAGATTTTTTATGCCAATTGGAAATAAATGGGCCTAATAATGGTAGTGATTCACATAAGCCAATTATAGATA
>NZPradTrx015675_C01_E01_frag_15572_1_100000_1_29
CATGAATTCTTCTCCAACCATTGATCTCATTCTTCCTCTCTTTCCATACCATTTGAGAACAGTCGGGGATATTCAGAGGTGCAGACCGATACCTCAATCTCCTTTTACTATTCTCTTCAT
>NZPradTrx015697_C01_E01_frag_15594_1_100000_1_1
TTAGACTACTGAAAGTTTCTATGCCAACCATTTGAAGTCTCTTTGAAAATCTAAATTTGATTCATTTTATGATCCCAGTTACAATTTTTGGCCTTTCCGGATGTTGTTACTTATACAATT
>NZPradTrx015707_C01_E01_frag_15604_1_100000_1_2
TCTTGACGTGAAAGAGGACTATTGTGGTATGGTAATAAAACATCCCCAAAAAGTACAGGAGAAAACCATGGTGGATAAATAAGATGCACCAACAAAGTTCAATTAACCAACAAAACCTTA
>NZPradTrx015708_C01_E01_frag_15605_1_100000_1_61
CATTATATTATAAAAGTTTCGATCATAGTTCTTAAAAAGGTTAGATAATTTCTTAATAATAATAGGTGTAATAATGATGCAATATTATATTTACATGTTAGTTTAATCATTGTGATATTG
>NZPradTrx015711_C01_E01_frag_15608_1_100000_2_161
ATATATAATATTTCGTACAACTCTGGATTGTCAAAGGAGTATTGGAGAGTGCCACTGCCAATAGGAGATGCTTGGACGTAGAAAAGATTGGGCAACATTAATTGAATATCCTTATTCGTA
>NZPradTrx015715_C01_E01_frag_15612_1_100000_1_103
ATATCTCCAGTTTCGAAGTGACGGAACTGTAAAATCCTGTACCGGAAGCCCATCCCTCGCTCGTGGAACTCGCCATTCGCACCTTCTTGCAATTACTCCTTTCTTATTCAGATGAAATAT
>NZPradTrx015723_C01_E01_frag_15620_1_100000_1_105
ATATGCAGTGGTAAGTTTAAAAGAGGTAAAATGACAAACTAAAGGTATAAAACTGAAAGTCTTCTCTAGGATTGCACTGAAAAGACAAGTGTAAAATTTTTATTAGTAATATTAAAGATT
>NZPradTrx015726_C01_E01_frag_15623_1_100000_2_208
GTATATTGAAGGGTCAGTAATATTTATAAAATTATATCTTAAAACATAGAAGTTTTTATATACTTTATCTTAATGATGTCACAATCTGCAATATTTTCATGTTTTAAGATTTTTCTTAAA
>NZPradTrx015748_C01_E01_frag_15646_1_100000_1_7
TTGGATCCTTGACTTTCCGAGCCTTGGTGATACCTAGGAGATCAAGGGAATCTTGATCCATTTCCTCATTCATTTCAAGGGTGGCTGCTACTCTGCTTCCATGCTTTGGCTCTTTGCTGG
>NZPradTrx015753_C01_E01_frag_15650_1_100000_3_363
AATATTTTGTTTTGGTGATGTCAATTGTCAACCTGATAGCTAAAGTCGCTCGGAGACCTAGTGGATGTTGGAATTCTTGTAATTCATTATTTGTGATAATAAGCTGCGTTATGCATTTTT
>NZPradTrx015758_C01_E03_region:310__444_frag_229376_1_100000_1_7
CATTTTCTCTTCTTAATCTGCTAAGTAATATTGATGATAATTGCTCCGAAATGACTTCACTTTCATTGAGCACGTCAGTCAGAATTGTTTGCATTGATGTTAAGACATTTTCGGGATGAT
>NZPradTrx015758_C01_E05_region:615__808_frag_229378_1_100000_1_1
AATATTTCCTTTAGAATATCATCACTGTATAGAACTGCTGGTGCTGTAATCCTCATGATTTCAATGATGGAGGTAGCCACCAAAATCCTTACATCATTATCATGGTGTCTCAAAATCTTT
>NZPradTrx015762_C01_E01_frag_15658_1_100000_1_35
ATATTTAATTAGCCCTTTTCGGACAATGCATAAATATTTGATGTACATGGTGATAAGGTTTTTGTGGAGCTATGGTAGTGTATTTTTGCCTGGTTGATAAGATGTTGAACTACCTTTATA
>NZPradTrx015766_C01_E01_frag_15662_1_100000_4_678
TCGACCTGTTGCAAACTTCTTGCTGGACAGTACCGACCATCAGAAGAAAGTGGTTAGGGTTTAGTATATTGACAGTTAGGGTTTGTTTACCTGCATCCATTGTTTAGATGGATTCCTGAA
>NZPradTrx015768_C01_E01_frag_15664_1_100000_1_78
ATTAACAACCAAGAGTGGTGAATAGATGAGGAATAAAAATTCTTTTCTTTTGGCTTTTGTCTCATTATTCTAAGAGCAAAAGAAATTGAAAATAAACCAAAGAAATAAGACATAAGATGA
>NZPradTrx015782_C01_E01_frag_15678_1_100000_1_7
TATGCAGAACAAGTTTGTAAGGCAGTCTAAGTTTTTTCTTGTTTTGTAATTGGCAGTCAATCACTGACAAATAGAACTTTTGGCTGGCTTGACAAAGCAATGCAATCACTATGAACTTGT
>NZPradTrx015793_C01_E01_frag_15689_1_100000_1_102
TAAAACTATGGGACCCTATCTGGAGTATGAGCCAGAAAGTAAGCGTAACTCTAGATCTGGCATGTGCATGGGCATATCTTCTTGCAGTGAGGGTGAGACCTTTGAATATTTGTCAAATCT
>NZPradTrx015801_C01_E01_frag_15699_1_100000_1_0
TTTCCATAGTCTCTAGCAAATATGATTGATCAATGGCAATAGCTTTGGCCAGTCTAGCCAGAGTTCAAACTAGCTTCAACAAAATGCTCCCCAGAGTAGTGCAATCAACTTAAATTAGTA
>NZPradTrx015809_C01_E01_frag_15708_1_100000_1_95
TCAAAGTTTCACTATTTAAGGCAATGGCTCAAAAGCCTCGAGCTTTAGAGATAAAAGATACTAAGAACTTCATTTACTGAGTTGGGTTGCAAGATCCTGCAGTAGCACAAACCCATCTAA
>NZPradTrx015815_C01_E01_frag_15714_1_100000_1_23
TATAACTGAATACTGTGACAGTTATTCTCCTTTGTGTTAAAGTCTAAGACATGGTTTAAAAATAGGGCATAAGATTTGGCTTGCACATCTAATTGATGCATCATATTCTAAAATCTTTAT
>NZPradTrx015817_C01_E01_frag_15716_1_100000_3_368
ATCACAAGCACAGGCACACAGCAAGCACAGGCATGAATGTGTCTTTATTAAGACATGAACTCTGATGAGTCAATAACAGCAGACCACTTTTACTGATCCGGAAAGCTACCATTGATTGTA
>NZPradTrx015820_C01_E01_frag_15719_1_100000_1_21
TATTGTCTAGTTACCTTTTCCTTATTACAAATTTTGTTGTTGGAATGTATGTGCCTCTGTGTGTCTGCCGAGTGTTTTGTTGTCGAATTTGAGTTGGGAAATCTCAGGGCTTAAAAGGAA
>NZPradTrx015829_C01_E01_frag_15727_1_100000_2_197
ACAATAAGGTCCCATTCAAATAAAATCTACACTTGTGTCTTGAGTCAATCTAATGATGCGATGTGATTGATTTGTATCATGCAACATCTTCAACATAAATGTTACTCATTTTTCACAAAA
>NZPradTrx015832_C01_E01_frag_15730_1_100000_1_67
TAAATAGATTAATGCTTAGTCCATATGATAAACAAAAGAAATAGACTTACGTATACCTGGAAGGTGTTTTAGATAGTGATGATTTCTCTTATTTTGATTAAGTTTAGAAAATTTTATTAA
>NZPradTrx015837_C01_E01_frag_15735_1_100000_1_0
AACATATGCGAAGCAGGATCTCCTGTAACAACAGAGCAATAGAGAGTCATATCCAGTCATCAGAAATCATAAAATTTGTATACATGGAAGATAAAAGTTAAAACAGAGACCAGTTCTACT
>NZPradTrx015838_C01_E01_frag_15736_1_100000_1_75
TTGTTCTAAAATGAAAGAATTTCTTCTGTACAATTTCATTTGGTATGTTGTAAAATTACATTTTACAGTATAAGATGATATTATCTATGGAAAAATGGATGATAACAAATGTTGGGTATA
>NZPradTrx015838_C01_E01_frag_15736_1_100000_8_1301
TTGATGCAAGCAAAGGTCTCCAGGGATTGGAGCTACATATGAAGGCTGGAAATTTAATCAGTTTTTAGGCTATATGCTTGTTTGGTAGTGAAACAAGTTCCTTAACCTTGATTTTTCCTT
>NZPradTrx015841_C01_E01_frag_15739_1_100000_3_382
TTTTTAATTAAAATTGTCATCTAGCTAGCTAATTCGTATGATTTGTTATGCAATTAATATTCTGTTATGAACTATCCTGTTTTGGGGATCGAACTTGATCTCAATGTAATATTTGGATAT
>NZPradTrx015842_C01_E01_frag_15740_1_100000_1_1
TTAAATATTATTTCCAGGGCTGAAATGAAGTTTAAAGAAAGAACAAGTTGCCTCCTTATTTCTGTGCACACAATCAGTTTCTAGAGAGAGTTTCCAGTGCGTATTATCAGCTGTAGCGGT
>NZPradTrx015847_C01_E01_frag_15745_1_100000_2_270
CTTCAAAATATCAGTGCTTTTAAGAGGGTCATGTCTCCTATCTTCAGCGTGGGTATCAGTGGCACTTCTCTGAGTTGTATTTTTGATCAAGCCAGAACGTGGCTATTGGTACCTTACTAA
>NZPradTrx015852_C01_E01_frag_15749_1_100000_1_9
TTCTTGGTGTTCAGGTATTATTCTATTCTTTCTACCTCTCTGTGTCAACTTTGAATACCTTTATAGAAACACACCTTACGATTGGGGGCACACTGGATAACACAAAGGTCGTTCAGCTTA
>NZPradTrx015859_C01_E01_frag_15756_1_100000_1_27
AGAAAATATATCTGACTCATATCCAGATTTGAGAATGCAAGCATGAATCTGATTCCCCTCGTGCAAAGCTTCCAGCCCAGCACATGCCCTGAGAACAGTGCCAAAGGTGAATTCATTAGG
>NZPradTrx015862_C01_E01_frag_15759_1_100000_2_129
ATGCATGTGAAATTTTTTAACAAGGGACGTAGAGACCGACCGTGGGGGAAGCTGACAAACATTCAGGCAAGTTGACTTTGTAGAGGCTGAACTTGACTAGATCGAAATAATGCAGTGGTT
>NZPradTrx015863_C01_E01_frag_15760_1_100000_2_206
TTAAGCATTAAACTTATTTTTATATTTTGTTGCAATATAACTGTGCTTAGTTTCTTAATTTGGAGATTCAACTTGAAGAGTGGTTCTGATCCTCTCAAATGAGTTAGTTTCTTAAGGAAA
>NZPradTrx015872_C01_E01_frag_15769_1_100000_1_60
ATTGATTTTTGAGATATTTTTCTTTGATAACTGATTGCCATGTTCCATTGCCAAATATAGCTCACCCCAGGGCCCAGACTCTTTACCAATAATGCCCAAGCAAAATGTTCTATATTTTTT
>NZPradTrx015893_C01_E01_frag_15789_1_100000_2_193
AATAGTCTCATCAAGACTACCTGCAATAACACAGTTCACAAGATGTTAACTCTAATGCTTGAGCCATTTTAGTATTGCAATCTGATTTCTTGCAAGTTTTCCAAGTTTTTCTTAGCTTTC
>NZPradTrx015911_C01_E01_frag_15807_1_100000_2_139
TTACCCTATCAAAATTGTAGCTTGAACAGGTCTCTCTACATAGGCCTTGAGTCCAGGCATGCAGAAGATACCTTAATGATTAGGTATTTCAGCAGTTTTTTTAAAGTTTAAACTAGGAAA
>NZPradTrx015913_C01_E01_frag_15808_1_100000_1_42
AATGCAAACCTACACAATCAACTACTGGAATCAGAATGTGATGCACAAATCAGACATTATCTATCGTCTAAACAGTCATGTGCCTTTAGCAGCCTGCTTGCAGATCTGTCAATGAGAACT
>NZPradTrx015919_C01_E01_frag_15814_1_100000_3_358
ATGTCATTATTATTCTTGTGCACACTTTTGCGTGGTTCATATAGTTTTATGAATCCCTGAATTAGTAAAGCTTATAGAATGGCAAGTATGTTCACCTGATAAAAAACTGAGAAATTTGTT
>NZPradTrx015930_C01_E01_frag_15825_1_100000_1_52
AATTATTACAAGCTGGTCAGACATATTCAGTCAATTCGGAGTCATTTAATGAAAATGCATGACATTTTGACTTACATGAGCATCAATATCAATTTCATGGAAGCGTAACAAAAATTCAAT
>NZPradTrx015940_C01_E01_frag_15835_1_100000_1_0
TTTTAATCAATATTTTGTGCCTCCATTGCATGCAAACAGATAAAGAGGCTTCACAAATAAATCCATGCAATTATCAGGCTATGAAGTCCCAGCATGTACTGCACTCATAAGTGGTGAAGT
>NZPradTrx015941_C01_E01_frag_15836_1_100000_2_256
AATTAAATACTAAATCGCACAATTATTGGAGGAGTACTGTTGTCTGTTTAATGAATCTAACAGCTGTTATTAATGTATAGTTCACCTATAGCGTGGTTGACATTTAATGAATTATGAATT
>NZPradTrx015944_C01_E01_frag_15839_1_100000_2_214
TGTACAGTAAAAGATATGTATTAACACCTCCTGCATACATAAGAAAGATCAAATGCCACTTTTATGAAAAACACGAAAATGTATTTGCTACTGTTTGTAAGCCCAACTTATCGGATTTTT
>NZPradTrx015954_C01_E01_frag_15849_1_100000_1_0
AATGGATTAAAATCCATCACTTAATTTCCATTTCAATTTTTATAGAAGGTGAAGTTAAGAGAGGTTGGAAAAACTATAAATAAATGATTGATAGAGTTTCATCAACCAGCGTCTTGTTGC
>NZPradTrx015959_C01_E01_frag_15854_1_100000_1_0
AACATATTGAGTAAATCGGAAAGAAAGGCATAATAGTTGGAAACCCATGCCGCCTTTATCATGAATGGCTACATCGGTCTCAGGATCCTGAAAAGAAGGATTCAACCACATCTCTCTATA
>NZPradTrx015965_C01_E01_frag_15860_1_100000_1_86
AAACTTAATATCAGTCAAGATGTCAAGCCATCTTTCAAGAAGTATGACATAGCATATAAAGATGTGACCTTACATTGGTAATATCTGTCATATAGTAATCATAGAAAGATATTTATCTTA
>NZPradTrx015966_C01_E01_frag_15861_1_100000_2_230
GTTAATTTCTCTATCAAAAGCCCTATGTTTTTCCTCTCGAAAGCCCTAATCCTTTCATCGGCTTTGGAATGAGACTTGGTTCCGTTTTGAACTCGGTTGTGGATTGCTATTATTTCCTAT
>NZPradTrx015970_C01_E01_frag_15865_1_100000_1_109
GTAGACAATATTGATTTTATATGGAGATGTAATTCAACTCAATAATGCGAGATTTCTGTACGTTTATCAAATCCAGTATTAAAGACGATTAAACTTCATAGAAATCACTACTCTAGTATT
>NZPradTrx015974_C01_E01_frag_15869_1_100000_1_80
TCCAAGCAAAATACAAACTTAATTGTCATCCTGATGTACTCTTCCCGTTTACAACACTCTCTACCCAATTTTCATTTGTATATCTCTGTAGTTGTACCTCTCAATTCACCTCTAATTGTA
>NZPradTrx015982_C01_E01_frag_15877_1_100000_1_0
ATGGGTTAATTTGTTATGCATTGGTTAGACTGTATAAGGCCCGATGATCTTTGTGTATGGGCAGCAGCCATAAACTAATAGAACAGAGGACGTGATTGCATAGGAGTAGGAGTAGGCTGA
>NZPradTrx015985_C01_E01_frag_15880_1_100000_2_125
TTTAAAATCTAGTTACTGTAGTTGAACTGTGTATTTATGAGATTTCCTGGTGTAAGAGAGAGACTATCAAAGGATATCCTATTGCACGGATAGACTCAGTGGATCAGTCATAAATTTTAA
>NZPradTrx015987_C01_E02_region:108__681_frag_229389_1_100000_1_24
TTATTGATCAGTCTAGAGGACCGAATCTAGGTTAAATTAGAACAAAATAGATAGTATGGCAGCAGATCTCTTAGATGGGGCAGGTGAGGCAATCTTCTGCATGGAAAAGAGAAAAATATT
>NZPradTrx015987_C01_E02_region:108__681_frag_229389_1_100000_2_163
GAAAGAACACCGCGTCCAAGAATATTAACAGTTGTAGAAGAAGGGGAAAGAGATGAAATAAATGTTGGGGAAAAGCCATTTCCTTTTACGAGGACGAAGAAATGAAATAGTTTCAAGAGT
>NZPradTrx015994_C01_E01_frag_15888_1_100000_1_20
TATAGCAATGTTTTATGTTGTATTTGATCTTAGTTCTTTGGTTGAAGTTTTATGTTTTGTTTAGGGTTCATACTCTTGTGTGTGGCAAATATTAAATGACATTTGCTTATCTTCTTAGAT
>NZPradTrx016000_C01_E01_frag_15894_1_100000_3_316
AAAGAAATGTTTATACTTGTAAAACTTGAATAGCAATGCTTAGTATATACAGACAGTTCATCATTTTCACGGTGCCAAGTAAAACAATATTGAGACGAACTAACAATTGCATAAGTAATA
>NZPradTrx016001_C01_E01_frag_15895_1_100000_2_247
CAGACCAAGTGTAAACATTAGGCATGAAGACTATGGAAGGTATGTCTTTGAGAGAAGCTGCGATGTTGATGGCAGAGGTCAGTCGCCTAGTTTATTCGGTGAAGGAGAGATGCAACACAA
>NZPradTrx016014_C01_E01_frag_15909_1_100000_1_7
AACCTCCCATTATGTTATGCAGACATCTAGGTATGATATAGGAGCCAATGCTATGCATGTTAGGGACAACATGCATTCTGAGGAGACTTCAACATGGTCTCTCTTCTTAAGTCTGAAGAA
>NZPradTrx016015_C01_E01_frag_15910_1_100000_1_61
ATAAACTTATAATAAAACTTCATCAAGCGTTGTAAGGCGAAACAACTTCTTTATTGCGCAAGCTATGGAAGTAATCGTAGAATTAATCTGTGACGCAAAAACTACTTCTGTACTGTAAAA
>NZPradTrx016026_C01_E01_frag_15922_1_100000_2_160
AGTCTTTCTAACGCTCTAGATTGGAGAAAGAGAGGTACATTGGTTGACACAAAGGCACGTGCTTGTTTTGGGGCAATTTACTGATACTCACCTTTCTTTTCCAGAACATTCCGTGATTAT
>NZPradTrx016031_C01_E01_frag_15926_1_100000_1_29
TAAAGACATCAAATAAAAATCCCCTTTGAATTACCTCTCCATGAATCTTTTTGCCATGTTCCAGAGCTGACAAGTTGGAACATGCTGTGAAAACACTGGCAAATGTGTCCGAATCTGGAT
>NZPradTrx016050_C02_E02_frag_15947_1_100000_2_236
AATGCTTAAGGAATGCCTTGAAAACCTTGCAAGTGATAATATTTATTTTCTATCATGATTTTCATGCCAATCAAACACTTCATCTTCAATAAAATCCAAAGAGGTCATGAACAATTTTGA
>NZPradTrx016059_C01_E01_frag_15956_1_100000_1_0
TAAGTTTCTTCGTTTCAGTATGGAACCCAGAAGCAGTTTACATGTGGGTGTAGGAAGATAATTTTGTTCTTATAAGTCCAGTTGCCAGTATCACACCAGGCAGTGATTCCATTTCTGTAC
>NZPradTrx016073_C01_E01_frag_15970_1_100000_2_246
AAATTTAGATCACAATTATTGGATCTAGATGATGATTTCGAAGAAACTGCTCAGCTATACCCGGGGTCTTTCATTCTTATATTTAACTGCACAGGATGAAATGCTAGGTATCTGTTTTTA
>NZPradTrx016080_C01_E01_frag_15977_1_100000_3_322
GAAAGAATGTGCCAAACACCTTGTTCTTCCTATTGGAATTCTGCATAAGATGCAGTATGCCATTTGTGTGTAGTGGATGAAAACCTTCATGTATTGTTCAGAACAACTTTAGTGGTTCTG
>NZPradTrx016084_C01_E01_frag_15982_1_100000_1_26
CTGAATACAAAAGTTAAAAAGATGTAAACAAGGCGCAGAACAAAATTATGTACAGTTATGTGGTGGAATCAGCAACGAAGTGTTACATAGTTATCAATAACCATATTTTCATCTTCTCTA
>NZPradTrx016086_C01_E01_frag_15985_1_100000_4_517
GTGGTCCCGTTGCAGTCAAGCCAGTTGCCTCTAATATCTGTAGCTCCACTCTAACATAGGACATAACAGTCCTTGGTTTTGTGCAGCCGTGCCACTTGCCCTCAAGTTCTGCAGTGTCAT
>NZPradTrx016106_C01_E01_frag_16005_1_100000_2_324
TAACTACTGCAATATTTTATTATTTGTTGACTTGTCGTGGAGTTAGTTATGAAGATAATATATTTTATTGGATGAGGGACTTAATTCACTCTATAAAGAAGATTTTTGCTCCATTTCATA
>NZPradTrx016113_C01_E01_frag_16012_1_100000_1_8
AAGTAAGAAACTCAGCTATTAGGGATTTTGCATAGTCGTTAACTAGGCATACGCCTTTTCCTCAACATATACCACACATCTTCCATTGTACGATATGCCATTACACAACCCTTGCTATTT
>NZPradTrx016123_C01_E01_frag_16020_1_100000_1_104
AAGAAGTATTGACAACAAACATAATATTCAGAACTACTATGCATAGGAGAACACAAAGTTGAAAGAGAGATCAAGTGGTCTCTATCATTGAATCGACTCCAGGAAAGGAGCACCACCTGA
>NZPradTrx016135_C01_E01_frag_16033_1_100000_1_102
ACTGTCTTTGCCATCCAGAAAATATTTTAAACTAGGTCAAAGTTAATTTTAACACTATTAAATGTATCATGGTATGTCCTATGGAATGATTTATTCATGCATAATGATAAACAGCATATA
>NZPradTrx016138_C01_E01_frag_16036_1_100000_1_26
AGAGAACTGTACCATGTGGAACTCCTCAAGTGTCAATGCTTCTCAAAGATGACATCTGCACTCCTGGAGGCTGTGCCAGAGTTGAAAAATATTCAAGGTGCAACAACAAAGAATGTTGTT
>NZPradTrx016143_C01_E01_frag_16041_1_100000_1_17
ATTAATATTTTCTCTTCCTTCTTTGGCAATTGTAATGTGAATAATTGTAAAAATATTTAAGTGTTTTTTTTATATTTTAATATATCTTATTGCTTGACTAGACTATTGTGCTAATAGAAA
>NZPradTrx016147_C01_E01_frag_16046_1_100000_1_72
ATTTAAAGACAGCAAATAAGCTAGCTGCATGGAAAGCTACAAAGTCTTTTTCTGTTTTGAGCTGGACTGTAAAGTGCACTATTCAAACTGTGGACTTTGTTGCAATAGCTGGGTAATTCA
>NZPradTrx016156_C01_E01_frag_16055_1_100000_1_66
TATTAAATGTTAATGGCAACTTTTTACTTTCCTGTGAACATGTTCTTCCTATTGCCAAAACTGATCACCAAAAAATATTGCACAAAAATAGAAAGACTTCGATTGGTTTATTCCAAAATA
[truncated: 13,941,242 more chars]
