# Supplementary material for: A high-density exome capture genotype-by-sequencing panel for forestry breeding in Pinus radiata
Source: PLoS One. 2019 Sep 30;14(9):e0222640. doi: 10.1371/journal.pone.0222640 (PMC6768539; doi:10.1371/journal.pone.0222640)
Supplement: S2 File — The sequence of probes designed for 49K pilot. (TXT) [file pone.0222640.s003.txt]

NZPradTrx000026_C01_E01	NZPradTrx000026_C01_E01_frag_27_1_100000_2_168	CATGACCAAGTTGAACTTCATTATACATCCAATTGAAATCAAACCAACGTCCTCTGTAGCCTTTTCCTCTTCTTAAATGCACTCAACCTTGTAATTGAGAGTTGGAAACATTGCTAATTT
NZPradTrx000038_C01_E01	NZPradTrx000038_C01_E01_frag_38_1_100000_1_6	AATATATTTGTAAGGCACATTCACTATGCTAGGTAATGTGTAGGTGGTTAGGACACAGATGCCTAGTACATGAGAAAACAAGCCGCCAAGAATGTGATTTACTATCAAGTGGATAAACAA
NZPradTrx000040_C01_E01	NZPradTrx000040_C01_E01_frag_40_1_100000_1_108	TTTAAGGGGGGAGTTGGTGACCATGTCTTTTAAGGCGGTGGTACGATAAATTATTGTCTGAACACATGCAAGCGAAATTTTAGGCCTAAAATTAGACAGACGACCATGCCTGGAATTTAA
NZPradTrx000044_C01_E01	NZPradTrx000044_C01_E01_frag_44_1_100000_1_78	AAGTTGCAGATGATTTCAGAGGGCTGAGACCCTAAAAATAGTTGCAGAAGGTTCTTCCCTTAGTGACTGAGATTTTGATCAGAATGAAGAAGAATGACTGAAAGAAATTGATCATGTGGA
NZPradTrx000047_C01_E01	NZPradTrx000047_C01_E01_frag_47_1_100000_1_32	TAAGACAAGTATAATTGAAAAGATAGACTCGTGGAATGAAAGACAATAAGACATGAGCGATTTACAACTAAATACTGGCATTGTAGTCCCTGTTAGATCCTTATTTTCTAATGTCAGTAA
NZPradTrx000056_C01_E01	NZPradTrx000056_C01_E01_frag_56_1_100000_2_145	AATGCTAGTAAAAATCGCGAACAAAATATACGTAGCTTTCTTTCCTTGAAATCCCTTTCAATTTCTCAATGTGTTTCAAAAGGAAATTCCTTAGTCCACCACTTATCTAAATAGTCCATA
NZPradTrx000073_C01_E01	NZPradTrx000073_C01_E01_frag_74_1_100000_2_209	GATCCTGAAACTCACATTTTCATTACTGCATTTACTGTAAATGTACTGACGTATCCTGATTAAAGCCAAGAATGACAAAGTGCATCCATACTGAAGTTTAAATTTGATATATGCAAAATT
NZPradTrx000075_C01_E01	NZPradTrx000075_C01_E01_frag_76_1_100000_2_205	ACACATTTTTAACAATCAGATGGGCTGCACATATACATGAGGACTCATGGGTAGAATTTGGGGATACTGGATACAATATCTGTAAAAAGGTTGTTTTTTGCTGGAGGACCAATGTTTAAA
NZPradTrx000093_C01_E01	NZPradTrx000093_C01_E01_frag_95_1_100000_2_292	CCATATTCTTACCCAATTTTGAGCTTTGAGTAAGAACTTACGCCATTTTAAAGTTTAATAAAGGCTTTCCTTCTCTTGTCACACCATGTTTCATACACGGCATTTTGTGTTAGATGATGT
NZPradTrx000101_C01_E02	NZPradTrx000101_C01_E02_region:409__539_frag_228735_1_100000_1_4	ATGATCTTGGTTGATTCCCCCTTTGGATTTGAAGAAGGGGGAGGTTAAACCATTAATTAGGATGATGAAGGACGCTAAGATAATGCAGCGTAGAACCCAAACCACAAACGCATGCTTGAA
NZPradTrx000102_C01_E01	NZPradTrx000102_C01_E01_frag_102_1_100000_1_8	TAATTCATAAGGTGCTTTGCTATTGTTCACTTTAATTTGTGACCTATTCAAAATGTACATTGTTGTGCTGACTGTTTTTTCCAAAAAGTGTCTAGTAGTTTGGCTTCATGGGACATTGTT
NZPradTrx000134_C01_E01	NZPradTrx000134_C01_E01_frag_132_1_100000_1_26	ATTGCTTCAAACAGTATATTAGACCTTTTTCCCAAATGGCAATAACCTTCTTGTTTTTCAACTGAAACTCAGATATCACAGCAACCTGCTCTCATAATGTTTTATTGATCAAGAAAGTCA
NZPradTrx000135_C01_E01	NZPradTrx000135_C01_E01_frag_133_1_100000_1_0	AAAGCATAGTGATCTCCTCTGAGCTGATGGGGAGGTATTTTCAGGTATAACAGTCTGTCCTTTAACTGCTGGACCATGTGGAAATGAGCTTTTAAATGACTACATACAATCCAAATGAGA
NZPradTrx000136_C01_E01	NZPradTrx000136_C01_E01_frag_134_1_100000_2_211	TTTTCAGTTTCACATGGAGAAAAACAATTCCTATGTGTAGGCAGCAGGCAGGGAGATCGCTTTTACGGGCATGAAAACTGTTTACGTGGGAATCAAAACGAAAATCATTGTCGATCTCCT
NZPradTrx000143_C01_E01	NZPradTrx000143_C01_E01_frag_140_1_100000_1_7	AATGATTTTACTAAACAAATAATGGATCACAAATGAAACACTTGGCCATAACCATACTTGAAATACCGACAGATTATGTTAATTAGAATAAAAGTAAATTGAAGCAAACGACCAATATAC
NZPradTrx000173_C01_E01	NZPradTrx000173_C01_E01_frag_170_1_100000_3_364	ATCCCAATGTTCCTCTGCCTTAGAGACCAAGCAATCATGTCTCCATAATACATCCTGCTCTAGGCCCTCTAGGTGGCTGCAAGGAGCAACTGATGTGCAATGCTATGATCCACTATGTGT
NZPradTrx000176_C01_E01	NZPradTrx000176_C01_E01_frag_173_1_100000_2_163	ATCATAAGAATGGGTCTCAAATAGAGAATGGAAAGGAGAGCTCCCAAGCGTCCAGCCAGTTCTGCAAATTCTGATTTATTCCAAAAAAAATGGACAAAGTGGAGCCTTGAATGAATTCAT
NZPradTrx000183_C01_E01	NZPradTrx000183_C01_E01_frag_180_1_100000_1_35	AAATATGAAAAATATGAATTACATTCTTAAATCTAACACCAAATCACAAAAACAAAATATCAGTCTTACAAGGCACTGCAAAGACACTACTCTTTGAAGTAGAAACAAGAGACAAGTTTA
NZPradTrx000188_C01_E01	NZPradTrx000188_C01_E01_frag_184_1_100000_3_412	TAAATTTCTTAATTCTTAATTTGGAGTAAGCTAAGGCTACAACTTTTATTAACTTATTTACTAGCCCAACACCAACATATGCTATAAAACTTGTATAACTAATTTATTCCATGATTAAAA
NZPradTrx000197_C01_E01	NZPradTrx000197_C01_E01_frag_193_1_100000_1_32	TCCAACTAACTTTGTACTTCGGATATAAGTCAGACTGATCTGTCAATATATGAGTCAGCCAATTTTGTACACGAGTCCTTATATATTGATTTCAAAACAAAAATTAGAATTCCAAATTAA
NZPradTrx000226_C01_E01	NZPradTrx000226_C01_E01_frag_222_1_100000_1_23	TTCAAAGTGAAATCACAGTTCAATTTATCAGTGCAATCTCATCATGGTTATGACCTAAAGAGCACCTATTTATTTGAAGTAAATGAATGCAGCAACAGATGTAACTCAATCAATCAATAA
NZPradTrx000233_C01_E01	NZPradTrx000233_C01_E01_frag_228_1_100000_3_284	TATACAACAAAAGTGGGCCTACCAGTTAAGAACATATGTTTTCACCTTGAAGGTTACATATTTGAATCTGGAGGGAGGTAGGGTATGCACATGTAAGAAAGATGTTGTTTGCAGATATTT
NZPradTrx000250_C01_E01	NZPradTrx000250_C01_E01_frag_245_1_100000_1_72	TTAGAAAGTTATATTCTTTATAATCATGAAATTTTGACAGTTCTTGAAACTGGTATTAATAATGGAGATGTTTCCTGAATTGGTTTTAAATAAGTTTCATACATCTGATCTTGGATATTT
NZPradTrx000251_C01_E01	NZPradTrx000251_C01_E01_frag_246_1_100000_2_200	TATCCTACCAACAAAACCTACTTGCACGAATAAAACACCAACCATTGTATTCCAAGAACCACAATCAACCTTTTTAAATGTGCAAATCCAGTGGACGGAGTGAGGCAAAGAGTTCTGATA
NZPradTrx000252_C01_E01	NZPradTrx000252_C01_E01_frag_247_1_100000_1_2	GCACTAATATTGGACCTTTTTAGCACTGTTTTTGACACTTTGCATGAGGTCCAAGATTGGCATGTGTTGGCTGGTTACTTGATCTTGTCAGGTGCAGTTTTTAGGTTGTTAACATATTGA
NZPradTrx000258_C01_E01	NZPradTrx000258_C01_E01_frag_253_1_100000_2_259	AGAATAATTCTCCTCTTGTATACAAATGATATTCTTACCAGCTTATGGTATTAGAGGACACTATAAGCGACTTGTAAAACTTCAGCCAACTTTAAGTGCGAGCAAAAATTATGAATAGAA
NZPradTrx000272_C01_E01	NZPradTrx000272_C01_E01_frag_267_1_100000_4_415	CTAGCTCTATAAAAGGTCAACGATAGAACTCATAAAATTGGCTAGTGTGTTGTTATCCAATCAACCAATGTCATAACTCAATTGGAGGCCTTCTTTAGAAAGATTGTCGACATCAATATT
NZPradTrx000285_C01_E01	NZPradTrx000285_C01_E01_frag_280_1_100000_1_67	CAATATAAATATGCAAGATGTGTGTTTTACTTTATTGTCTCCATAGGAAAAGACATGAAATATTCTTGTTTTAATTTGGTATCTTAATAAATGACGAGAAATATTTTGTTTAGAATAAAA
NZPradTrx000309_C01_E01	NZPradTrx000309_C01_E01_frag_304_1_100000_2_141	TTAACACAAATGATAGCCAAGAAGAGAAGAGAAGAGCAGATATTTCAAACATCCAGGTTACACAGGCATACACTAATCTTTCATGGCTTTGGGTGTAATGCATTTGAAATTGCTTCAGAT
NZPradTrx000322_C01_E01	NZPradTrx000322_C01_E01_frag_317_1_100000_1_84	TCAAAGTCAACTCAGGTCAAAACTTTCCAAATCAATTATAACTATTCGGTCCCCAATATCAAAATTTCAGCCCTATAGTGAATTTGCAACTTCAGCCCTTGTAGCAACTTCAAAATTTCA
NZPradTrx000328_C01_E01	NZPradTrx000328_C01_E01_frag_323_1_100000_4_506	ATATAAGCCGCATAGGATGAGAAATCTTCTACACGCATTTCGGATTTGGGGATAAGCTCTTCTGAAGTACAGGGTCGTTTTCTCCACGGCGATCTGTATCGTTTCCACCAAATCGCTCAG
NZPradTrx000343_C01_E01	NZPradTrx000343_C01_E01_frag_338_1_100000_1_18	GTGGAGGTGAGCTTTCCTCAGATCTCTTCTACTATTATATTCCAGTAACATATACATCTAAAGAACTCATTGGCTTTCGACTGGCCCACTTGGGCCAGGTATTTGTTATTGGATTAAAGT
NZPradTrx000363_C01_E01	NZPradTrx000363_C01_E01_frag_358_1_100000_1_90	AAGAATGCTTCTCATGTCCAAATGCCAAAGGCTGCGCCCAAAACAGAACCGTTGCAATGAAAGCGACCCTCGCAAAAAAACTGTGCCATATAGTCAGTTTCTTTAATGACAAAATAACAC
NZPradTrx000404_C01_E01	NZPradTrx000404_C01_E01_frag_399_1_100000_2_200	AATCTATTCATCCTAGTGTTGTTTAAATTCTCCCACGACACCAATTTCCCATTTTCATTTTTGCCCTAATAAAGACCGGTTAGAGATACCCACATCTAATGTTTGGTGTCGTTCCATAAT
NZPradTrx000435_C01_E01	NZPradTrx000435_C01_E01_frag_432_1_100000_1_87	AAAGTTCTATTTTATCCAGCAGATAATTTTGAGTTCTTAATTTATTATAACCTGTAAGTTGGTGCTGGTAATTTGAGGTTACTGTTATTTTCTTGGGAGTATTTCTTCTTTTGGTTTTGT
NZPradTrx000468_C01_E01	NZPradTrx000468_C01_E01_frag_465_1_100000_1_53	TAAAATTCTTGATCAAACCTGGGCAACAAACAGTTAACGCAGGTCAAACAACTACAAATACATCAATTTCTATGCCAGGGGATGCAACCTAAAGAAATCAAACTTTCTGCCTGAAAAACT
NZPradTrx000478_C01_E01	NZPradTrx000478_C01_E01_frag_475_1_100000_2_140	AGTTACTAACTAAAAACTCCCTCTAAATTAAACTCGGCAACTTGGGAAAAAACAATAGCATAAGAAGTTCATAAGAAAACAAAATATCGAACGGCCCTCGGCCCAGAAAACATAAGTCCA
NZPradTrx000492_C01_E01	NZPradTrx000492_C01_E01_frag_489_1_100000_1_13	ATCACTCCAATCTCTGGAGTCCTTTGGGCATCACACCGAGAGCCTCAAATAGTTCCTTCTCACAGGTAGCAATCCATTCCATACATGGATCTAAAGAATCTCAGATATACAACTTTGATA
NZPradTrx000510_C01_E01	NZPradTrx000510_C01_E01_frag_508_1_100000_2_148	TTTTTGTTTTGGAAAGCCTGATACTTACATTACTGAAAGGGATGTAATTGCCATGCCTTCAAAGAGTACGTGTTAAGGTTTTGTATTTTATTTGCCTTTTTCTTCTGACAGGTAATTAAG
NZPradTrx000515_C01_E01	NZPradTrx000515_C01_E01_frag_513_1_100000_1_35	TATTTTTATTAATCTAAAGGATTACCATTTTTTTAATTTGGAAAAAAAGAATGTGTGGATAATTAAAAGTAGGATTTGGGGGAACAATATGTCCTAAATATTGTCATGTGAGACTTCTAT
NZPradTrx000557_C01_E01	NZPradTrx000557_C01_E01_frag_553_1_100000_1_92	AGAAACGTGAAAGAAGAGGGGGAAGACATGGATCAACACTCATATGCTTGTAGTTTGTTTCACTTGTGGCATGAACGTATCATAATTCATAGGTTATGATATATGATTTTGTTTTATTTT
NZPradTrx000576_C01_E01	NZPradTrx000576_C01_E01_frag_572_1_100000_1_118	TGCAATTGAAGACCTTTCTTGGAAAGCACATCAGCTTTTTGATTATACTCTCTGTAAGCACGAAAGAAGGAGATGTGGAATTCTTCTTCACCTTGGATTTCCAATGATAGAGATCTAGAA
NZPradTrx000581_C01_E01	NZPradTrx000581_C01_E01_frag_577_1_100000_1_11	AGAAGGTTTTGTTTGAGTTTGGATCCAAATGTCAAATTGAAGAGTGCCTTTATTTTTGAGGAACCTACCTTCAGTTAGCAAGATACAAGAAAGTACAAAATCAAGTCTAACAAAGATAAG
NZPradTrx000582_C01_E01	NZPradTrx000582_C01_E01_frag_578_1_100000_2_161	AAAATGTGTAGTTCTTCATATCTGAAAGGCAGTTTCCTTTGCTGTCAATGTTTCATGTGCAAACAAGTTTTGTTGAACAGATTGTCATATTTGAAGCTGTTTTTATTGTGTAGAATTTGG
NZPradTrx000593_C01_E01	NZPradTrx000593_C01_E01_frag_588_1_100000_1_10	TACATTTTCAGACTACACTAATATTTTGCTAAATATGGTGACAGGTAAGGTCTTGCTTTTATCAAGTGACTTGTCAATAGGCTGAATTGGACAGTTGTAGCTTGAACGAGTTTAGATACT
NZPradTrx000605_C01_E01	NZPradTrx000605_C01_E01_frag_600_1_100000_4_560	ATGACATCCCTAATGAACCACCTGAACCTCCTATTTCCCTCCTATTTCATTAGTGTGGATGGCTTCCCTAATGAACCTCCTATGCCATAAGTGGATGGCATCCCTAATGAACCCTGAGTA
NZPradTrx000646_C01_E01	NZPradTrx000646_C01_E01_frag_641_1_100000_2_231	TAAATTAACAGTAGCCCTGAGTATTATAGCCTTTTACCAGATTTGAAAAGGGAAAATAAATAAATTTGGGATACCTGCAAGTTTATTTTGCAACTATGGAAAGTAATGATATGTTTCCGA
NZPradTrx000656_C01_E01	NZPradTrx000656_C01_E01_frag_651_1_100000_12_1893	TGCCGGAACAGAGTTTGAATCAATATATGGAACAAGATGAAAACACAGCCTCTGTGAGTAGTCAAAAAAGTTCCCAAGAACGTCACAGACCAATCCTATGAAAAATGCCCCAATGTGAAA
NZPradTrx000656_C01_E01	NZPradTrx000656_C01_E01_frag_651_1_100000_13_2054	AACTTCCTATCTAGTTTCACACCAAATGAAGCGCAGGAGCCCACCTTCACTCCCCCAAAAATATCCAGATGCAGGGGAAGAGCTCAAGAGCTCGCATCCAATCACCACAAAAACCACTCA
NZPradTrx000656_C01_E01	NZPradTrx000656_C01_E01_frag_651_1_100000_5_811	AACAGCATTGCCATCTGTTTCCGTTGGATTGTCCCCGACCTTTGCATTCCTATCACCTTCTGTGTGATTGGGCTCGTGCTTTGCAGGGGCCTTTTCCAGGCAGTACCGGAGAACCGATGT
NZPradTrx000671_C01_E01	NZPradTrx000671_C01_E01_frag_666_1_100000_2_147	AATATTGTGCAAAATTGTCAAACAATAGGCAGTAAGCTTCTTACTTAGCTAACGATTAAACCTATAGTCTGTAAACAATAGATTGAAACAGATTTAAAGCTTATACCAACCTGGATAATA
NZPradTrx000683_C01_E01	NZPradTrx000683_C01_E01_frag_678_1_100000_1_112	AAAGGTCACCTTATGTTAGAACTTAGAAGCAAATTAGACGAAATTAAGAGTCGTTCAATTTGTAAGATTTTTCAGATATCAAGCATTATTCTCTCAAATGAAAAGTTTCCCAAATATTTT
NZPradTrx000690_C01_E01	NZPradTrx000690_C01_E01_frag_685_1_100000_1_124	GCCAAGCCGACAAGTCCCTGCACTTCAAAGCTCCAACATTACAACGCGAGATCCCAGGGTTCATGAGCCATGGCAGTAACTTTACCCGGGGCAATGACACCGATAGGGAGTCGATCTACG
NZPradTrx000694_C01_E01	NZPradTrx000694_C01_E01_frag_689_1_100000_3_378	ATATGTAACTTTCCAGAATTTCAAACAGGATGTTGGGTCTTTCTCATCATGCAGCTTTCCATAATTTCGAAGAGAATCTCGTCTCAAAATGTGATATGATTCTTTGATTTTTATAATAAA
NZPradTrx000710_C01_E01	NZPradTrx000710_C01_E01_frag_706_1_100000_1_89	TTGACCAAGCAAGTGAATTCCCCCATTCAAACCACTTCTCTGATTGTCCAAGTAGACCACTGAGTGAAAGAGATTGCCACAAACTATAGGGGATAAGTGTTGAGTTTTCATTGGCACAGA
NZPradTrx000725_C01_E01	NZPradTrx000725_C01_E01_frag_721_1_100000_1_0	TGGGTGAAGATAAAATTAAAGTCATCTATACAAGGCGCCAAAGAACAATGTAGACAAGGCTCTCAAACAATATAGCGACTAATGCATGTAATGTAAGATTTCGGAATATTCCCATGTGCT
NZPradTrx000750_C01_E01	NZPradTrx000750_C01_E01_frag_745_1_100000_1_0	AACTAGGTGGAAAGCAGGTATTTTGTAATTTCGTCTCCTTGGTTATGGGCATCCTGCTCCCATACTGCTAGTATTTTATTTATGATTTAAATTTTTGGGAAGACATGGTGGGTTGGCTTA
NZPradTrx000814_C01_E01	NZPradTrx000814_C01_E01_frag_809_1_100000_2_178	ACTACTTGTGCAAAGGTAGGTTTATAGTTGGAAACCTGTGGATACAAAAAGTCTAGCCATATCAAGGGTTAGCGTGGCACAGACCATATGCAATCTCCAGGTGATTTTGACGGCTTAAAT
NZPradTrx000821_C01_E01	NZPradTrx000821_C01_E01_frag_816_1_100000_1_2	AAAATTGAATTCAGGACACGGTCCATTATTCCTTTCCCACATTGGCCTTCGGGTTAAAGAAACATTTCCAGAGATAGAAGGACTCGAGTTCGAGTTCCAGCTGCAAGTAGATAAAATTAA
NZPradTrx000840_C01_E01	NZPradTrx000840_C01_E01_frag_835_1_100000_2_175	CATAACCGCTACCCACTAATCTCTTGACCAAGAGTTAGCAATGTTGCATCTTAGGTATGAGTACGCCCAATTTTCACTATATCCTTAAAGTCATTTATCTTAGCTTCCAATGTAGAAAGA
NZPradTrx000847_C01_E01	NZPradTrx000847_C01_E01_frag_842_1_100000_1_101	TTCCAGAAGAGTCAGAAGAGAAGGTTGAAAATATTCCTTAGGAAGCAGCGTAGGGACTGTGCAGACCCTCAAGATAGGCAGTTCAATTTAGCAAGAAGGATGGTTGATTTAGCTTCCAGA
NZPradTrx000856_C01_E01	NZPradTrx000856_C01_E01_frag_851_1_100000_1_60	AATTCTAAACAAATTGCTCCCACTAGAAGTTTTCAGACTCAGGGAATTCTAAACAGGATTATTGAATTTGAAATTGCAATTGCAGTGTTTGAAAAGTCTACCTTCATTCAATAAATAATA
NZPradTrx000872_C02_E02	NZPradTrx000872_C02_E02_frag_868_1_100000_1_88	AATGCATTACGAACGACATGACTGGAATTGTAAGCTTAAAACTAAACCAAAAAAAACAGATGAAACTATCAAACTAATATAGCAACTAACAAGTGATTCGACAGGATAATGTAATAGTTA
NZPradTrx000875_C01_E02	NZPradTrx000875_C01_E02_region:604__1015_frag_228771_1_100000_1_14	ATAGATTCGGAAATACTTCCAGCAGCAGCCTCTGGTACGAGCTCGCGTACTCAGAAGCAAAAGGGCGAGTGAAAAAAGGTGACAGAGTTTGGCAGATCGCCTTCGGCTCGGGTTTCAAGT
NZPradTrx000879_C02_E03	NZPradTrx000879_C01_E01_frag_874_1_100000_3_366	AAGCAAGTGACATGGGCGAGAACTGGCAAAGTACATATGCTCCAAAGGATGGATTGGAAGTTCGATGTAAACTCACAACAGAGCCAAACTATAGGGGTGAAACCCATTCACTTGAATGCA
NZPradTrx000908_C01_E01	NZPradTrx000908_C01_E01_frag_901_1_100000_1_66	TTAATTCTATGGGAAAAAGGGGATCAGTATAACAGTTTATTCAAGACAAATATTACTGCCCATATAGGGTTTGTGCACCCATTGGGTTTGAAAATCAAACCTGAATAGAAATTCTACTTA
NZPradTrx000911_C02_E02	NZPradTrx000911_C02_E02_frag_905_1_100000_1_76	TTTTTTATTTTCTCCAATTATTTTTGTTTATTACTGTGTTGATAAAATCCCACCAGGTTTTTCGATTAGAGTGCATAATTCATGACAATTATTAGTCTAATATCTATCATAGAATCAAAG
NZPradTrx000915_C01_E01	NZPradTrx000915_C01_E01_frag_909_1_100000_1_57	TAAAATCTATGTTCTTTTATTTTCACAAAAAAAGTTTTCTTGCCACTTGGGTTAATGAAAATTGTTGAATTAAGTTCAAATATCTCCTCCTGTCTATATCTGCTCTAGAAAACCATGACT
NZPradTrx000922_C01_E01	NZPradTrx000922_C01_E01_frag_916_1_100000_1_2	TATAAATAGACAGTCAAGTCTGAGTTATAAGACTTGCAAGCTAGGATTGTCAATCTGATTCACGTATGACTTGTGTGTCCGAGTCAGACTTGGAAGAGTTGGCTTGATTCAGTTTCCTTA
NZPradTrx000933_C01_E01	NZPradTrx000933_C01_E01_frag_927_1_100000_2_148	ACAGGACATATATCATCAATGCACGAAAAGAGATATAACGCAGAATAAGGCGTTTAACAAATGAAACATTACGCTCGTTAGAACTTCACGAGACGTCAGATACTTACTGCTAATGTGATT
NZPradTrx000936_C01_E01	NZPradTrx000936_C01_E01_frag_929_1_100000_3_296	TCCGATCTCAAACAAAACTAAAACTTCTCTAACAAAATTTTCAATTAAAAAAAAACACAACACGAAACCCTGCAAGCTCCTCTGTAATGTTAACGAGCGCGCACCTGAAAACAAGAAGAA
NZPradTrx000940_C01_E01	NZPradTrx000940_C01_E01_frag_933_1_100000_1_78	AAAGACAGTTATTAAGTCGCTCAAATTGGTAGCTGCTTGTCTTTCTGAATTAGCCAGTCTAAGGTTAGGCTGCAGGAGCTATTTAAATTCATTAAAAAAATGATAACATATGCTGGTACA
NZPradTrx000967_C01_E01	NZPradTrx000967_C01_E01_frag_960_1_100000_1_104	ATGACTGAAGTATGTGATGAGAATGAAAAACATACAACACATAAAAAAGCTTATGCCATGAATGAGTCACCATAAAACAGTGTACTCTTTCAATTGGATGACAACTGACAACCATTTTAT
NZPradTrx000974_C01_E01	NZPradTrx000974_C01_E01_frag_967_1_100000_1_14	TAGTCACCCTCTTTCTCTTGTTCTGGCACAGGTTATTGGGACAATTCTGGTTTGAGGATTTGGTATCTCTGATTGTTCTGGCAAACAGAGAAATTCATCCTTCCGAAAGACAGTGAAATT
NZPradTrx000980_C01_E01	NZPradTrx000980_C01_E01_frag_973_1_100000_3_358	ATCTGATAGTAAAGCAATGCATTTTTTGCACAATGGATAATCCCTGCGGGTGTAAAGGCAATATGGCCAGCCAATTGTGTTCATGGAGAAAATTCTCCAAATGTCAATTGCAAATCTTTA
NZPradTrx001002_C01_E01	NZPradTrx001002_C01_E01_frag_995_1_100000_2_208	GAGTTCTGGCTGGAAAAAACAAAACCATTTTTCACTCTATGTCATAGGCTTTGATTATGCAGACATGATGGATTATGTTGAAACTAGCGATAGCTTTTTTCCATTTACTGGCACATGTAT
NZPradTrx001013_C01_E01	NZPradTrx001013_C01_E01_frag_1007_1_100000_3_368	AAAGTAAGTTGGTATTGCAAAGGCCAATTGCAATTTTACTGTTGCTGCTGTCAGCACCTATTTATGAGTTCGAAGTCTCTTCTTTCATCACTGTTTTTCTTGTTTGCAGGACAAATATAT
NZPradTrx001021_C01_E01	NZPradTrx001021_C01_E01_frag_1015_1_100000_1_0	CAACAGTTTTGTTGGTGTGCATTACAGAAGGTAATGATTATCCTATTTTCTTAAGTGTTTCTATCTGTTTACCACTGCTGTAGTTAGACTTGTAACTTGGTCAGGAACAGTACATTTCTG
NZPradTrx001028_C01_E01	NZPradTrx001028_C01_E01_frag_1021_1_100000_1_0	TTTCAAGTGCAATGGCCTCATGAAAGTGTGGCAATTCTCCATCAAAGGGGTCGGCATCATGCTAACGACTCCAAAATTTAAGTGATATAATGGTCAAAGTTTCAAACACCTCCAATTAAT
NZPradTrx001032_C02_E02	NZPradTrx001032_C02_E02_frag_1026_1_100000_1_0	ATACAATTAATGGAAATAGCAGAAATCCTGATGATGGAAACCGCCCAAATCTTATTCAAAATGAAAGAGAGAGACTCAACGAATCATGTCATACACTCTCTGAACTTCTTCGACGTGTTA
NZPradTrx001065_C01_E01	NZPradTrx001065_C01_E01_frag_1059_1_100000_1_36	TAACTAATTTCTGACAGGCACAATATCTAAAATATAAATAAAGGAATAGATGCTCTTTTTGGAACTATGCCTGTTTTATTTTGAGAGATTCTTTGGTATACCTTTGAATTTTATGGGTAA
NZPradTrx001075_C02_E05	NZPradTrx001075_C01_E02_region:78__327_frag_228781_1_100000_2_121	TGTTTGTCATACAACGTCGCCTTAGGTAGGTTCGAGTCTCCGCTTTGCCAGCTCAGCACCCTACGCGTTCTGGACCTCACGTCCATCATCATACTTCATGGGTCGAATCCCGAGCTCGCG
NZPradTrx001083_C01_E01	NZPradTrx001083_C01_E01_frag_1073_1_100000_1_57	ATTTTTGTATGTGAGACTTGGGCTGTTCTTGAATGTAGTAGCTTTGTTTGTCGCTGAAAGGCAGCACTTAAACTTTTAAAGTCTCCCAGTATGGGTTATACTTTTTATTCTATGTAAACT
NZPradTrx001088_C01_E01	NZPradTrx001088_C01_E01_frag_1078_1_100000_2_142	GTGGAAAGGGACATGATAGTCACCAGACTCGGAATCGGCAAAAACTCAGCAATGCAGAAGAAAAAGAATGGATAAGATTGGGAATAAATCAGGGAAAAAAACAGCTTCTGCCATGCATTG
NZPradTrx001117_C01_E01	NZPradTrx001117_C01_E01_frag_1107_1_100000_1_23	TGTGAAAACATAACAATAACAATCGTCAATTTCAGTTCAGAGCAGGAAAAACATCTCTGCTTATTCTGGATTTATAGTGTAAAGTGCATGAAAACATTATCGTTGATAATGGGTGAGTGT
NZPradTrx001123_C02_E02	NZPradTrx001123_C02_E02_frag_1114_1_100000_3_347	CAACCTTTTGGTGGTTTGCATATATATGTTCCTTTTTCTTTGTAAATATAAGATGAAGTTCACCCTGGCAGTGTATTCATATGTCAGTACCTTGGGAACACACATGCAAGATACTCCAAA
NZPradTrx001134_C01_E01	NZPradTrx001134_C01_E01_frag_1124_1_100000_4_444	AATAACTAAAGTATAACTAAGTACAGGGTTAACAATTGAGGCAGTGCATGGTTAAGTGTAAAGACACTCAACTTCTTGAGTACAGGTAAAATTCCAGTATATTGAGCCTCCAAAGCATAA
NZPradTrx001144_C01_E01	NZPradTrx001144_C01_E01_frag_1135_1_100000_1_63	ATAGTATTAATACAGTGTTATCATTTGACATGTAATTGTATGAATTTACCAAGGGTTTCAGTTTATTGTTATAGGTTTAGCAAAACTAATATAATCTCACTTTCTTGTTGCTATGTTACA
NZPradTrx001152_C01_E01	NZPradTrx001152_C01_E01_frag_1143_1_100000_1_113	ACATAAATTCAAACACTAATCCTTTGAAATGGGGATTGGAACATGAAGTTATGATCCTCACTAGATTTTGATGTCGAATCTTTTGGAAGACACTACATTCTGCACAAAAACTATTTTCAA
NZPradTrx001167_C01_E01	NZPradTrx001167_C01_E01_frag_1158_1_100000_1_80	TTGAGTTCTATGCATGTTGCAAGTTTGGTTAGGGCATATTTCAGAACCCTCAACACTTGCCCCAAACACTATGATATCTTCTCCAACTAGGATGCTTCATTTACTGTCCAAACTAGGTAT
NZPradTrx001197_C01_E01	NZPradTrx001197_C01_E01_frag_1188_1_100000_1_65	ATTGAGTTGACTATAGTGTATTCCAAAGAAATTGAGGCCGTCACTATTGTTCCGCACTTTACTAATCCCAGTCCATCTGAAAAGTATGAGCTCTTATACTATCGGCATATTGTAACAAAC
NZPradTrx001209_C01_E02	NZPradTrx001209_C01_E02_region:85__249_frag_228790_1_100000_1_12	ACGTATATTACGAACAAACAGACTTGTAGGACCGTCCCTCGACCGACGACCATATCGAACCCTCGGACTAGGGCTACGGCTTCTTCTACAGTAATACCCTCCTGAAGGAGGGACGAAACT
NZPradTrx001209_C01_E03	NZPradTrx001209_C01_E03_region:243__538_frag_228791_1_100000_1_118	TAAAGAACTCCATTGAAAACTCAGGGTTCGTTCCAGAAGCTTTCCGAGCTTCAATGGGCTGGTTACACATGAAATATAGATGTGCACGTTCCCTTGAAGGATACATGCATACAATATACA
NZPradTrx001223_C01_E01	NZPradTrx001223_C01_E01_frag_1213_1_100000_2_151	CATGCTGTAGAATATGTGTAGGGACATTTATTGTATTTGTACTTTTGTACACTTTGTGTCGAGCTACTTGTATAGTCACTAGGTTTTTTCCTCTACCATAGTTCTCCATGGATGTAATTT
NZPradTrx001235_C01_E01	NZPradTrx001235_C01_E01_frag_1225_1_100000_2_159	GGTACTTTTAGTGTCAACCAAGCCAACTTTGAGTAATTACAAGGAAAAAATAATTTGAATGATGCATAAATCATGCTTGAAATGACAAAACAACTGATCTCGTTCTTATAATAATAATAA
NZPradTrx001250_C01_E01	NZPradTrx001250_C01_E01_frag_1241_1_100000_2_161	AAACTACCTTCGAAAAGCTTTTGTTTCCTATTAACACAACAAAGATCTGCAGTACAATAATACCGAATAATCCTTCATGGAAATCTGTACCATATCAAAATAAACTATATGAAAACTTTG
NZPradTrx001256_C01_E01	NZPradTrx001256_C01_E01_frag_1248_1_100000_6_783	TGAAGGAGGTTATCCTACTGAAGGAACCATGTGCCGCAAAACAATTTAAACAAGACTTAAAGTGGAGTAAATGAGATGCGAAAAACTTTGTATAGAATAAACCACATGTTAAGTTTTGTA
NZPradTrx001275_C01_E01	NZPradTrx001275_C01_E01_frag_1267_1_100000_4_397	ATGAAGTTGATGTCACTTGCTTCAGTTTCCCAGGAAGAACACTCTCTGTCACCGCAACCCTAGACATATTGTGGATCCCATTATCTGTTATCTTTTCCAGGTATGGCCATGGGTCATACT
NZPradTrx001331_C01_E01	NZPradTrx001331_C01_E01_frag_1321_1_100000_1_0	GTCAAGCTTCAGGATTTTGGGTGCCACAGTCGGATTTCTTAATGAATTTTTTGCCGGATTCCAACGAGAAATTTACCATCCAGGCAAAATTGTGGCCTTGTTAGACAATTCCATTTGAAA
NZPradTrx001342_C01_E01	NZPradTrx001342_C01_E01_frag_1332_1_100000_1_45	AAACATCCAATTCAAATCCAGTTTTGATAATGTAAGAATGCAACTGCTTGCTTGCCTGTAATAGAGCTAGACTAGCACATACGCTCAGAACAGTAGCAAAGCTGAACATATCTGGCATCA
NZPradTrx001345_C01_E01	NZPradTrx001345_C01_E01_frag_1335_1_100000_4_486	ATGCAAATTACGGCAGACAAGTCCTGAAATAAGAGCGAGGGTATGGGTTGTCAAGTAAAAGTCTACGCATGAGGTAGGGAGCTTAGTGACATCACTCGCATCCTGGAACAGTCGAAGACT
NZPradTrx001350_C01_E01	NZPradTrx001350_C01_E01_frag_1340_1_100000_2_241	AATGCAGTAATAGCGGTGTTTGTGTTTGGAGTTCATATTAATTTTTCTCTTCCAATTTGATCAAACCCTAACTTATGTACAGTGCTTGTTCTTATGCGTAATTGTTTGGTTTATTTTCTC
NZPradTrx001359_C01_E01	NZPradTrx001359_C01_E01_frag_1349_1_100000_3_389	CATTCTCAGGATGCCCAGCTGATTCAAGTCTATCGGTGAAAGGGCCGGATGGTGTTCCAAGTTTCTGCAACTCTGAATTGAGTGGAAGGGATGACCATCAGCTGGATGAGACTGCATTAA
NZPradTrx001374_C01_E01	NZPradTrx001374_C01_E01_frag_1364_1_100000_2_292	TCAAATAATGTGCAAGAAGGATAAACGGTGTAGTAGCTGCAGGGCAGTGAACAGTATTGAGTCCAGAAGGAATACTAAATCCATTGGTGAAGACAAACTCTCTGAGCTTGATAAGTTCAA
NZPradTrx001414_C01_E01	NZPradTrx001414_C01_E01_frag_1403_1_100000_1_35	TTGTGTTTACTAATTATATTATCCTGATAAGAATGTATCGGTATGAGGAGTTATTTTGTGTGGTTTGTTGATAGAGTTGCTTTTCTCTTGAAGAAATTCTGCGTGTGAAGCAAATTGAAT
NZPradTrx001416_C01_E01	NZPradTrx001416_C01_E01_frag_1405_1_100000_2_185	AAAGGGAAGTCAGACCATATCCCCCTGCCAACATAAGAGGGAGAGATCGCATATCTGCGAGGGTGTCCATTTCATGTGGAAAAAGTTGTCGATTAACCTTTTCAATGATGTGCAATTAAT
NZPradTrx001449_C01_E01	NZPradTrx001449_C01_E01_frag_1437_1_100000_2_262	AAGACAATTCATGTTCTCATCATCGCCTGGTTGGCTAAGACCATTCTTTTTCTGATGTGACACTGCTTGCTTCCATGTCCATGTTCATTAAACTATATGTTCTGAGGGAAACCAATATTT
NZPradTrx001452_C01_E01	NZPradTrx001452_C01_E01_frag_1440_1_100000_2_206	TTTAAATATAATGGGAATGCATGGAAAAATTCGAATGGAAGGAAACAAGCTGGGAAAAATGGAAGACCAAGAGAGTTTTAGAAAAGAGAAGATAGAAAACAGAGTGTCATGAGTATATAG
NZPradTrx001460_C01_E01	NZPradTrx001460_C01_E01_frag_1448_1_100000_2_206	AGCATCTGCAAAATAACTCAGTAAAACTGAGAAGCCAAAAAGGGAATGAATGAGGCGATGAGGACAGCGAAGAAAGTGTAAACGACGACCATTGAGGCAGCGCCTGCTTCCATTGTTGGA
NZPradTrx001489_C01_E01	NZPradTrx001489_C01_E01_frag_1476_1_100000_3_274	TTGGAATTCAAGATAGAGAAGATAGGTGTGTGCAAGTGATGTGCACTCAACAAGCATACCAAGACGGTGTTTTTAAGCAGTGGGCACAGATTGAGAGAGAATCTTGATTTGATCCATTTA
NZPradTrx001508_C01_E01	NZPradTrx001508_C01_E01_frag_1495_1_100000_1_33	TATTAGGGCATGCAAGGGCGTATAGTAGCCTTAGAAAACTCCTTAAAATGATCTTCAACAAGAAGGGAACTTTTTCCGCCTTGCTTACACACATAAGTTAAAGTGGGAAAAAATCCTCAT
NZPradTrx001519_C01_E01	NZPradTrx001519_C01_E01_frag_1506_1_100000_7_1015	CTATGGTGAACCAGAAGATGCCATGGAAGATTGGCACAAAAGATTAACTAGATATTCTCAAGGCAAATACAGTGATGTAGACAGTGACTTTTAATATTCAAAAGTAACTTGGTGCAATTC
NZPradTrx001534_C01_E01	NZPradTrx001534_C01_E01_frag_1521_1_100000_1_31	ATTAAACTACTACGTTGACCATAATCACCTTGGGTGAAGTCATTTGGCAATCTATCTATCCTGTCATAGAAGATGCTAAAGGAGGTCATCATCACCATCGTTTCACGAGACATTATATTT
NZPradTrx001541_C01_E01	NZPradTrx001541_C01_E01_frag_1527_1_100000_2_148	CACCTTTCTCGAGTCCTCTAGGTACAAGAACTCCTATGGTTTCACTACCTTTCTCCAGTCTTCCAGGTACAGGAACATCTAGGGTTTCACCACTGGTCAAATTTCGTGAACCTCTTGAAT
NZPradTrx001593_C01_E01	NZPradTrx001593_C01_E01_frag_1580_1_100000_2_194	GTTAATATTCTATGCATCTCAGATTCTCAGCAATTTAGAAATTGGTTACATCTTCTTAAAATACAATAATTATGAACGTAGAATTATTCATGGTTTATGAGTTCTTGACATATCAAGTAA
NZPradTrx001598_C01_E01	NZPradTrx001598_C01_E01_frag_1585_1_100000_2_145	CTTATCAAACCTCTAGAAGCAATATTGCAAGCAATCAAATCAGAGGTCCTAATGGCTACAGCAACAGAAATCATAATTCATTTGCTCCCTTATTCAAGTACAGAACAGAATGCTACAAAT
NZPradTrx001610_C01_E01	NZPradTrx001610_C01_E01_frag_1597_1_100000_1_11	CATAATCTAAATGGAGTCAAATGTTAAAATATATGTTTGCGGATGCCATGTACCAGATAGTTTACAGAATTAGGGCATCAAAATTATAAAACATCTAAATCGGTTGTTGCAGACAATTTT
NZPradTrx001627_C01_E01	NZPradTrx001627_C01_E01_frag_1613_1_100000_1_74	TGAGAAAAGTGAAATATTTTGCATGCCACAAGAGTGGACATTATGCTTCACAATGTCTGAACAAGAAGAGTAATTTACAACAGGGAGAAGGCATCTATAGATACTCAAGTCAGAAAATTT
NZPradTrx001632_C01_E01	NZPradTrx001632_C01_E01_frag_1617_1_100000_1_30	TATTTACAAAACATGTATAATGACAAAAATATATCCACTAATGTATGTTACTCCTACATATATGGGATTTTATGTTTGAGTTTCCAAATAAACACAACCACTTATTTTTAGTATGAGAAT
NZPradTrx001642_C01_E01	NZPradTrx001642_C01_E01_frag_1627_1_100000_2_137	CCAAGCTGCTACCAGGGTCAATAAACTAGCTCAAAATGGATTAAATCTATGAGCGCAATGAATCATTAAAGCACTTGTTCTAGATTCAAAACACACCTCTGAATTTGTGAATATGTTGAA
NZPradTrx001649_C01_E01	NZPradTrx001649_C01_E01_frag_1634_1_100000_1_16	ATTAAAAAGAAGAATGTTCAGGCCAAGGATAAAGCCAACAACCCAATTGAACGGATTGATGTTGTCATAGATTCCTAAGAATGACATCTTGGTGCTCTGGCCATCTCAGGTTGTTACAGT
NZPradTrx001669_C01_E01	NZPradTrx001669_C01_E01_region:1__703_frag_228810_1_100000_4_571	AAGATGTCCTTGCCACTGCTCTGTGTTTGTGCGGAAAATGAATGGCTCGCCGACGTCTTGTTTTTCCATTATTTTACACTCAACATTCAACAATTGAAACATTTTACTGTGGTCTGTAGT
NZPradTrx001677_C01_E01	NZPradTrx001677_C01_E01_frag_1660_1_100000_2_273	TAATCGTTTTTCTTGCACAAATCCATATGTTTGCAATTGCAACAATGAAAGAATCACTAACAATAGTGGAGAGGATGACACAAATAAAAATCCAGTACCTGCTGAAAAATTAAAAGTTTA
NZPradTrx001683_C01_E01	NZPradTrx001683_C01_E01_frag_1666_1_100000_5_611	ACTTTTAAGCAAGTTGATTTAGAAAATTTCAAGAGCAAAATTGTAAGTGAGTGAACTGCAATGATAAAGAATTCATAAGCCACTGGCGTGGGCTTCTAAAATCATAGTGAGAACATAGTT
NZPradTrx001695_C01_E01	NZPradTrx001695_C01_E01_frag_1678_1_100000_2_194	ATCGCCAATCAACATGATCTTCTTGAGAAGTGAAGCAATTATAATCACATACCCATCATACAATTGAAATTAGATGTGGCAATCTATAAAACTCCTTTCAAATAAATCCATTGAATTTAT
NZPradTrx001697_C01_E01	NZPradTrx001697_C01_E01_frag_1680_1_100000_1_71	GAGAGTTTAAAGTCTCCAACTTGCCAGGTTCCACAAATCTAGGCAAAGCTTCAGCAGTTCGGATGATGTCTGACAGAGTAATACATGTAGGGGCCTTGTAAATATTAGAGAAATGTCTAA
NZPradTrx001700_C01_E01	NZPradTrx001700_C01_E01_frag_1683_1_100000_1_16	TGGAGGAGCTGGAAGACAAGCTGAAGGAGCTTCAAGACACTTGCGATGCCATCATCGCCAGCATGTACCAGGAAGGAGCAGAGTCACGTGCAGCCAATGGTCATATGGGTTCCTCCGCCC
NZPradTrx001706_C01_E01	NZPradTrx001706_C01_E01_frag_1689_1_100000_1_1	AAATATGCAGGGCCAAAAATGTAAGTTAGGTCTACTCATAATGTAAATTGGAACTAAAGAATTCGGTGTGAACTAGATTGCAGGGTTTGTCCAGTTGAATGGTAATATTGAAAGCCTTTT
NZPradTrx001749_C01_E01	NZPradTrx001749_C01_E01_frag_1732_1_100000_2_170	TCATGTTACCATTTTTCTAGTAAATCCATGCTGCACTCTTCATCCATTGAAATAGTTCCATTTACTCACACTTTGCCCATATCATATATAATTATTATAACTGACATTTGTTAATATTTA
NZPradTrx001775_C01_E01	NZPradTrx001775_C01_E01_frag_1756_1_100000_2_206	AATAATAACTAAAGCAAAACATAAAATAGGGCACCTCCAGATTAGATAACAATGAACGAGATCAATCAAGGAGGCATCTACAATCGAAAGGGGTATAGTTGTCACTCTATTGGCAAGAAT
NZPradTrx001791_C01_E01	NZPradTrx001791_C01_E01_frag_1772_1_100000_2_187	ATGATTTCTTCTAAAGAGGCACAAGGCATTAAAAAGTTGGAGCAAGAATGGAGGATGTCCAAAACCTTGCCTGTAATGTCCCTTTCCGAGAACAGAGAAAGGAGACAATTAATTTTAATT
NZPradTrx001801_C01_E01	NZPradTrx001801_C01_E01_frag_1781_1_100000_3_331	AAATTACTCGTTTGCAACAGGTCGACTAGATGAGATTGAAATTAAAGGAAATGTGAAACGAGAAGCACGAACTCTGGAGTCACTCTTGATTTACGATGCGCACAACTTTGTTGTAAAGCG
NZPradTrx001807_C01_E01	NZPradTrx001807_C01_E01_frag_1788_1_100000_3_331	TAGTTTAGGACACCCATCAATTACACCTAAGTCACAGGGTTCACTGTTTTCCAGCGTTGAAGTTCTAAATTCACCATCTTAAAGATTTTTCTAAGTTTGTTTGAATTCACCCTATTTAAT
NZPradTrx001830_C01_E01	NZPradTrx001830_C01_E01_frag_1811_1_100000_6_746	ATGCCTCCAAAAATGAATCCTGCGTCCACTGTCGAGCAAACAAATTTGTCATCGATCCGCTGAGGGAGACTGTCAGGCAAATCTGTTTTCAGTCAAAGGCAGAGAACGTTTTCCTAATGA
NZPradTrx001851_C01_E01	NZPradTrx001851_C01_E01_frag_1834_1_100000_2_214	TTATTTGTTTGCCCCCGTCTCTAAGAGGACGACTTAGATCCTAGATTACTGAAAAACTTTCAAATGGCTGCTGTAAGGACATAAAAGAGAATCAACGAAACGCTTGAAAAAGAAAAACTT
NZPradTrx001852_C01_E01	NZPradTrx001852_C01_E01_frag_1835_1_100000_2_226	AGATTGATGGATAGAAACAAACTGAGATGGCTATCTGAGAAGGTTAGATTTTCACTTTTTCACTCTACTATCTGGAGTCTATCTCTGAGAGACAGATTGCTTACTCATCTTAAGTTATGA
NZPradTrx001895_C01_E01	NZPradTrx001895_C01_E01_frag_1879_1_100000_1_106	AAACAAAATAATATTAACATTTACATGCCATATTTAGATTCTTTCTGTTTCATGTCTTATAATCATTAGAATTGTTTTTGATTCTTTGTCAAAAGCTGGTACGCAGTTGAATGTGGATTT
NZPradTrx001917_C01_E01	NZPradTrx001917_C01_E01_frag_1900_1_100000_1_0	ATAAATTATAATTCATATTTGAGAATCAGATTCATCATTCAAAGAATCATACATAACCAAAATTCTGAAATAAAATTTCCGATTACTAATACACTGTTAAACTGTTAGGTGTTAGTAGAA
NZPradTrx001921_C01_E01	NZPradTrx001921_C01_E01_frag_1904_1_100000_4_437	TCTTTGAACTACTAACATTATGTATTGACTGAAGGTGCAAAATATAGAGTCCACTAAGGAGATGTGTGACAAAACTTTCACAAAATCACTGTGGGTGGTGGATCTCAAGGAGGACCTATG
NZPradTrx001923_C01_E01	NZPradTrx001923_C01_E01_frag_1907_1_100000_1_0	GAGAAAGCAAAAGCTGAGAACAAGTAAGTTAACTCTTTACATTCTTCATGAACAATTCAGGGGAGTGCAAAATATCTCTACTTTTCAGTGTTCTTCCATGTTATTCCCGATATACATTTT
NZPradTrx001926_C01_E01	NZPradTrx001926_C01_E01_frag_1910_1_100000_2_181	ACCAACAACAGATCTGTACAGCAGAATTACAGAGGACAAACCACACATGCAAATTCAGGAGGGCGCAGAACAATAGCACTACCTCATACATGTCGCAAATCACACATGGGAATCACATGT
NZPradTrx001941_C01_E01	NZPradTrx001941_C01_E01_frag_1925_1_100000_2_139	TCTTAACTGGTAGAAGCCTTGTCAGAGACATTCTGCAACACTGAAACCTTCTAACTCGACTGCAGTTTCTGATGCATCTATTGTAGGCAGAACAACATTCAGGACAATACTTTCTTTGTT
NZPradTrx001946_C01_E01	NZPradTrx001946_C01_E01_frag_1931_1_100000_1_0	AATTTATAAATAGTCTGGTTACTCCATCCATTATCAAAAACAAAAAAAATACGCGCAGATCAGGAGTCTTCTGAATCTTCAGAAAGGAGTTCATCAAACCAGCAAATGAACTTACAAGTT
NZPradTrx001947_C01_E01	NZPradTrx001947_C01_E01_frag_1932_1_100000_1_16	ATCTGAACTTGCAAAGCGTATTCCTTAATTTGCATCAATGAACATGCTGATAAACGTAACAATCTTAGCACATCTTTAACCATAACCACAAGTATTAACAGAGTTATTAGATTTTTGAGT
NZPradTrx001969_C01_E01	NZPradTrx001969_C01_E01_frag_1954_1_100000_2_245	TAAAGTGCATATTTCCTTGTGCGTTGAACTGCGGCTAAGCTGTTTAGCCATGGGAACTTATCACAATTAGCCTAGACTTCACAAAATTAGTAGACTTAAATCTCAGCATATTTCTAAAAT
NZPradTrx002006_C01_E01	NZPradTrx002006_C01_E01_frag_1993_1_100000_1_80	GAAGTGAAGAGTGCTTTGGTGTGTCTATCAAACACATTTTGCCTGCATTAAAACCTTCTTAAGAAACTCTGAGTAATGTAACCTCCGGTGCATTTCTTCAACATCATACAAATAACTTTT
NZPradTrx002007_C01_E01	NZPradTrx002007_C01_E01_frag_1994_1_100000_1_118	CATGCATGCATGAAAAGTTGTTTTGTTTCTACAATTAACAAGCACTTTTGGTTCAACTGGACTATTCCATTGCGTCCAAACGTCATTTCCAGCTACAAATACCTTTCATTTCATTCGAAA
NZPradTrx002011_C01_E01	NZPradTrx002011_C01_E01_region:1__956_frag_228823_1_100000_5_773	TTTTGATTGTCCCACTCATGTCAAAAGCACTTGGGTACCTGCTGCTAGAAGAAGAGAGAGGCAGCAACAACAGCACCAACAAGAAGAAGGCTCTAGAAGAAACATTCCCACCAAAAGACA
NZPradTrx002011_C01_E03	NZPradTrx002011_C01_E03_region:1248__1765_frag_228825_1_100000_1_16	ATACATTTGTGGGATAGCAGCTTAAAAAGGTTTCTGAAGAAGCTCACCTGCATTGTACTGTTATCATTCTGGACAATTGCTGGGCAATCATGGTTGAGGGTAACCCAAATAGAGATTTGA
NZPradTrx002011_C01_E03	NZPradTrx002011_C01_E03_region:1248__1765_frag_228825_1_100000_2_153	CCATTGAATGGATACCCTTTTCCATGCCTTTGGCAACTGTAATACATTTATTTCCGAGTTCAAAATAATACTGATGAGAATACTCAAATCGTTACTTTGATATTACATATGTCATTTGTT
NZPradTrx002011_C01_E03	NZPradTrx002011_C01_E03_region:1248__1765_frag_228825_1_100000_3_288	TTTCTATTCGTATATTTGGGTTGCTATGAAAATTATATTTCTTGTTTCAAATAGAATTATACAACTGACTCGAATTTATCATATGTTATTTTGCTTCACAAGTTATACTTCATTTCAGGA
NZPradTrx002044_C01_E01	NZPradTrx002044_C01_E01_frag_2030_1_100000_1_8	TTAAGCCATCCAGTGAGTATGTTTTATCTGAACTGAAAAAGATCTTGATGTGAGATCTTTCAAAATTGATGACATTGTAAATGAAGCATTGGTTCACTGGTGCGGTCAACATAGTGTTAG
NZPradTrx002045_C01_E02	NZPradTrx002045_C01_E02_region:192__383_frag_228828_1_100000_1_2	TTTAGATCAACCATTAAGGCCGCTCATCATTATGTATCTTAGTGACAGAAGTCGGTCGATCAAAAGTAGTTCCTGGGTTTGAATAAGCCTGCTCAAGTTTCAACATGGTATCAGACCCAA
NZPradTrx002047_C01_E01	NZPradTrx002047_C01_E01_frag_2032_1_100000_1_27	AGACATCTGTCTTTGTACAAAAGTGCTTTTGGAAAGATGTTATGCTTCATAACAAGCATTACTATATATAACAGTATAATGAATGTTTTGAGCTGAGAGATCCATCTATTTTTCCTTGTA
NZPradTrx002048_C01_E01	NZPradTrx002048_C01_E01_frag_2033_1_100000_3_358	TATTGCCATGATAATGTCCCAAGTTCAAGCACCCAATTAATGACCGAGATTTATATCCAGGAGTAATTCAATAACATTCAGTTCTTTGAATTAACAGAGAGTCCGATCTATGTTAAAAAT
NZPradTrx002049_C01_E02	NZPradTrx002049_C01_E02_region:531__933_frag_228830_1_100000_1_1	CAAAAGTTTAGTAGCCAAGAAGGTGTCTGGTTCAAATCGATTTCTGAGCATGTGTGAGTGAACCCTCTTGCCTTCTTCCAAGCCCTTAATTTCAATGCATGCCTGCAAAAGAAACTCGTA
NZPradTrx002079_C01_E01	NZPradTrx002079_C01_E01_frag_2063_1_100000_1_4	TTCACCCTTAAGGAAATGGACTTGTTTCTTATTATCAAGTTTCTTAAGCAACTTTTCTTGTTCCCCAATTAGCAAACCGCAAAAAGAATGAAAGGTGTAGCCATTACTATCTTCTTTTTT
NZPradTrx002091_C01_E01	NZPradTrx002091_C01_E01_frag_2074_1_100000_2_254	ATCTCCTTGGCATCAATTCGCACAGTGGCAACCTGCATTACACAGTCGAGGCCGAGTCACGAAATCCAAGATTGTGCACTATGTAGGCAGTAGTTGGGACCACTTAAGGTGAGGAATGAA
NZPradTrx002100_C01_E01	NZPradTrx002100_C01_E01_frag_2082_1_100000_2_155	TGGAATCAGGATGAAGACATCTTCAAGCCAATGTTTAGGTCAGGTTATGGGCATTATGTATTTGTACTGGTGCCATTCGGGTAACAAATGCACCAGCCATTGATTGATTGTACTGTTAAG
NZPradTrx002103_C01_E01	NZPradTrx002103_C01_E01_frag_2085_1_100000_1_33	TTTTCTTGTGTCCGTAAACACGTTAAATCTGCTTAGAACTTTTAATGCAGTTTCCCTTAAGTTTAAGGCGATCACACTTTTTTGGCTTGTTTGTGCAAAGAAAATTAAATCTGTTCAGAA
NZPradTrx002119_C01_E01	NZPradTrx002119_C01_E01_frag_2102_1_100000_1_97	AAACTGCATTGTGAAAAGGTATGAAATTGTATATATCATAAAATTTGAATTTGCATTGATGAAATATGGCTCCTTGGAATTATCGTATATTTTTTCCCAACTTGGATATTGAGAATATTC
NZPradTrx002125_C01_E01	NZPradTrx002125_C01_E01_frag_2108_1_100000_1_13	AATGCAATGGTCGCAGCATATTCGAGGCGAGGGTTTCTAGAGCAGGCATTGGCGTTATTTTGCCAAATGCGGACAGGTATAGGCGTGTGGCCAGATGAATATACGTTTGCCAGTATTCTT
NZPradTrx002126_C01_E01	NZPradTrx002126_C01_E01_frag_2109_1_100000_1_18	ATTTGGTTTCACATCTGACTCGTACATTCTTTTCCTCCAATGAGAAAGTTGACCTTTCATCTGGGTTGCTAGCAAAAGATTGCCAAGGAAAGGTCTCTTTTCTCAAAGGGAATTTTTGAA
NZPradTrx002152_C01_E01	NZPradTrx002152_C01_E01_frag_2134_1_100000_6_820	TCTAAGATTGTTTGAATGTACTAACCCTTGAGCCTTGAGTTGTCCTTATATTTAATATCATTTTTACATTCTTCCTATGCTTAGAATAGTTCTGGAATATTTTTGCAAAATTTCAACGAT
NZPradTrx002163_C01_E01	NZPradTrx002163_C01_E01_frag_2145_1_100000_2_120	ATCATCAATGCCCACGATTGTCAAAACTGAGGGTATATGCCTAGAATATCCCTGAATCTGCATCAAACGTCTTGGGGAAGGCCAACAAGTCTCTGAGTCCTCGATGAAGTCCCCAACACT
NZPradTrx002181_C01_E01	NZPradTrx002181_C01_E01_frag_2163_1_100000_1_7	AATGATTTCGTTTACACAAAATTATTTTTATTTTACCATCATCTTGTCTTACAGATATCTAGTAGATCTTTCTTTCACTCTCTTTTATTTTCCTTCCCTGCAATTTAATTAACGTACAAT
NZPradTrx002182_C01_E01	NZPradTrx002182_C01_E01_frag_2164_1_100000_1_89	GGATCAAGGAGCGCGTTCCCCCGCAACACTGGGTTTCCCCAACAAAGGCTAAATCATTGAACCTAGTTACCAGGAACCCTTTGCTTAAAATTCAATTTACCATTGTCACCTCATCAAAAA
NZPradTrx002193_C01_E01	NZPradTrx002193_C01_E01_frag_2175_1_100000_2_218	AGAATCACATGTAACAGGATCACATACGCAAACAACACTGTGATTCTAATTTCTTTAGACTGAATAAAAAGATCGTTGGACATTTGTTATTATCCCTCTCTAATTTTTTAAATTAGTCAA
NZPradTrx002201_C01_E01	NZPradTrx002201_C01_E01_frag_2184_1_100000_2_262	TAATTTTATTACTTATTGGTTATACATGTTTGTAGTGGACACAAACTCTATAGTTTCATATGAAGTTGGACAGTTAATAGATATGAAAAGCGCAACAAAATGGAACGAATGAAAAGGTTA
NZPradTrx002213_C01_E01	NZPradTrx002213_C01_E01_frag_2195_1_100000_2_125	GAGATTTCATTTAAGGCATTGAAACAGAAGAAAGATATGCAAAATTATTCATTGCCCAGCGCAAAAACAGAAAATTGGTTTAACAGGTTACAGTTCCGAACCTGCCAGGTTACGGTTCAT
NZPradTrx002222_C01_E01	NZPradTrx002222_C01_E01_frag_2204_1_100000_1_89	TGATGTCCTCGATGAGGTTTTATCATATTCGACAATGTAACATTTTAAATGTAGAAGTTTATGATTGGATTTTTGGTAGTGATCTCTTTGTCTTTGTTACCCTTTCTAGGGTTTTGTTTT
NZPradTrx002224_C01_E01	NZPradTrx002224_C01_E01_frag_2206_1_100000_1_81	GTTAAATACGGTCAATCCCTCATGCATTGGCACACTCTTCTAGGGCACCCTAACCAGCGTTACTATTTTGGACATGGTCTTAATATTTGCTCCTTAAATTGTGGAGTGTGAAAATTTCAA
NZPradTrx002224_C02_E02	NZPradTrx002224_C02_E02_frag_2207_1_100000_2_221	AATATAGGTGACTCACTATATTTCTATCTGAGAATAATGACAAACTTCTAAAATTTGATAGTTCACAGTTATTGTTTTGTTTGTTTGTTGTGGAGTAGGATTCTCCTTGGATGTGAAAAA
NZPradTrx002238_C01_E01	NZPradTrx002238_C01_E01_frag_2221_1_100000_1_63	ATTCTATAAGAATATGTTGTGCCATACATTTGATCAAGTAAATAGAGCTCTGAACAGTTTTTGTAATTTGGATGGAAATCAAGAATGTGAGATTGAGAAATCCAACTATTTGAATTTTAT
NZPradTrx002310_C01_E01	NZPradTrx002310_C01_E01_frag_2292_1_100000_2_234	AACTGAGCAATAGGCCAGGTCAGTGTGGCTGACAGTCAAATCAGGCGAGTTGAGTTGGATCGCTTTCCAAAACACTGGTTTTGTATTGATTCCTAATCATAGCTTCTTGTATCATTTTGG
NZPradTrx002314_C01_E01	NZPradTrx002314_C01_E01_frag_2296_1_100000_1_72	TGGATTCTCTCTGTTTGCCATCTGCTCCCCTCTCTCTTTCTGCATTTTTCTGACCGATCTTGCTTGTGCTTTCTTAAGCAAATTGCAGATCTTTAGTGCAGAAAACTATTTGTGTTTAAT
NZPradTrx002330_C01_E01	NZPradTrx002330_C01_E01_frag_2312_1_100000_1_15	TAGGGAGTGTTAGGGTGCTTACATAAGGAGTTGAGGAGGTCCCAGATCCCAAGGAGAAGTGTGCATGCATGCATGCCAGACTCATCCCCCAGTTGAATTGTGCACTGTCTCTGGCTCTTC
NZPradTrx002339_C01_E01	NZPradTrx002339_C01_E01_frag_2321_1_100000_1_55	ATAAATTGTTCATAGTTTCACAACACACCAACTTTAATTTTCTATAATAATCAGCCATATAAATTGAATAATTGATATACTCAAACAATTTGTTATGCCTATAGATAATTCATAGTTTCC
NZPradTrx002344_C01_E01	NZPradTrx002344_C01_E01_frag_2326_1_100000_2_145	ATTTGAATAATCATCAAGATATATTTTGAAGTCAATTTGTGTCTGCCTTGCCATTGTGAAATCATTAACCATGCCATTAATCTTTGATGTAAACTGGAAATGACATTGTTGCTTTATCTT
NZPradTrx002348_C01_E01	NZPradTrx002348_C01_E01_frag_2330_1_100000_3_480	AATTAAAAGCCCAATCAGTTTGATAGAACCAGGAATTATTCTCATTCATTTCCAACAACCATGCTTTTGCAGAGAGGGAATAAAAACCAAATCTGACATTAGAACACATTTTGACTGACT
NZPradTrx002351_C01_E01	NZPradTrx002351_C01_E01_frag_2332_1_100000_1_2	CTTTAAGACAACAATTAGAGAATGAAACTACGAAAAGAATCAAAAGTGCAACTCTCTCTTTCTGATTGAAAGGGATAGCTTCTACAATGAAGTTGAACAACTGAGATCATCCTTGCATGT
NZPradTrx002353_C01_E01	NZPradTrx002353_C01_E01_frag_2334_1_100000_1_84	AATTTCCCAACTCTATCACTGTGGCGAGTGTTCTGCCTGCTTGTGCCCACTTTGCGGATTTGCGACAGGGCAGGGAGGTTCATGCTTACATTGCTAGAAATGGATTTGAATGGAATATAT
NZPradTrx002356_C01_E01	NZPradTrx002356_C01_E01_frag_2337_1_100000_2_217	AAAGTAAGATTCTACTGCTCAATCTAATAAGTTCTAAATGAGTAGCTTACCATTTGACACAAATTTCTGTTGAGCAATTTCATATTAGAAATAAGAAAAAAGAGATGCCACAACAAAACA
NZPradTrx002359_C01_E01	NZPradTrx002359_C01_E01_frag_2340_1_100000_1_2	CACAAGTCGTCAAAGTTATCTGAAACCACAATACAAGAAACTCACGTTTTTGTAACAACCCTAACAATGTCAATACAAATATTTTAAGTCTTTGTAAGACCCTTAACAATGTCATGTATC
NZPradTrx002367_C01_E01	NZPradTrx002367_C01_E01_frag_2348_1_100000_2_131	TTATGTCCTATTGGCCTTTGTTGTATGGAAATTTAATAACCTTATGAAATTCAACAAATTTTGCAAACTAACATCAATGCAGTATCATCAACATATAATATTAATATATTTTGTAATTTT
NZPradTrx002368_C01_E01	NZPradTrx002368_C01_E01_frag_2349_1_100000_2_189	TCCATTTAAAAATCCCTTTCGCTTGTGTGGCTCCAAGTGTATTCATTACTATTCCAAGGGACTGTAATCCTCTACAATGCAAGTAATTTTTAATATTGCAGGGAGGAAGACTTGAGATTT
NZPradTrx002381_C01_E01	NZPradTrx002381_C01_E01_frag_2363_1_100000_1_21	GTTGAAGCATATGATCAAAATAGAATTATAACGAGTTTGTTTCTCAAGTTTCCTCTACAAGTCTCAACATTTCAAAATATTTGAGATCCCTAGGCATAAAACAGTGCTGAATAAGCAAAA
NZPradTrx002387_C01_E01	NZPradTrx002387_C01_E01_frag_2369_1_100000_1_118	ATGTAGGTATATGGTCTTAAACATACAAGAAAATAGGTCCTTTACAGTGATTCACTTTGAAGAGTGACAACAATGAATTTCAATCAAAAACATGTTGATTGATTTTTTGACACTAAAACA
NZPradTrx002405_C01_E01	NZPradTrx002405_C01_E01_frag_2387_1_100000_2_140	AACATGTTTATGATATTGCCATACACTGTAGTTCTGCTGAACTGAGTGCAATTGCCCCCTAGTTGTTGAATTGGGTTATCATACCTATTCCCACGCTGAAGCAATGTCTAGAAGTATTCT
NZPradTrx002410_C01_E01	NZPradTrx002410_C01_E01_frag_2392_1_100000_1_11	TGAATGGATCATGTTTGATGCTAAATCTGATTTTTGAATGGATTTTATGTTTGTTGTTAGGTATACATGTCAATTTACTAACTTCCTAAACAAAACATTTTTCTGCTTGCCATATGAATT
NZPradTrx002415_C01_E01	NZPradTrx002415_C01_E01_frag_2397_1_100000_2_127	CCAAAGTAAAACAGCATTATCCTGCATTCCTGTGATTGAATCCCACACCCATCTTCGTTGCCTGTGTTCTGGACAATGGTTATGGGGAAGAGCGGAAAGTTGCACAGAGGGGAACCCAAA
NZPradTrx002417_C01_E01	NZPradTrx002417_C01_E01_frag_2399_1_100000_1_102	AAAGCACAAAAATATAAAAGAATAAATAAACGCCTTTATGAAAACAGATAAATTTTCATTTATATCAAACCATTCTGTGCCCATAAACTGCAAAATATAAACAGATGTCCATAATTGTTT
NZPradTrx002418_C01_E01	NZPradTrx002418_C01_E01_frag_2400_1_100000_1_23	AGTCAACATATACCAAACATATCAGCACAAGTAAAAAGGAAAAGGATGCAAAACCATTGCTATCAAACACTTCGCAAAATACTGAATAAGAAGACACAGCGACAGCATTCAAACTGCATT
NZPradTrx002419_C01_E01	NZPradTrx002419_C01_E01_frag_2401_1_100000_1_2	TCAAATTTCCCAAAAAAGGAAGATCAATGCACACCGGGAAGTAAGAGAGAGTCAACTCGTCATCCCACTAATCTGAAATTGGAGGAAATATATGAGTGAAGTGACCAGTACTTTGGTTCC
NZPradTrx002422_C01_E01	NZPradTrx002422_C01_E01_frag_2405_1_100000_4_365	AAGTCATAGACATCCTATCAAAAGGGCATCACAAAGTCTCCAGGTAAGGTTTATTACACTGCCTATCAACAGGATATCCTCACCAATATTAGCAACCTAGACTATTCCTAGAAATCAGAA
NZPradTrx002429_C01_E01	NZPradTrx002429_C01_E01_frag_2412_1_100000_1_50	GATTTACAACGAAATATGCAAATAACTCCGCTTTCTGCCGTAGAAAAACGATTTCTAACAAAAATACTGCCCGACACGAGGATCTTTATGCCTTATTCACTAAATTTCTACAGAAAAACT
NZPradTrx002432_C01_E01	NZPradTrx002432_C01_E01_frag_2415_1_100000_3_311	AATATGGATCCAAATTCCATGTATATAATATCCAAGTGACAATGGAGTAAAAACGTTAAAAATTAGACCACAATTTACAACATTTAAAGAGAACTGTGAAATTTGAAGCCAACCTTTTGA
NZPradTrx002439_C01_E01	NZPradTrx002439_C01_E01_frag_2422_1_100000_2_197	ATAACAATGATAGAACTTCATGTATTCCCACAACTGAGTCATTGTATACCAATCACAGGTATTGTAAATAAGTTCTCATCAGGTGACACAAAATTCAAATTACACGTATAACAGTGATAT
NZPradTrx002453_C01_E01	NZPradTrx002453_C01_E01_frag_2436_1_100000_1_2	AAGATATAATTGACAATAAAATGTAGAGTCGCAGGATTTAGGTAAAGCAGAAGAGGAAAACCTGAGGAGGTATGAGGTGCTTTATCAACATTCATGTCATAACAGGTAAAGAGGATGAAA
NZPradTrx002454_C01_E01	NZPradTrx002454_C01_E01_frag_2437_1_100000_1_2	TTTCAATGCCAAATACATCCAGGCAGGCTTGATCAAGCTACTAAACCATGTTGTTTACGATGGTCTGGCTTTTTCTTATTTGGTTGTGCCGCTCGTAGAGCGTCATCATCTCAAGCACGA
NZPradTrx002457_C01_E01	NZPradTrx002457_C01_E01_frag_2440_1_100000_1_35	ATTCCACTTTTCCTCTCTCTTGGACATGTATTCTCAAAGGCATATTTTTTAGCACACAGTTTCTCTTATGCATGTGTTTCTGCCTCATCTCAATGATGCATTGAAAGGTTGTTTGGTTTT
NZPradTrx002458_C01_E01	NZPradTrx002458_C01_E01_frag_2441_1_100000_1_2	AAATCAGAACAGAAAACATACAGTAGATGTTCCCTCGTAAGCGTGTTGCAAGAATCTTTCAAAGCACGGTATGATTGCCATTAATTGTAACCAGTTTCTGAGTAACCCCCTGATCTCAGA
NZPradTrx002467_C01_E01	NZPradTrx002467_C01_E01_frag_2450_1_100000_2_163	TTCCATATTGTGGAAAATACAGCATGATAGATCGCAAAAAATCAGCACTGAAAGGGTACCACAACTTGTGAATCAAGTATCATCGATTAATTGATTTCTGCACTTGGAAATCAGGAAGCT
NZPradTrx002476_C01_E01	NZPradTrx002476_C01_E01_frag_2459_1_100000_1_0	TACTAAAGATTTTTCAGATTTGCTAGAGCATTCAAGAGGATTTCTGGGTTAGTAGTAGAAGGGGAAGCTATTTACTGTAGGAAATACAGGGTGATTCTAATGTATAGCATAGGCTGGGAA
NZPradTrx002482_C01_E01	NZPradTrx002482_C01_E01_frag_2467_1_100000_1_67	ATTTAAACTAATTTGATTTGTCCAAATATGTATTATGTCCCCTGGACCGTGAGAAAGGATAAGGAAATCGAACTACCAAAGATCCAGGTACCGTTAATAATAAACCAAATTCAATCAAAT
NZPradTrx002488_C01_E01	NZPradTrx002488_C01_E01_frag_2473_1_100000_2_186	AACATGCTAATAGACATGAATCCCAGAATGGTTATTGCTAGCTTAATTGCATATGGGGGCAACATTTTCAATGTTTCAGGCAGGCCCTATTGAGCTTAATGTGATCTTAGCCTCACAATT
NZPradTrx002523_C01_E01	NZPradTrx002523_C01_E01_frag_2508_1_100000_1_96	AAAAACCACAAGATCATGTTCTCCATGCGTTGAAGCAGTTCTTGCTCAATCTCATGATTCAAAATATGCAGTTTATGTTAAGTAGATTAAAAAACCTTATCGATTCAGATTACAAAATCA
NZPradTrx002564_C01_E01	NZPradTrx002564_C01_E01_frag_2549_1_100000_2_276	ATATTTATATACTTGCTTTCCATTGAATGGTAAAAGGGGCCAATCTTCCCAGTCAATTGTTAATGTTATTATCGCTCTTCCTTGATAAGCATCAATTTACAATTTGTCCTAGAATAATTT
NZPradTrx002572_C01_E01	NZPradTrx002572_C01_E01_frag_2556_1_100000_2_178	AATTCTTTGTCGGGTCATCATCATGTCTGGAGTTTTCTTCATTGGGCCTCGGCTATTAGGAGAGGTAGATTTAGTGGACCATGACTCAGTCCCCAGATGCTTTCCTTCTGTATATCTCTC
NZPradTrx002604_C01_E01	NZPradTrx002604_C01_E01_frag_2587_1_100000_2_179	AAGACAAGGAAAATATATCTGTATTACAGTCAATGGAAAACAGATTGCAGGACTATATATACCAGAATGCAAATACAGCAAGAATAAATTGTTCTTTTTTCAATTCCTATTTATACAAAT
NZPradTrx002618_C01_E01	NZPradTrx002618_C01_E01_frag_2601_1_100000_1_71	AGATAACATTTCAAAGAAGACATCTATATTCCATGGTTTTTTGTTCCTTCTTTGGTTTCCTTTATTATGTTGGTGAAGATAGAAAAACGTTTAGTCCTAACACAGTTATTTCATTTGCTA
NZPradTrx002639_C01_E01	NZPradTrx002639_C01_E01_frag_2622_1_100000_1_16	ATTCCAAACTCATTAATCTTCCAATAATTTTGAAGAGGTATTACAGACTCTGATTCTTATATAATTTTCGAAGATAGTTGAAATGTAACAACTTTGACAACGCTTCCTGTTAAACAAAAA
NZPradTrx002645_C01_E01	NZPradTrx002645_C01_E01_frag_2628_1_100000_2_256	ATGATCACAATATATATGTGTTAGTGTGTGACTCTTATACAATCATGAAGTTCTACGTGATCATATATTTCACATTATGGGATACAAATTTTATCCCAAGTGTGTTCTAGAGCCTACTTT
NZPradTrx002652_C01_E01	NZPradTrx002652_C01_E01_frag_2635_1_100000_2_169	GTAGATGTTCGTGTTCCACAGCATTGCATTTTAGGCTGTTCGTTGTCCATCCATTCATGAGCATCTTCCATTGTTTTAACTGTTTTTCATGGTGCAGGTGTGATCGTATACTGTGGTTTG
NZPradTrx002662_C01_E01	NZPradTrx002662_C01_E01_frag_2645_1_100000_2_309	AAACTCAAATTGGATCTGAGGCTTGTCGCGCAAGTCTGCATATATTTTGGAGCGGTTAATAATCAATCAATAAGATTTCGTTTACCTTGGTCTGTAAGCATTATGGTCGGGCTCAATTGT
NZPradTrx002701_C01_E01	NZPradTrx002701_C01_E01_frag_2683_1_100000_5_710	CAGACTCTTGTCAAACCCAGCTGCGACAAAACAGGTCACAAGAAGTAGCAGGGGTGCACAGGCAGCAGCACAGACAGGCACAGAATGGGAAGGTTGGCTAAACAGTGGCGGAAAAAGCAA
NZPradTrx002705_C01_E01	NZPradTrx002705_C01_E01_frag_2687_1_100000_1_5	GATAATAGAGATGACCAGCCACAAGCCCTGCCCTTTCCGGAAGAGAAGGATTGCCGATCCCAAGTCCGCCATAGGCGGCCGTTTCAAATATCCCATGATTTGGATAATCTCTGAGTATTT
NZPradTrx002727_C01_E01	NZPradTrx002727_C01_E01_frag_2708_1_100000_1_2	ATTCTTAGGTTAAAAGTTCACGGGGTTTAATTTTGTGGTTTTGGTTTCACTTCTTCTTGCCACTTGCCATGCTTGGAGTTCGCTATCATTTCTTCTTGCCTATCCCAAGACGTTGTGGAT
NZPradTrx002729_C01_E01	NZPradTrx002729_C01_E01_frag_2710_1_100000_1_32	TATCATGATATTGTCTTAATTTGTCTTCACTTTATCGCCAAATTACAATAATTTCCTATGTCGCTATTTAGCGTCATGCCGTTTAAGGGAACGCAGCTACGCTTTCACATGATGTAAATA
NZPradTrx002739_C01_E01	NZPradTrx002739_C01_E01_frag_2721_1_100000_2_241	TGTAGTCAAATCTTTCTTGACAAATCTCATGATAAAAATCCGTCATGCTCATAAAAAGGAAAATGCCTTTTATTTGAGACTGATATACATTGTACAATTATGATTCAAGTATAGAATGTA
NZPradTrx002759_C01_E01	NZPradTrx002759_C01_E01_frag_2739_1_100000_2_131	AGTACAATAAAAAGAAACACAAAATTCACAGAAAACAATAATAGAAAATACCCAATTCATGGAATACCACAAAGACAAAGACCAATCCAGAGAATACCATACAAAAATAAAAGACCCAGT
NZPradTrx002759_C01_E01	NZPradTrx002759_C01_E01_frag_2739_1_100000_3_266	AAAACAAACACACTGTTTCAAACACGACGGGAAATCTTAAAAATGCATAAATATATCCAAAATCAGAAAAAAAATCATCACAAAGAGGAAATGCGACGGCAGTTAACAGAAAAACTGTAC
NZPradTrx002775_C01_E01	NZPradTrx002775_C01_E01_frag_2755_1_100000_3_358	ATGAAAGTTGGGGAGAAACTCTTTGCTCTCAGTCCCTTGCCTCTATTGTTCAAGATGTGAGTGAAAAAAAACTAAAAATCCTACCTTTAAGGGTTATTGACATGGACTTGGTGAAATATT
NZPradTrx002779_C01_E01	NZPradTrx002779_C01_E01_frag_2759_1_100000_1_10	TGGAAATAACTGTTAAGCCATTACATCTTAATAAAATTAACCACAGAGAAGGCATTACGTCAACAAATCATTAAAATATGCATCCATGCATCATCACAGCATCCCCCTTAATACTGATCT
NZPradTrx002781_C01_E01	NZPradTrx002781_C01_E01_frag_2761_1_100000_1_60	TTGCATTTAAGATCCCCAAGCATGAAATATTAAAGAGTTACTCAGTATCATAGAATTATGTGCATGATTTGCTGATGAGTGCATAGTTATTTACTAAAATTTGAAAAACAAGTTTCTAAT
NZPradTrx002798_C01_E01	NZPradTrx002798_C01_E01_frag_2778_1_100000_2_150	ATACTAGTCGTCTGAGGTGACAAAAGCTTGGGGTTCTCTAGAGCAGTTCCTAGAGGATGCGGAGGACGGAAGTTGCACTAAACGTGTCCTTTGAAGTGTGCCATCCATTCTCCAACTTTT
NZPradTrx002799_C01_E01	NZPradTrx002799_C01_E01_frag_2779_1_100000_1_7	ATCAGGAAAAAAGATGGCACCGTGGCAGTTAAAAGCACGAATCAACTACAAAATGGGTCGTAGAGGATAGAGAGGCTTGTTAAATGAAGCTGTCTACACCCAGGTATATAAGTGCTTCTT
NZPradTrx002818_C01_E02	NZPradTrx002818_C01_E02_region:128__2222_frag_228864_1_100000_11_1424	AATGAAGGAACCCTCAGGGATGGGAAATCATTGAGAAGAGAAGAGAAAAAAACGAATGACAGTGGCCTTGTGAGGGGTCTTACTCGGAATAGAGAGCTCAAAGAAATGAATAGAACTAAA
NZPradTrx002829_C01_E01	NZPradTrx002829_C01_E01_frag_2807_1_100000_1_49	CATTATAATAAAGAAAAACATCTGAAGTAAAAATCAGGCTCTAGATTTACTCTATTTCTCTTAAGCCAGATCAATTTAGGTTTGGAGAACTTAAACTCGCAGATTTCAAACATAAAAGAA
NZPradTrx002879_C01_E01	NZPradTrx002879_C01_E01_frag_2857_1_100000_2_175	CAACACCTGTAACATCACAAGCACATTGTACAGAAGGTATCCTTGCTCGACCTTCTACCATGCTGCTATAACCATCCCTTGTGATCAAATCTTCAATCTGCCTTTTGATTGCTTTAAAAT
NZPradTrx002893_C01_E01	NZPradTrx002893_C01_E01_frag_2871_1_100000_2_151	AGTGGGTATTTTGTGTGCAAACGGCTTATTCGATCATAAAGAAAGTAAAGAACCTGATGGCTTTGAGTTTGATATATTTGCCAAAGGTTAATTTTCAGTAGGGAATAGAACATACAAATT
NZPradTrx002894_C01_E01	NZPradTrx002894_C01_E01_frag_2872_1_100000_1_63	TGAAAAGGTTTAGATCTCTGACTGTCATGGAGAAGATTGCAGACAATAGAGACAAGGTTTTTCTCATGCTTGTTATTTTTGCAGAATGGTAATACACCTAAATCTGGCAAAAGACTTAGT
NZPradTrx002896_C01_E01	NZPradTrx002896_C01_E01_frag_2874_1_100000_1_55	TTTAATTCTTTCTTTGGAAAAAAATCAATACTATCAAAAATTTCTCTAAAAATGTGTCGGAATAAAATGCTTCTTGTTACGAGTTACTACCACTGAAAAGAATGATGATATCCTATTCAT
NZPradTrx002902_C01_E01	NZPradTrx002902_C01_E01_frag_2880_1_100000_2_153	TAACTTGTATAAAATTCAGACGCCTTTCTTATACTCTGCGTTCCGAGACGGCCCCCGGCGCCTATGTCCCCAAGATGACGAGTTCGAATCCTCCCCAGATCTGCGAGGTCGAATTTGCAG
NZPradTrx002932_C01_E01	NZPradTrx002932_C01_E01_frag_2911_1_100000_2_190	TTTTTAAAATTGATTTTGAAATGTGGCTGCTATTAGTTTCCATTTTAAAATGATATCCTTGAAGTTCTCAAATCACTAAGTAATATTAGATTTAGCTGATTTGTTTTTGATTATGACTAT
NZPradTrx002949_C01_E03	NZPradTrx002949_C01_E03_region:251__489_frag_228871_1_100000_1_7	AATTCCATAGAGAACCAAAGACGCAAACCCGCGAATGTTAAATGCAACAAAAGACCGGTTTTTGCATCCAGACAGAGGTTAGACCGGCGGGAAACCCTCTCCACCATCCGATTAGGGAAA
NZPradTrx002956_C01_E01	NZPradTrx002956_C01_E01_frag_2935_1_100000_2_125	CTAAAATTATCAAAGCCATAAAAATCCTCCAACATGCCCACTTCAAGGGAGGTCTGAATAAAGGGAAAAATGGTAGTTGGTGGCCTAGGATAAGGTCTATCCAAATCTTTGGAAGGCCTG
NZPradTrx002963_C01_E01	NZPradTrx002963_C01_E01_frag_2942_1_100000_1_69	TGTTCATTGATTATTGACACTTGCATATCACGAATGTTATCTACATTCCACTAGTAGCATGGAAGCAACAATGCCTTGTCAATAAGTTTACCAAAGTGGAAATCAATGGATAATAATTTA
NZPradTrx002966_C01_E02	NZPradTrx002966_C01_E02_region:204__930_frag_228877_1_100000_2_139	AAGCCTTCTTTTCTTTCTGAAGCACTGGCCGGCAAGCTTCGCCAATGTTATTTGGCTTCTCGCAACATTGAAATGCAAGAGGGCACTGCTAATAAACATCAGTTGCAGTCACCCATTATG
NZPradTrx002973_C01_E01	NZPradTrx002973_C01_E01_frag_2952_1_100000_2_212	GGTCTTTTTGACTCATAAACTCTTGTATCATGGATATACTATGTATTGTGACCTTATCTCCAAGGCTTGTAAAGAGATAAAGGCATATTTTATTTTCTTAGGGCCTTCACTAGGAAAATA
NZPradTrx002981_C01_E01	NZPradTrx002981_C01_E01_frag_2960_1_100000_2_236	CAATTTGAGCACTTTGTCAATATTGTTGTTGTCACAAATGGAACGAACAACCGAAGTATGTGTTAAAGAATTACCTGGCTTTATTGCATGCTATTATGTTCATAAACCTCAGCCCATTAT
NZPradTrx002992_C01_E01	NZPradTrx002992_C01_E01_frag_2970_1_100000_4_598	GTGAACAAGACTCGAGAATCTGATGCACACTTTGTACGGAACTGGTTGGTCAAGATAAATAAGTTTGCAGTATTTGGAAACCAACTAGTCCATACGGATATATCTTGATCTGCAATATCA
NZPradTrx003001_C01_E01	NZPradTrx003001_C01_E01_frag_2979_1_100000_1_7	AATCAAGACTCATATATGAAGAGCTTTTCTATAAGGAACATGTTTGAGGCTTCAGCTTACAAAGAAGAGTTGGTGTATTTTGCTCAAAACTGCAGACATTTTCAACCTCAATCAAAATCA
NZPradTrx003016_C01_E01	NZPradTrx003016_C01_E01_frag_2996_1_100000_2_236	AGTTTAATAGTTTCATATGTCAATAATTAACATTGGTGAGACAAGAAAGCAAATTGGCAGAAAAGGCCTAAAGCCATTGTGTTATATTGATCTCAATCTCTGAATTTATAATACATCAAT
NZPradTrx003023_C02_E04	NZPradTrx003023_C02_E04_region:155__309_frag_228883_1_100000_1_2	TATTGTGTTTGTAAATTTTAGATTCCAATATGAAGATATTCGTGCAGGCATTGACTGGAAAGACCATAACCCTTGAGGTAGAGAGCTCAGATACGGCAAAGGATGTTAAGGTAAAGATTC
NZPradTrx003026_C01_E01	NZPradTrx003026_C01_E01_frag_3005_1_100000_2_121	ATACTTGACATTATTAATTTGCCACTTCCAATGGCATTTAACTAAATTAAAGTTAGCTATTGTTCTAAACAATCTAGTGTGTAAAACATACATGGTTAATGGTATAATATGATTTGGTTT
NZPradTrx003029_C01_E01	NZPradTrx003029_C01_E01_frag_3008_1_100000_4_429	GTACTAGACAATCTTAAGGGAGAATTTTCCCCACTTCAATGAACCTTGTCTTAGCAGCACCCCACCCATAAAAATTGCAATCATATGCGCCAATAGAAGCTTAGCTCAAAGCGGAGAAAG
NZPradTrx003036_C01_E01	NZPradTrx003036_C01_E01_frag_3015_1_100000_1_81	TTCTAACGAGGTCGTGACAATAGTTGTTAATATTTCCCAAAAAGAGAAGAAAATTGTTGATTTGGTAATGAATTCTCTATTCGATTTTTTTGCACTTAGTTTTGAGTATAAGCATTATTT
NZPradTrx003040_C01_E01	NZPradTrx003040_C01_E01_frag_3019_1_100000_2_200	TAATCAGCCTTATCATGGTTTCAACTTTCAACACATCAATTATTTTTTATTTCCAGTCAAAAAGAGAGTTTTCAGACAATGATTAAAAAGAGAGAGTTTTCAGATAATGATTAATATTTA
NZPradTrx003043_C01_E01	NZPradTrx003043_C01_E01_frag_3022_1_100000_2_161	GATATTATTTCATTTCTCTAAGCAATGTCAAACATAATGTATATAATAAAAATTTAAACAAGATTATCTAAGCAACAACTTTGGATTCCAAAAAAATAAATATATAAAAGAATCATACAT
NZPradTrx003045_C02_E02	NZPradTrx003045_C02_E02_frag_3024_1_100000_1_35	TTCTATACTTTCTTGATCTTTCCTTCCAGCATACCAAAATTCCACGAGAGAGAGAGGACAAAATGAACAGAGATCAGAATTGAGATCGAGAAATAGGCCAACATTAAGAGAGGCCGAAAA
NZPradTrx003053_C01_E01	NZPradTrx003053_C01_E01_frag_3032_1_100000_1_15	TGGAATCCCACTGAGCATGTCGTGTTTCCACACACTTCTAGACTCGTTTCGTATGTGGCAGCGTTGTAAATTTGGCAGAACCTGGTAGAACCTGACGCTTGCGGTGGACAAAAAGGGTTT
NZPradTrx003055_C01_E01	NZPradTrx003055_C01_E01_frag_3034_1_100000_1_33	ATCTTTATCATTTTCTTGAACTTCGAACTTCTTGGGGGTTATGAAAGGGTTCGGTAAAGTTTTCTTTTTCTTTTTCTGTTATTGCACCGAGGGATTAAAGATGCATTGCTTATATACAGT
NZPradTrx003061_C01_E01	NZPradTrx003061_C01_E01_frag_3040_1_100000_5_555	AAAGGCTAGGAATGGAGCAAAGGATCTGTCCTGGGCTAGTAGGCTGCTCTACTAATTAACTATTTGGCCCTTCATTCTACCAATCTTACCAATTAGACATCAAGCTGTAGATTGCTATCT
NZPradTrx003081_C01_E01	NZPradTrx003081_C01_E01_frag_3059_1_100000_1_95	ACTGACACTCAGTCTTTTCTGTGTCTTTGATGTCTTTTTGCTAGCAAATGTTTATGAGAATGCTCTTTTTTTGCCCTGCTTTTATAGCCACTTTCGTAGATTATTACAGGGTAAATATTT
NZPradTrx003086_C02_E02	NZPradTrx003086_C02_E02_frag_3065_1_100000_1_14	ATTTTTTATTTACTAGTCTAGTTCATACAACTTTCATTTTAACTTGCCTTTCATTTATCAAGTATTTGTATTTTTTGCAGCCTATTAAATCTCATGCGGCATTTTTATGCAAAGCAAATA
NZPradTrx003091_C01_E01	NZPradTrx003091_C01_E01_frag_3072_1_100000_2_127	GTGGAGATGAAAATCGTTCTTCTTCTAGCTATCGAGTCAGTTTAGCAGTCATTTGGCATATCTGGAGGCAGCGACAAATCATTATTGGCTGCAATAATTTCGGGTAGAGCGCACTGGTAT
NZPradTrx003094_C02_E02	NZPradTrx003094_C02_E02_frag_3076_1_100000_4_558	CCTAAGCAGAGGCCAGCAAAGTAGGAATTGGCCCATTGGGTGATGTCCTGGAGTAGATGATTGCAGAGATTATGCAGTGAAGTCTGTCCATCTATATGGTGTGTATGGACAGCATGTTTT
NZPradTrx003099_C01_E01	NZPradTrx003099_C01_E01_frag_3081_1_100000_1_32	ACTCTTAACTTGGGAAAAAGCATCTATAGATTATAGGAACATTGTGCCTCTAGAACAAGAGTTGAGGAAATTTAATTTTGTTTTACTCTTTCCATCAGTCCACCCATTAGACATGATCAT
NZPradTrx003133_C01_E01	NZPradTrx003133_C01_E01_frag_3113_1_100000_4_486	AAATCTGAGATGAAGCCGCTACTAAAGAAAGAAGATGCATGCGAAATACATTTCCAGCACAAAATGAGAAGAAGTTTGGATCAGAAATTGTCTTCAAAACCACCGTTATGTGCAGAAAAA
NZPradTrx003146_C01_E01	NZPradTrx003146_C01_E01_frag_3128_1_100000_3_325	ATATCTATTCAAATTAGCGTTGATAATATTGGATTGGCAAAAAATTGGTGAGGGTCCAAATTCCAAAAAACATATTCACAGAAATATCAGCAAAAAAATCGACAAACCGTAACAAACATT
NZPradTrx003162_C01_E01	NZPradTrx003162_C01_E01_frag_3144_1_100000_2_127	CAAAACAAGTTATCAATAAAGGAAATATAGTACATGCTTCTTAAGCTTGATGCACAACTAATATTGATTCACAAACATCTGAATGTACTTCATTCTATAATCTCCTTATACCTATGCTAG
NZPradTrx003178_C01_E01	NZPradTrx003178_C01_E01_frag_3160_1_100000_2_137	TGACTATTGTAGAGCCACTAGCTTCTTTTGGCATTTGAAGTCAATGTTCTAACGATAAACTAAAACCATTTAACTTATATAAAGGACCTTCCTAGATATGTGTTAATTTTAGATAACAAT
NZPradTrx003191_C01_E01	NZPradTrx003191_C01_E01_frag_3173_1_100000_3_292	AAACAGCTTATCATAAACTCTTTCGCCATAAAAAGCGTATATTTCTCTCACAAAAGGAGACAAGAGCTTCGCATGGCCCTTCGTTGCTCCCCAAGGCCTTTTGGTGTACCCTATTCCCTA
NZPradTrx003199_C01_E01	NZPradTrx003199_C01_E01_frag_3181_1_100000_1_71	ATGTATGCTAAGTATTCAGATGTATAACTCCTTGTCCTCATGGGAGTTCCAGCTTGAAAGAGTGAGCTTTCTAGAAAGAGAGGGGTCATGTTTCTATTTCTGACAACAACAATCTGTAAT
NZPradTrx003202_C01_E01	NZPradTrx003202_C01_E01_frag_3184_1_100000_1_65	ACAAGTGGTTTCTTTAAGAAATAGAATAGAACCCAATGATCAGTATTTGATTTCCTTAGCCCATTGCTAAATTGTGTTTTTAAGAGGTTTTGTTTAAAATAGAACCAAATCTTACAAATT
NZPradTrx003211_C01_E01	NZPradTrx003211_C01_E01_frag_3193_1_100000_1_23	ATATCGGTAGGTCAAGATGTTGTTCTTTTTACAAAGGCAAGAAGATTCATGACACGTTGTGTGTCGTTGCACATAGTTGACAAGCTCCTCATAATTTTTAGATGGAGACGATGTGAAGAT
NZPradTrx003214_C01_E01	NZPradTrx003214_C01_E01_frag_3196_1_100000_1_32	CTTTGAAGTTCTCTTGCAATTTGCAAATGATCTAGACAGTTTGACAAGAGTAGCCAGGGTAACTTCGTGAGGCCTTGATGTGTACTAGCTGAATATATAGACATAGTAAAACTAGTTTAA
NZPradTrx003224_C01_E01	NZPradTrx003224_C01_E01_frag_3206_1_100000_3_346	ATGTTGAGTCGATCCCAACACACCAGAGGTAGAGGGGTATATGAGATGCCACAGTCACCATTCAGTAGATTCAATGTGCTAAGAATTATTTTCTACTAGATTCTGGCCTTGTATAGCATA
NZPradTrx003268_C01_E01	NZPradTrx003268_C01_E01_frag_3249_1_100000_2_158	ATTTGGTTAGCGACCCACAAGTGCCTTAGGGCTCAGTTGCTCCCAGTGACATGTACAATGATACTATGGTTTCAGAATTCCACAATCTCAAAGGCGACCACTTCATCTAAATATGTCTCA
NZPradTrx003287_C01_E01	NZPradTrx003287_C01_E01_frag_3268_1_100000_4_465	TACTTACTGCAGTTTAAACTGTGTGGGGATTATCATCATTTACTTCAACGTTCTTTTCTGGTATTTTTCTTTCTGACTTGTGGACGATAAAATTTCTCTTGGGTAGGAGCTGGAGAAGTT
NZPradTrx003288_C01_E01	NZPradTrx003288_C01_E01_frag_3269_1_100000_1_106	TACAGCTTGTAGGCTACTTATACGGTTATACCATAATCAGATTAGCTTCCTGTTCGTTTCATGCTGGCTTTTAAGCCATCCAGTTATATAGATTTTAAATTTATATTATTCAATCTTACT
NZPradTrx003291_C01_E01	NZPradTrx003291_C01_E01_frag_3272_1_100000_1_71	CATGGATACCCTGGCTACTTCAGTACCCTAAAGCAGTAATGGGCGTGGGTCTCCCCCTGTATAGATGCATTGGCTACTCAAGTCGTCTTACTATGCAGTTCTTTGAGTTCACATTGTTAC
NZPradTrx003330_C01_E01	NZPradTrx003330_C01_E01_region:1__396_frag_228903_1_100000_1_11	CACATTCGCTAGTCAAACCTTGGCCATAAGCTCTGCACTAGGAATATTTACAATCCAGTTAAATTTTTACACATGGGAGCATTTAAATCAGCCCACATGTCTTGACTCCCATCACATTGA
NZPradTrx003336_C01_E01	NZPradTrx003336_C01_E01_frag_3312_1_100000_2_194	CTATAAGTTACCGGCTGCAATTAGTGGCTGGCAGTTAATACCATTCTCCATCTGGGAACCCATGGAATAAGGGGGAAATCTGCAGGCTGCTGGCAAAGTACCAGCTCCCTCACTCTGAAT
NZPradTrx003345_C01_E01	NZPradTrx003345_C01_E01_frag_3321_1_100000_1_1	TTGATTCCAATTAATCTAATCAAAGATTATATTTTTCCAATTATTCAGATTACATTAACTGTGCAAATAGCATTAACTTGAGTATCTTCATTAGACTAGGATCAACAATGGCTTGAAGAT
NZPradTrx003349_C01_E01	NZPradTrx003349_C01_E01_frag_3325_1_100000_1_44	ATCGAAAATATTATTCTGCAAAGTGATTAAGTAATCCAGAAAGAACCACGTCAAACAATGACCTAGAAGTCTCACAAAGATTTCAGAAAGATTTTAAACAGCTATTTGTAGATCCTGATA
NZPradTrx003354_C01_E01	NZPradTrx003354_C01_E01_frag_3330_1_100000_1_95	ATTTCTATGCCAAAGAATGCGTCCTAGAGAAATCAAAATTCTACCTGCAAAACCGCAGTCAAATTCAATCAAAATAGCCTCTATCAACATTGATCAACGCTAGTCAAATAGTCTGAAATT
NZPradTrx003363_C02_E02	NZPradTrx003363_C02_E02_frag_3340_1_100000_1_84	CTATCATAATAATCAAATTTCTCGCTTATCAATTTACAGAGCACTTTTGTGTACTTAGACGTTTCTTCCATTTAATATGAAATAATCTAACAATCTCATTTGTACTTTTTCAAACAATAT
NZPradTrx003406_C01_E01	NZPradTrx003406_C01_E01_frag_3385_1_100000_3_275	CAAACGAATAAAGAATGTTGAATACAGAGCTCAGAATAGTTACTCGTCAAAGATTGTGAACGTATATGGTAGTGTTCCAAGGCCTCCATTGTTTTCATTGCAGTGCATAAATAGTTCAAT
NZPradTrx003411_C01_E01	NZPradTrx003411_C01_E01_region:1__299_frag_228908_1_100000_1_0	GAAATATCAAATTTTATTAATCTAATTAGAGAGAATACAAGCAATATATAACAAGCACGGAACAAATTATTCTCCTCTGAAAATGAAGATCAACCCGGCAACAGGGATCATCTGCTATAG
NZPradTrx003418_C01_E01	NZPradTrx003418_C01_E01_frag_3395_1_100000_1_58	ATATATACATTGAGAGTCTATCCTCTACAGGCATAAACAAATATGTGAAAATTAGAAGGATAATTTATGCTTATCAAAATAATTCCATCACCATTCTGTCAAGCAACACAAAAGTTAATT
NZPradTrx003425_C01_E01	NZPradTrx003425_C01_E01_frag_3402_1_100000_1_11	CAAAAATTAACAGTCGATGCTTCCAACAGGCCATGGCTCATAACACCTTCTAAATATTCCATTACCTTCTCCCTAGAAGTTAATACAAAAGAAGCTTTCAGACTCTGGGTATGTACTTTA
NZPradTrx003427_C01_E01	NZPradTrx003427_C01_E01_frag_3404_1_100000_1_73	ACTGAATATTGGATGAGTTAACCTAGTAAGAACTAAAAGAACTGAATGGGACTTATGACAAGGGTTATGCTCATGAAGTGAAAAGCCAAGATATATATCGTCGATAAACATAGAGAGAAA
NZPradTrx003429_C01_E01	NZPradTrx003429_C01_E01_frag_3406_1_100000_1_0	AACAAATCTGGTCTGCGAATTCTCCTCTAAGGCTACGGCTAGCCATCGAAAGACTGCCGAACCCCTGTGCACACGTCTGCTCAACTATTTCCGTGGCATTTTCAGGGACAGCGAGCTAAC
NZPradTrx003430_C01_E01	NZPradTrx003430_C01_E01_frag_3407_1_100000_1_71	CATATAGAATCTAGCGAGTGTGGATAATTCAATTCATTAATGAAATGAAGAATGTAGTGAATGATCAGTTTGCGAGTCTTTATTTTCAATTATGAAATTTCCATCACTATTCATCCATAC
NZPradTrx003432_C01_E01	NZPradTrx003432_C01_E01_frag_3409_1_100000_1_47	ACCAGTTTTCCATTATGTTGTGAGTATCTAGAATTATAGATAAATGGATGCAAGTTCGAGAGAGAAATTCATATAATGAATGATTTAGAGGTTTTTAGTTTAAGAGTTAGGTTGGTTATT
NZPradTrx003446_C01_E01	NZPradTrx003446_C01_E01_frag_3422_1_100000_3_331	AATCTGCATTTCAATCAGCTGTATTTTTATTGGTATGGTTATGGATATATTCCCACCTCCACAGTTACACCAACACCAGTTAAACGGCGACAGAGTAATATAATTAAGAAGAAGAGACAA
NZPradTrx003461_C01_E01	NZPradTrx003461_C01_E01_frag_3436_1_100000_2_184	TTAGTGGTGATATATAGTCTTCCTTTTGCTTGTTTTGTTGATTGGTAAATGCCCCATTGTGAGGAAGTCGGTTCTACGTTTGGCTTAGATGCTAGGGAAGGGTATCTATTCTGTCAAAAT
NZPradTrx003517_C01_E01	NZPradTrx003517_C01_E01_frag_3492_1_100000_2_137	AAAAAATATGCTTCCATCTATCTATTTTGTTCATATCTCCTCCACACTCCTCTTCATACTATGGAGCAACAGGCAACTGATGCAAAATTAAACTCTTTTCCACATTTTCTATTTTTGGTA
NZPradTrx003520_C01_E01	NZPradTrx003520_C01_E01_frag_3495_1_100000_2_189	ATAACATGGTATGCCTCTGTATAGAACTAGGAAAATTTAGTCTCTTTGAAATTTGCTGCCCCATGAAACATTTAGGTTATTGATAGCGCCACTGTCTGATGTCCTTTGGACTTTTGTTAT
NZPradTrx003541_C01_E01	NZPradTrx003541_C01_E01_frag_3517_1_100000_4_544	AGAAAACAGAATGTTGAACGTGCGCAGATGGTATGCCCGAATGTTTGAACGAGCCAGCATGGCAGCAAAAGTAAATGCCATCATGGCGACGGGCGGTACCCTCCCCTCGTTAAATCGGCA
NZPradTrx003555_C01_E01	NZPradTrx003555_C01_E01_frag_3531_1_100000_2_197	ACTCTCTGCTTATTATGTTCCAAAGCACTCAACAGGCGATTTGAATTCAAAGTATTTCTCAATATTCAGCCTCAATATTCAAACAATAGTGAGATCAAAACTTCATATAGATTCTATGGA
NZPradTrx003558_C01_E01	NZPradTrx003558_C01_E01_frag_3534_1_100000_2_122	TTTTGTCTGATAGAGGACACATAGACACCCCAAATCTGTATTAGCAAGATTTGAACATCGATATAAATACAATTACAATCCAGTGTGGAAAAGATACATAATGAAAAAAGCCTAGTATGA
NZPradTrx003571_C01_E01	NZPradTrx003571_C01_E01_frag_3548_1_100000_2_237	TCAAAAGAATCAACTTTACATCCAACATTTTCATTAGGCTTGATATAGACTATCAATGGATTAATATAAAGAACTTGATGATATGGTAATCACTTACGAGTTTCTTATGTAGGAAGTTGA
NZPradTrx003598_C01_E01	NZPradTrx003598_C01_E01_frag_3573_1_100000_1_89	ATACAGAAAATAAATTGAACAGTCTCTGTGTTACAGAAATGAATGATTGTTCTGATTTTAGGGGGCTTCTCTGATATTTGTGTGGAAATCTTTGTTGCAGTTATGCAGATGATGAACAAT
NZPradTrx003602_C01_E01	NZPradTrx003602_C01_E01_frag_3578_1_100000_1_8	TCTACATGTCACACCCTTCAAATTCAAAAAATAAATGAAGTCAGTGCAATCATTTGAAAGGTTTCAAATAAAATAACAGATACTACAACATAATGATTCTCACCACTTTTTATATATCTT
NZPradTrx003621_C01_E01	NZPradTrx003621_C01_E01_frag_3596_1_100000_3_370	TTATCTAATCATCCTTTTACCCTAGTCTTGTATTGGCATTCACACTAGATTCAACTTGATATTTTTTCATGTACTTCGTAGAATTTAGACCTACTTTTTCCATTGACAAATCGTTTCTCT
NZPradTrx003623_C01_E01	NZPradTrx003623_C01_E01_frag_3599_1_100000_2_135	TTAAAACCATAACAATTATGTGAGGGGAGAAATTAAATAAAGGGAACGCACATCAGAGTTTCCCTATAGACTTTGAGAACAATTTTGCATGCAACAAGGTAGCAATATTTCAATAATAAT
NZPradTrx003626_C01_E01	NZPradTrx003626_C01_E01_frag_3602_1_100000_7_840	TTTCCTTTAAGGTTCTGACTACACATAATTATACAATGTGTATGAAATCACATAGATTGATTTCTCACGGATCTTAATGCTTGCCATGTTAATTTTGTAGCATCAGACAGGCATTCTAGT
NZPradTrx003670_C01_E01	NZPradTrx003670_C01_E01_frag_3646_1_100000_2_163	GTGGATTCGTAAATGAATTGAGGCCGGTCTGCAATTTGAAAGTTTGGGGTGCTCACTTGTGTTCTCTTCACGTGCCTTAATACCAAAGGTAGGCATATATAAGAAGCTGCTTCAAGAAAT
NZPradTrx003677_C01_E01	NZPradTrx003677_C01_E01_frag_3653_1_100000_1_0	GACACTCTCTCAAATTGTTGACCTGCCAAGAATATCAATAGGAAGTTATTTTATATTTCCAATTTTTTGTTTTCTATCAAGAATCTTTTCTAATAGGAAATGCCTTTTAGTAACTGAGGG
NZPradTrx003681_C01_E01	NZPradTrx003681_C01_E01_frag_3658_1_100000_1_44	TATCAAAAATGAAGCGGGATAGTGAAAAGATAAACAACGATTCACGCCATCAATGATGCTTCTTTGATAACAAATATGATAAATATCCATGTACAGAGAAAACTGTTTTAAAAGAAAAAT
NZPradTrx003684_C01_E01	NZPradTrx003684_C01_E01_frag_3661_1_100000_2_175	TCTGATAAAAGAATTTCATGGGTATCATGTAATGTGGCTATCTTCATAAAAAACCATGTATTACTTCAGCTAGTAGATTCTTTTCTACATTTTCTGGTATATTATTGTGTTAGATCTTAT
NZPradTrx003685_C01_E01	NZPradTrx003685_C01_E01_frag_3662_1_100000_1_16	TAATGCTTGAGCAACTTTCTGCTTTAGGTCTCGGCCTCCAGTTGCTTTTGCAGAGGATGACTTCAGATACGCACGAAGCAGCAAATTACTCTTCCAGTTTCGTGTCTTCACCAAATAATT
NZPradTrx003686_C01_E01	NZPradTrx003686_C01_E01_frag_3663_1_100000_1_106	ATTTCTTCCAACAGCTTATAAATGACTTTAAGTAATTCCAGGATCTCAACTAGGATAACTTTGCCTAATAGATATCGCTCATTGCTAGTTAGCTTTTTGGAGCTTTGTGTATAATTTTAA
NZPradTrx003696_C01_E01	NZPradTrx003696_C01_E01_frag_3674_1_100000_1_15	ACAAAATAGAATGATACAAGCATGACACACTCACAGCAACAAAATAGCACACTTGTATCGTTTGATGCAAACGAAGTTCAAGAATAGATGTATGTAATTATGTAGAAATTGACATGCTAT
NZPradTrx003697_C01_E01	NZPradTrx003697_C01_E01_frag_3675_1_100000_1_124	ATCTGTTTATCTTTCGTTAAAGTCTGTGGGATAAAGATTCTATCCGTGATGAATGGAGGCTGCAAATCCGTAACCTAGGATAGTCGTTAGATTCGTTAAAATGAATGGATGCATTAATGT
NZPradTrx003704_C01_E01	NZPradTrx003704_C01_E01_frag_3682_1_100000_1_68	ATTTTAATATAGCTTCTTAATATAAACTGCATAAGCGCAACGCAAAGATAAATATGTATGATTGATCTATTTTCATGTTGTTGAATGATGTTCCAAGTTTGAAAAGTAGAGACAGGTCAA
NZPradTrx003710_C01_E01	NZPradTrx003710_C01_E01_frag_3689_1_100000_1_71	TTTCATGAAGCCTGATTTGAATTTGCTAGTCTTGTTGAAGAAAAGGCACAAAGTAGAGGAGCACCCAACTTGGATGAGTTAAGGTGTCTAAATCATTTTATGGCCTTTTCCTTCTTAAAT
NZPradTrx003713_C01_E01	NZPradTrx003713_C01_E01_frag_3692_1_100000_1_18	TATTGCCACTGTACGCTGCTCTGGCCTTGAACAGGGTAGGGAATTAAAAAGGCCTTCAAACCCAATCGTTGTTCTATGACGCTTATATTAATCCAATTTCCAACGCAAAAAGTACGATAG
NZPradTrx003714_C02_E03	NZPradTrx003714_C02_E03_frag_3693_1_100000_2_151	ATTATCAATGAAGGGTATTCCGGCGGCAATGTGCTTAATGTCATATTTGCAGTTCTTTCCGGCAGCATGTAAGATGAATGTGCATTGCCAAATGCAGTATATTCATTAGATAAAGAAATT
NZPradTrx003752_C01_E01	NZPradTrx003752_C01_E01_frag_3730_1_100000_2_226	TCGCAGGGTCAAGTTGCTAGTGAGATGTGGGCTGAAATTCTCCAAGCCGAATTGCTTCAGACGCTAAGTTCCAGTGGGTCAAAATTCATAGGGCTAAATTCTTCCAGTGGGGTCAAGTTG
NZPradTrx003755_C01_E01	NZPradTrx003755_C01_E01_frag_3732_1_100000_4_486	GAAAATTTGTAGGCAGAACTGCATAACAAACATACGCATACACCAAACCCCAAAAACATAATACATGATAATACCAACAAATCCTATCTGCCACAATTAATCAGCTCATATCCACTATGA
NZPradTrx003774_C01_E01	NZPradTrx003774_C01_E01_region:1__172_frag_228933_1_100000_1_49	AAGAAAACGCTGCGCTGTGTGGAAGTTGGCTTATTCATACTTAGGCACGTCACGTTGGTTTTCGGACAACCAGGAGGCTTAAGGGCAGAGAGGGACACTGAAAGTGTCAACAAAATTAAT
NZPradTrx003782_C01_E01	NZPradTrx003782_C01_E01_frag_3757_1_100000_2_182	AAAATTTAATTTTCTTACATTTTATCATAAACCCCACAAAATATCGTGAGACCGTAAACAAAATTTTTCTCTTTTTCCTCGTTTACCGAATTGTTGGCTTACATCCAGTTGCTGAATTAA
NZPradTrx003796_C01_E03	NZPradTrx003796_C01_E03_region:609__743_frag_228936_1_100000_1_3	TGAAATTCCCCTATAGTTCTGCGGTCTGGCATTGCTGGCAAACGTGAGGAGATTGCTCAAGATAAATAGCAGCACCATAGGCCTGTAATCAGCGGAAGCCCTGATCCGAAATAACTCGTT
NZPradTrx003821_C01_E01	NZPradTrx003821_C01_E01_frag_3794_1_100000_2_127	AGCATTAACTATGAGGAATAGCGATAAAAAACTAATAGGGGTAAATGGATCACTAGTGATAAGCAAGAGATTTGGGCATTCTTTGTCTGACCTAAAAGATTAGATAAAAGAGGAACTGTG
NZPradTrx003883_C01_E01	NZPradTrx003883_C01_E01_frag_3855_1_100000_1_36	TGATGTTTAGGACTTCTTTGACACTCAATTGGGTCTTATACTTATAATCATTCGTTACCATGAAAATGAGTGAGTCTGCCCAGCAAGTTATCTTAACCACAAAACAAAAAGATTTAGGAT
NZPradTrx003887_C01_E01	NZPradTrx003887_C01_E01_frag_3859_1_100000_2_233	TTTTATTAAAAGTTCTTGTTTCCAGATGTGTTTACAAGGTTAAATTCATATTCGAACCTATCTTTATGTATCAGGCTCTGCAACATAATCTGATGAACAGTTAGGAGGATCAAACAACAA
NZPradTrx003887_C01_E01	NZPradTrx003887_C01_E01_frag_3859_1_100000_3_418	ATAATTTTCCATTGTTTCCTGCAGCCTCATACAGTAAATTTTGATACTGTGACAATTGATACTAGTTTCTTATACTGCCTAAGTTTAGATTCCTAAGTTGATAATACATATTTCATTGAA
NZPradTrx003911_C01_E01	NZPradTrx003911_C01_E01_frag_3884_1_100000_1_80	GGGAGTACCGTGACGTATATTTCTTTCCTTGACCGCTATTACTTATTATGGAAATTCAGATTTTTCTATTATCTCTTTAACTTTTAGTTTTTAAAGCACGAATCTGAACTTCTTTTAAAT
NZPradTrx003919_C01_E01	NZPradTrx003919_C01_E01_frag_3892_1_100000_1_29	TACATAAATCAATGACTCATTATACTACAGAGCATCTAATTAGATGTCAGAAATCTAAACTTTTTAAACAAGACAGGAATTAGATGTCAGAAATCAAAACTTTTTAAAACAAGACAGAAT
NZPradTrx003923_C01_E01	NZPradTrx003923_C01_E01_frag_3897_1_100000_1_2	ATGATCTGTTAAATATTTGGGATGATGGACAACTAGTCCTTGGTCACTCCCTAGGTAACAAATTTGAAGAAGCTGGGTGGCAGAGGGAGCGACTGAGGTTTCCAGGATGATCGGAAAGCA
NZPradTrx003928_C01_E01	NZPradTrx003928_C01_E01_frag_3902_1_100000_1_68	TTAGGAATGGTTTCAATTTCCAAAATTGTCATAACCAGAGGTATATTCTAGGAATATAATAAGAATGAAATCAATAATTTCAGTTTGAATATGTTTTCATTTATCAAATTCAATCGTGAT
NZPradTrx003963_C01_E01	NZPradTrx003963_C01_E01_frag_3938_1_100000_2_180	AAGGCTACTCATCGGCACACCCATACATTTCGAGGTTTATGCTCTACATCTCTTGGAATGGCCTCACTTTTTGGACATTTAATGATGGTTCAGAGTTACCAGGCTTAGATTTAGACTTTG
NZPradTrx003982_C01_E01	NZPradTrx003982_C01_E01_frag_3955_1_100000_2_138	CTGTATTGAGTTGTAGGCCTGATACATAGATATGTAGGGCATATGGGTGAAGTCCCAGCAGTGAATATTTCAATCCATGTTTGAAAATGTTGAGTAAATGCAGGTGGGCTGAGTTTGAAT
NZPradTrx003992_C01_E01	NZPradTrx003992_C01_E01_region:1__273_frag_228946_1_100000_1_1	TTTGTTTCACTCTGACAATTTTTATTGTCTTTCTTTTGGTTTCAAATAGGAAATGAATTCAAATTTAAGGTATACCGTTTTTGTAACATAGTTTGATGGAACTTAAAATCATGTTGTGTT
NZPradTrx004013_C01_E01	NZPradTrx004013_C01_E01_frag_3985_1_100000_1_11	TGTTAGGCATAACGTCTTTTGTTGTCAATTTGCCACTCACTTTGTGCATGCTGCCGTAGATTTGTGCCCTGCCGTAGAGCCAACTTGTGGAAACTGTGGGTTAAACCTGCAAATAAAATT
NZPradTrx004023_C01_E01	NZPradTrx004023_C01_E01_frag_3995_1_100000_1_72	ACACTAACATAGTTGTTTAAACCTTTGGCCTTAATTTTACCAGAAAAGGCTTTTTCATGCCAGAACTAACATTAAAGTCTTTTTCAGGCAAAAACTAACATTAAAGTCCCAATTGGTTAA
NZPradTrx004025_C01_E01	NZPradTrx004025_C01_E01_frag_3997_1_100000_3_294	TTCAAGGGGGAATTCACTGCACTTGAATAAATTTGAGGTACTTGTGATTGCAGTTTAGGAAATGTGTGTTTATTCTGCTTCTATCCCAGGTGATGGGCGGAGATCCGTAGCTTTCCTTGG
NZPradTrx004053_C01_E01	NZPradTrx004053_C01_E01_frag_4026_1_100000_2_195	CAAAGATGATAGAAACAAACTACTGATCTCAAAATTAATATCATGATCTCAGGAAGTTCAATCATTGGTGCTAACGAGGATAGGCCAAGGGCCACCATAACAATTTAGCATTCAGCAACA
NZPradTrx004055_C01_E01	NZPradTrx004055_C01_E01_region:1__139_frag_228953_1_100000_1_7	TTGCAGCAACCATATTTTCCTTTTCCTCTGAATGGATGCCAATACTACCGAACTGCTATTTGATCTTAGCTACTAGCCCTATCAGAAATTTGATTGATGCCCTGACAACAGCACTCAATT
NZPradTrx004067_C01_E01	NZPradTrx004067_C01_E01_frag_4039_1_100000_1_1	TTCATTCCTACCCAGATGCCTGGTATATTTCACTTACAACCCATGAATGACTGCTGACAAACAGAGAGTTTAGTACGTTAAATCTAATAGCTGATTAAATCCTGATAAGTGTAGGGTCCA
NZPradTrx004091_C01_E01	NZPradTrx004091_C01_E01_frag_4064_1_100000_1_26	ACAATAAAACAAAATACAAACTATGGATTGAAAGAATAGATGGGAAAAGTGACCAAGCCAATCAAGTTTGTAACGTTATTGAAGAGGATTCTATCATATATATTCCTTTCCAGTGGTAAA
NZPradTrx004120_C01_E03	NZPradTrx004120_C01_E03_region:150__525_frag_228957_1_100000_1_55	AATTTTCCCGAACACTGTTAACCTATCCGCTGACCTCCATTGTGTGAGGGATGCTGCATTCGTGGCCATTAATGATGCATTCAACGCAGCCATTGCAAATATGACAATGAATACTATATG
NZPradTrx004121_C01_E01	NZPradTrx004121_C01_E01_frag_4094_1_100000_4_586	AAATTTTGATGTGCTCCATGTCTTGAATATTAAAATAGTTTGTAGTCCAAGGACAGCTGTCAGTATATCTTCATTCAAGGGTGCATAAGGATACAAATAGTCAATCAAACCTTTACACAA
NZPradTrx004133_C02_E03	NZPradTrx004133_C02_E03_region:879__1026_frag_228959_1_100000_1_7	TTAAGGTCTAAATTAAACTTTACAGAAGTCTTGATGCAACCATGCTGGGGAGAGTCACCAAGTCACTGTAAATTTAGACATCAACTATCACAATAGATATAGAATATGGTGTAAAGAAAA
NZPradTrx004144_C01_E01	NZPradTrx004144_C01_E01_frag_4118_1_100000_1_102	CTTTTGTTGGAAGAATGTTGTCATTGACTTGCTCATTTAATGGAGGAGGTCTAAAAAGACATATCCTAACCGTATTGCACATCCATTGGAAGAATATTGCCAATGATCTGTCCATTTAAA
NZPradTrx004179_C01_E01	NZPradTrx004179_C01_E01_frag_4151_1_100000_2_204	ATTACCAGCAGAGTCATCTCAATCAAACTAAGTCTTTCAACATTATGATACAAATAATTCTTCTAAATACAAACTGAAGAATAAGCTCAACAACTTTCTATTAAGCAACAGTATAATACT
NZPradTrx004206_C01_E01	NZPradTrx004206_C01_E01_frag_4178_1_100000_1_8	AAATGAAAATACACAATTTATGTCCTTTTGAAATGAAATGGTATTGAAATTGTGAAAAGAATTTGATGTTTGAATTATTGAAGTAGATTGAATATCTGGATTCTGAACTAAAGATGATGA
NZPradTrx004214_C02_E02	NZPradTrx004214_C01_E01_frag_4186_1_100000_3_306	AACACCTCAACCCACCGTACACGCTACATCTCTGGATTTTGCTTTAATGGTGGAGCGGGTACGAAAGTCCAAGGGCGTATAGCACTGGGGGTTTACGCTGGTTGGACCAACTGAGTAAAT
NZPradTrx004227_C01_E01	NZPradTrx004227_C01_E01_frag_4200_1_100000_1_2	AATTCTATAATTTTGGTAAATAGTATTACCATGCACATTTGCAAACATGTAAAGTAATTTTTTTCTTTTTTCTAGTTGTTGGTCATGAATGGCCATGGGAGAGCAAAGTCAACTCCTGTT
NZPradTrx004233_C01_E01	NZPradTrx004233_C01_E01_frag_4206_1_100000_2_187	ATTACGAAATCTAAATAACCCAAACCGAAAAGAAAATCCAAAGAAAAACTTTAAATTTGCATGCTTTAAATCAAATTTAGCATTCCTGTATTTTGAAAAAGGAAATGTCAGCAAAGCTTT
NZPradTrx004235_C01_E01	NZPradTrx004235_C01_E01_frag_4208_1_100000_3_295	TAAATTTGAATATTTTGAATTATATAGTTTCTCGTATTTAATGCTGAATTTTATTGCATATTTTGTATTGCCGAATCTTTGCCAAACCTCATGGTTACTGAACTTGAACAGGAACTTGAA
NZPradTrx004250_C01_E01	NZPradTrx004250_C01_E01_frag_4223_1_100000_3_316	GAATTCACGATAGTTGGATGCATTATGAACCTGATAATTTTTTGATACAACAGAAATAGCCTATAGGAAAAGACCTCTAAACCCAAAATGATGTGAATTGGCATTCAAAAGTTTTGTAAA
NZPradTrx004259_C01_E01	NZPradTrx004259_C01_E01_frag_4232_1_100000_1_78	CTACTTTTCTAACGGATTCAAGATCCATTAAAATCATCTTTTGTAAAATTGTAATCTTAAAAAACATGACATAGACTATGAAGTTATAACTAGTGTTAAAATAATTATGTAAAAGAAATT
NZPradTrx004262_C01_E01	NZPradTrx004262_C01_E01_frag_4236_1_100000_1_63	ACTTTCTATCTGAAACTGAATGAATAAAACCTATACCTTGCTTTCTCCTTTATAGACTAGAAGAAGAGAAGGTACAGTGTCTTTGGACATATGCATAACAATGTCTTAACTGAAATAAAC
NZPradTrx004293_C01_E01	NZPradTrx004293_C01_E01_frag_4267_1_100000_1_89	TGATTATGGCTTTTAGAAATTATCAAGTCTAGATGTTCTTCTGATTAAGTCCCTAATCAAAAAATGTATTCCATAAAGTTCTTTGGTACAGATAAGAAATTAATACAAGAAACTAAGTTT
NZPradTrx004297_C01_E01	NZPradTrx004297_C01_E01_frag_4271_1_100000_2_194	CTTTTCTTCATTATCCAAAATAAATTACGAAGGTAAAACAATTTCCAACAATAATTTGAAACAGTCTGCAATCCCAGGTATAGTAAAAATTCTTTATGCGGCATTCCAAAAACTTTTTAT
NZPradTrx004298_C01_E01	NZPradTrx004298_C01_E01_frag_4272_1_100000_1_2	TTTTATTGCATGCAGAAAACGAAAATCTGAAAACATGCATATGATGATGACAAATTGGATGAAGTTATAATCAGAGATTCTTCGGACCGAAACAGAAAGTTGCTTCATTAAAGCAGCCAA
NZPradTrx004311_C01_E01	NZPradTrx004311_C01_E01_frag_4285_1_100000_1_112	AATAAGTATATGAGATCATAATAGAAAATGACTGCTTTTTCATATAATTGTTTTCATGATATTTGATAAAATAATCTGGAACCTAGGTTGCATAATTTGATCTTGAAAGGTTGTGATTTT
NZPradTrx004315_C01_E01	NZPradTrx004315_C01_E01_frag_4289_1_100000_1_118	ATTCATCAACTGAATTACAGGGACAATAAATTTATCCAACCCACACAAAATGAAAGTCTACTTATCACTACATCTGAGAAAAGAAATGTTTATAATGATAGTCAAATAAGATTGTAAAAA
NZPradTrx004325_C01_E01	NZPradTrx004325_C01_E01_frag_4299_1_100000_3_317	ATTTATTGTATTCGAAGGGAAGAGCAGGGCTTTACCTCATAAAGGAGCAAAACCAATTCAAACATGCATTAACAATCATACTTTCTTTGTGTTAACGATCATACTAGCCACAGGAAAGAA
NZPradTrx004344_C01_E01	NZPradTrx004344_C01_E01_frag_4318_1_100000_1_89	TTTTGCTTCTATAGTGATCATTTATTACATTAGAGTGGGTGAATCTAGTTCTGAGACATGTGTTGAATCATCAATTGTTTTTATATTTTGTCAGATCAACTCTATATATTAGAACCATGA
NZPradTrx004353_C01_E01	NZPradTrx004353_C01_E01_frag_4327_1_100000_4_580	TATCTTCTGCTACAATTGCCACTTGGCCCTCTAGGAGCTGGAACAATGAACAACTTGACCTCCCTTCTTTCGATGACTTCGACTTCTTCTACAGGCTTGGGAATGTTGAAATTGTAATTT
NZPradTrx004355_C01_E01	NZPradTrx004355_C01_E01_frag_4330_1_100000_4_512	TGTTATCTTATATTATTTTGAAATAGTTTCTATGACTATAAAATCTCCTTTTCTCTCTGTTTAGTAGAATGCTAGTGTCTGGCATTTTTGGTTAAGAGGCTATGTCTATATGTATTTAGT
NZPradTrx004367_C01_E01	NZPradTrx004367_C01_E01_frag_4342_1_100000_2_213	AGAGTGTTCCGACGTTTCATCCTACTTACACAGTACAGTTCAGCTTCAGCAGTCCATCTACAATGTTTTGTTAGTTTGTCTGAGTTTTTACTGGACTGATTGTGGTTGCAGAGATTTCAT
NZPradTrx004380_C01_E01	NZPradTrx004380_C01_E01_frag_4353_1_100000_2_148	TAACATCCTCGCAAAGGATCAAAGAACCTGAATAGGTGCATTTAAATATCCATGCTAACAGAGTACCATTTAGCACTTGCTCTAGAACCGAGATGGTCGAATGGAAAAGAATCTGGCATA
NZPradTrx004402_C01_E01	NZPradTrx004402_C01_E01_frag_4375_1_100000_1_50	CAATAATTGGTGGTTATTTACACCAAGGCTACCCACATGAAGCCTTGACATTTTTCAATAAAATGCAAGTCCAGGGTATACAACCCAACGCAATCACCATAATTAATGTTATAGGTGCTT
NZPradTrx004409_C01_E01	NZPradTrx004409_C01_E01_frag_4381_1_100000_3_458	ATCAAATTATGGGCATTATAAGAAAGATCTATAAGGAATATCACTCTGAACAAGACCGAGTGTCCTTTATTAGAACTGTTCTAAAGGAAAACCTTCAAACTGCAGCTTATATCAATAAGG
NZPradTrx004419_C01_E01	NZPradTrx004419_C01_E01_frag_4392_1_100000_2_163	AATCAGCCCACCCATACACTCTAATGTGATCAAAATTCCCATCAATGAATTAACTATATGGTGTAAAGTTGGAAAAAGGAATATTATATATATTGTATTTTTTTGCATACCTTGGGGTAA
NZPradTrx004424_C01_E01	NZPradTrx004424_C01_E01_frag_4397_1_100000_1_102	CTTTCGGAAAATTTCAGTGTCTCATCTCTTCTTGTTACAAATAATGGTGCGATAATTATTGACTGACTGGAGAGACAAGTTCAGGATGCCGAAACCTCTAATTAGGTAGGTACTTTCTTT
NZPradTrx004437_C01_E01	NZPradTrx004437_C01_E01_region:1__247_frag_228973_1_100000_2_127	TCCAAAAAGAAATTATACAAACTGACCTCTGGCTATGGGCCATTAACTTAAAAATTGAAATGAATTGGAAACCCTTTACGTTGTCGATTAAACACAAAGGCAAGGAAGAGACGATGTTTA
NZPradTrx004437_C01_E03	NZPradTrx004437_C01_E03_region:385__650_frag_228975_1_100000_1_11	AAACAGATCTTTGTGCACCATAACGTCTCTCAGAAGGCACCGGGATAATTGGGACTGAAAGAAACCATCAAACACTAGAGTTGCAGAGGAGGGTTTCAGAGCAATTAACAAACATAATAG
NZPradTrx004439_C01_E01	NZPradTrx004439_C01_E01_frag_4410_1_100000_3_325	GTGCAGAGCTGATTTGTCTCTGCGGAACTGCCATGCCTGCGCTCTCTATTCCCTCTATTCCATTCGCCGGGAGTGTCCAAATGCTCTGGGCGCTCGGGTCCAGCTCGACGATTGCTTCCT
NZPradTrx004447_C01_E01	NZPradTrx004447_C01_E01_frag_4417_1_100000_1_11	ATTATACTCAAGGGTATGCTATCTAACTTCAGATGTTATGAATAGCCTTGTTACATTTTATTGAAATATCATTAGAAATTGATATATAGAAAAGGGTGCAAAATGGGAGTGATTTTTTAT
NZPradTrx004476_C01_E01	NZPradTrx004476_C01_E01_frag_4443_1_100000_1_44	AAGACGAATCTGAGCAGAGAACAGTGGAAGATGAACCCCCAGCTGTGCATAGAACAGTGGAAAATGAATCCCCATCTGAAGAAGTGAATATCGATGACTCTGATGAAGAGGAAAATGCAA
NZPradTrx004508_C01_E01	NZPradTrx004508_C01_E01_frag_4476_1_100000_7_971	TATTATAGCTTAGCATGAGTTGGAACAAGTAATGCTAATTATCAAGAATGGACACTGGAATGGCGTACAAATTACTTTGCAAAAATGGGATATGCATTGGTGTAAGGAACATGTGAATTT
NZPradTrx004512_C01_E01	NZPradTrx004512_C01_E01_frag_4480_1_100000_3_331	CAATATGTACCTCTTCTACTTAAGCTCAACTACTTTGACTCAAACACCCCTGTTTGCACAATAAATATATCAAAATTATGAATTATAATCATCATCATGAAAATATAACCAACATATCAT
NZPradTrx004514_C01_E01	NZPradTrx004514_C01_E01_frag_4482_1_100000_1_67	AATTTGAACATGGTTTTAGTCGTGTTATACTACTTGTGGCGGGCTGGTTTTCATAAGAAGCCTTGGGAGCTGGGATCTTCAATAGACTGCCTCAAAGGTTGGACATCGTTGCTCAAACTG
NZPradTrx004516_C01_E01	NZPradTrx004516_C01_E01_frag_4484_1_100000_1_116	AAAGAGTTGTGTGCACTTATGAAATATGACTAAAATGTTCAAGTAAATGATGCATACAACTGAAATCAACAATCAAAGAATGCAGCATTTTCTACATCAAAGCTTAGTCTCCATATCTAT
NZPradTrx004533_C01_E01	NZPradTrx004533_C01_E01_frag_4499_1_100000_1_74	TTTTAGGTTTCAACTCTACAAGATACATTTATGTGATTTGAGATTTGGGTGCGTTCTTTGAATTGACATCTGTTCCTTAATATCTATGATAGATAATCAAACTATGATATATGTTCATTA
NZPradTrx004543_C01_E01	NZPradTrx004543_C01_E01_frag_4510_1_100000_1_3	ATATCTATGAAGTGGACTTCAGGGAACATCAAGAATGTTTTATCTCCTTTGATGATAGGCATGTCAGACATAATGGTTGCATGCAACAACTCAGATCACTAAACCAGGGACAAATTTCAT
NZPradTrx004559_C01_E01	NZPradTrx004559_C01_E01_frag_4526_1_100000_1_44	TTGAAAAATTAGGCTCAAAAGGGAAAACAATTGTTAATAAGCTTAAATTCACGGAGCAGGGCCATAATTTTGAAATTATGGCGATAATTACCTAAATTATCCCGAATCACGATAATTTCA
NZPradTrx004566_C01_E01	NZPradTrx004566_C01_E01_frag_4533_1_100000_2_200	TCCGTGGATTTTCATTTCTTTTGGATGGGGAATTCAAAATCTAGGGTTATTCAGGAATATAGCAACTAGTGTTTGATGTGTAGAATTGTTTTGTACAGGTGATTCGGAGTCAGCAAAATT
NZPradTrx004570_C01_E01	NZPradTrx004570_C01_E01_frag_4536_1_100000_1_63	AATAGATTGAACGTTTGAAATTCAGGTTGATTTTAACAGGACTGCTTCCATTATTGAATTCAGGTTCAATCTAATCTGTTGTGTGCAGAAGACAGGTAATCAAAATACTGGTTTATACAT
NZPradTrx004582_C01_E01	NZPradTrx004582_C01_E01_frag_4545_1_100000_1_118	TTTTCCAGCAATATATATTTTGATTGGGTTGAGTATGTTTACCATGTATTTGGTAGTAGTTCATTATGCTTATTTTATGTTGGATATTGTACTGCGAATATAATCTAAAATTTAAATTGA
NZPradTrx004588_C01_E01	NZPradTrx004588_C02_E03_frag_4552_1_100000_1_2	TTTTTACATTGTAAAACGTATAGTCAGAGGATTTTAGAAAATGTAGCTACGCATATTTTCATAAAAGGCCACTTGTGTCTATGATTTTTTACAATTATTAACAGCGTTTGAAGAACCAGA
NZPradTrx004592_C01_E01	NZPradTrx004592_C01_E01_frag_4556_1_100000_2_200	ACACAAATATAAGAGGGGATTGGGAAATAAGAAACTATGGATGATAGGAAAATGGGATTCATGATGATCTGCTAAATTCATTGCTTATTTTGCCACTGCTTGTCTCAATTATAAAATTTG
NZPradTrx004603_C01_E01	NZPradTrx004603_C01_E01_frag_4568_1_100000_1_95	AAAGTTGAAAACAGAAGGGAATGGCAAATATAACTATATGCGTTAAACTTTTCAAATGCATTCCCGTAACCGCAACGTTTTAATCCCCGTTTTCAAATGCATCAGATTATCGTTTTTCAT
NZPradTrx004608_C01_E01	NZPradTrx004608_C01_E01_frag_4572_1_100000_1_63	AAATTATATGATTTTCTTAAATCAATCTCTTTTTAATGCTAATCCATATCTAAATTAGATAATGGAGTTGGTTTTGCTGACTGGGTTGTTGAAATTTGTCTTGGTATTGTTTTGTTTTGT
NZPradTrx004618_C01_E01	NZPradTrx004618_C01_E01_frag_4581_1_100000_1_32	TAATGCAGCCATTGTTGAAGATCCACTGGATGCTAACAATGGTGATGATCATACTGAAGAAAGTGCATTCCACACTTTTTAAGAAACCCACACATTGACGACAAGAATAGATCTAGTGCT
NZPradTrx004629_C01_E01	NZPradTrx004629_C01_E01_region:1__276_frag_228998_1_100000_1_2	ACTTTGAATATTTGGTCCTTTATCTCCTTGGTAGAAACGGAGAAGCCATCCCTGTGTTTGAAGAAAAGCTGCATGGCCCTTGCAAAATTGAAGGTAAACTTCTTGCAACACAGAGGCACA
NZPradTrx004633_C01_E01	NZPradTrx004633_C01_E01_frag_4595_1_100000_1_114	AAAGAATTTTTAGCTGAGAACCTTCCATAGAAGTGAGTAGTTCGGGTTTTAGTAGACATGTCTATTACCTTAGCCATTGTGATATCCTTCACGAATACTAGCCTTGTGTTTGCTTTTGAT
NZPradTrx004655_C02_E03	NZPradTrx004655_C01_E01_region:1__483_frag_229002_1_100000_3_279	AAAACAACACGAGACAAATAGAGACCAGTCTCAGAAAGTTTTACAGTGTTAATTAAAGACCATCCCTTGGCTATCCAGCCCGAATTTAAGGAGCAATAGAAGTTACAATACCCATCGGAA
NZPradTrx004655_C02_E04	NZPradTrx004655_C01_E02_region:483__816_frag_229003_1_100000_2_161	TCTCTGCAGAACAAGGAACTTTGAACCAAGTAGACGGTATTCTGGAGTTACACAATAACAAACAACACTAAACCACCCAGGGCATAGAACCCCAAGAACCAAAAGCACCACTCGATCCAA
NZPradTrx004657_C01_E01	NZPradTrx004657_C01_E01_frag_4618_1_100000_2_125	ATGTTACATTGCTTTGTATTATGTCCGTGTGTTCTCATGTGGGCTTAGTGGACAAGGGCCTTCAGTACTTTGATTGCATGAGTAAGGATTATCAGATGACACCTGTAATGGAGCACTATA
NZPradTrx004669_C01_E01	NZPradTrx004669_C01_E01_region:1__123_frag_229006_1_100000_1_2	ATCCCACACGCTCTGAAAATTGAAGCTCCGTAATTATTCGTGGCAACTACAAGCAATTTCAGCAGCTCGATTTATCATTCGGGAAGATGAATGTACAGTGGCCAAATCAAATTACAAAAT
NZPradTrx004695_C01_E01	NZPradTrx004695_C01_E01_frag_4655_1_100000_2_564	AAAAAATATCGAAATCTTCTATAGCAAATATGCAAAAAAACCCTAGGCAGCAGACAAAAGAAAAATGGTAGCTGAAGAACCCAAGAAAAATTTCCAGGAATCTTTGATTAAAATGTTATA
NZPradTrx004704_C01_E01	NZPradTrx004704_C01_E01_frag_4664_1_100000_1_84	ATCTTGTTTTTTCTTGTACTTTTTGTAGTTGTAGATAACATTAGCCAATGACTCCTATTTATTTTGTTTTACTTCATTTTCTTCACCTATATGTGTTGGCAGAAAATATTAGAAAAATTT
NZPradTrx004720_C01_E01	NZPradTrx004720_C01_E01_frag_4680_1_100000_3_299	CAAACAGTACATTCGTTTGTACAGTTTCAGTGCTGCCCAAGGAATTAATGCTTAACCATGGAATTAGAAGAAGAAGAAAATGAGGTTTTTGTGTTTTAATCGGTTTATTACTTATGCAAA
NZPradTrx004742_C01_E01	NZPradTrx004742_C01_E01_frag_4704_1_100000_1_27	CATCATAGTTAATTTGTTCATCAATGTCATTTGCCCTTGCATTAGCTTATTTGTAACTTTATCGAATTTATGGGCAAATGCTTGCAAAGTAGGATCCACCTAAGAGCTCGGCTTAATCTT
NZPradTrx004744_C01_E01	NZPradTrx004744_C01_E01_frag_4706_1_100000_1_35	TAGACAATCTATCCAATTTTTCATAAATTTCTGGCATCTGTGGATGCGACCTGTCGCCTGAGAGGAAAGCATGAACCTGCTTATTGACCTCAACCCAACTGCACCCAGGTTTCTTTTTAA
NZPradTrx004750_C01_E01	NZPradTrx004750_C01_E01_frag_4712_1_100000_1_95	ACATTAAGAAAATTACTTTTCGTATTAACCCTTAATGACGAGAAGGCAAGTTACATAAATCTATTAAGATTTAAAAAGTTCAATTTTAATAATAACTAATCTCAAACATGCATATTTATA
NZPradTrx004751_C01_E01	NZPradTrx004751_C01_E01_frag_4713_1_100000_2_194	AGATTTAAAACTGTGGATATTTTGATATCAGAAGCAAGCCCTAATACCTATAATTCTCGAAACAAACCATTCTAGATCTGAGGATAGGAAGAAGCTTTGGCACCTTGAAACTCGTCTGAT
NZPradTrx004754_C01_E01	NZPradTrx004754_C01_E01_frag_4716_1_100000_1_44	TTCTTTCAATTAATGACTTTTGTGCCATGTAGGCATGATGACCTAGGAGAAAGGAGGCGCCTAAGAAACTTTAGGGGGGCATAATTACTTTCTTGGAGCTCGACATTGAGAAAGGATACA
NZPradTrx004761_C01_E01	NZPradTrx004761_C01_E01_frag_4724_1_100000_3_410	TTGCACAAAGTTATTTTACATGCATTAAGAGAAAATTTTTGTATGGAGAGCTCAAACTAATTTTCAGGATTTCTGTATATCACAATTGGTTTTGCTTTTTCAGCCTATATGAAATAATTT
NZPradTrx004770_C01_E01	NZPradTrx004770_C01_E01_frag_4733_1_100000_3_346	ATTAATGGCATGTATAGTAAAACCAGAACATAAAAAATGTGAAAACAAATATTGAATCCTAATTTTGAAACTTCAAGGTGAATATGAAATCGGGGATTAGATAGGTGGGTGCATATTAAT
NZPradTrx004775_C01_E01	NZPradTrx004775_C01_E01_frag_4738_1_100000_1_47	ATAGAACATTAAAATAAACGCAGCATGTAAGAAAAACCTAAAAATGCCCTCGAAAAGATTTGAGCTCTTGCTAAACCATTGAGATCGATGGCTTATGCCAAACGACAAATGTATTTAAAA
NZPradTrx004782_C01_E01	NZPradTrx004782_C01_E01_frag_4745_1_100000_2_144	TAAACGAGCGTTCTACGAGGGTTCTGGCAGCAGCTACGATGTGGTTTGCTCCAATTCCATGCTTAGATGGTATGCAAGGAATGGTAAATTAAATAGCGCATGCAAACTATTTGATGAAAT
NZPradTrx004786_C01_E01	NZPradTrx004786_C01_E01_frag_4748_1_100000_1_57	TTGGAATTCATGAGACGAAAATTACGGTACAGATGAATGGCTGGAAATAATGAATCCCAATAAAATGAGACCTTGAGATTCACCCAAGAGAGTATGGCCTTTCCTGGTCTGGTTTTGGTA
NZPradTrx004787_C01_E01	NZPradTrx004787_C01_E01_frag_4749_1_100000_4_509	TTGACTCAAATGTAACTCCACACTTGTTTGAGTGGCTTCGAACGTATTGATGTGTCCATGTTCTCTTAGTGGCTTGGAAGGTATGCACTGGCCATGTAGTGTAACAAGGGCATAAACCCA
NZPradTrx004789_C01_E01	NZPradTrx004789_C01_E01_frag_4752_1_100000_2_128	TTGTTTTATCTTGATCTGTTAAACCCTAGTTCGAATTTTACCCTAGAGTTGTAGAATGTTAGATCTATCTTTATCATGAAGGAATTAATGTTGTTCAATCGCTTGAAATCTGTTTTGTTT
NZPradTrx004790_C01_E01	NZPradTrx004790_C01_E01_frag_4753_1_100000_1_58	AATTTATTAGTGAACGTTTGTTAATTAACCCTGCAGATTTACAATATACTCAGTTGTTCCCTCTTTAACTGTATGTTCATATCAACCTCAAATGCTGTCTGTTGATAGAGTTATTACAAT
NZPradTrx004802_C01_E01	NZPradTrx004802_C01_E01_frag_4765_1_100000_2_183	AATGAGTGTGCAGTACATTAAGTAGAAGAGCATTTCAGCAATTCAGGAGGATAAAACTCACGTCCATATCCTCAGCCCAGGCTACTAGTAAAAGAGAGATGATGCTATGTTTTCTTATTT
NZPradTrx004809_C01_E01	NZPradTrx004809_C01_E01_frag_4772_1_100000_4_509	ATTGGGTGGGTTTTTAGACCTCGCATAGGTTTTCCTTTTCGAGATGTCAATAAACGAGTTTCAGTCTCATTTATGTGTTTTGTTTTTGACAATATTTTTTTGAAACAGGTGATGTCAATG
NZPradTrx004835_C01_E01	NZPradTrx004835_C01_E01_frag_4799_1_100000_1_3	ATTTTCACATCCAGCAAGTCATTATATGAAGATTCACTCTCAAATTCCTCGAGGAGGCATTCCCTAAAAAGCCATGATTTCCTACAACCAGTAAAGGAGATTCACCCACAAATTCCTCGT
NZPradTrx004843_C01_E01	NZPradTrx004843_C01_E01_frag_4806_1_100000_2_206	TTTAAGAAAAGTAAAACAGATATTAGGATTGCTATTTGCTTCAAAGATAATGTTGGATTCGCAGTGGGGAAATCTGTAGAATCAGAATGATAAAATTTCAGTCAATTGTATTTGTTAATG
NZPradTrx004844_C01_E01	NZPradTrx004844_C01_E01_frag_4807_1_100000_1_118	GTAAAATTAAGAGAATAAAGAAGCTCTAATATAATTAAGGTTTGGTAATCTCAGAATCTGTTTAGGGTTTGCTCTTTTGTCGACCTTGTCTTTGGAAACTTAAATGACTCAAGAATTAAT
NZPradTrx004865_C01_E01	NZPradTrx004865_C01_E01_frag_4828_1_100000_3_307	TAGAGGAAGGTTGTGCGCATTTCGACATAAGCATCCTACAGTCGCCTCTACAACCAACCTTCTTATCCATCCACATCGACATTGCCATCGTCATCTGTCCAATTTTTGCTATGCCCATTT
NZPradTrx004876_C02_E02	NZPradTrx004876_C02_E02_frag_4839_1_100000_1_29	AATTAACTCGCAGTATAAACCATCCTCCAGGTATAATGTACATCTGATTTATCCCACAAATAATACAAAATCTTTAGTCCCAACTGGCTATATGAACCCATCTAATTTGGACTGACGATA
NZPradTrx004883_C01_E01	NZPradTrx004883_C01_E01_frag_4847_1_100000_1_11	AGGGAGAAAGAGTTGGGTATCGCTAGTTATCATTATTCCAAACAGATGGGGCTTCTATTTTAGGGTTTCACATGAGGGAGAAAGAGTTGGGTATGGCTAATTATTATTATCCAAACAGAT
NZPradTrx004884_C01_E01	NZPradTrx004884_C01_E01_frag_4848_1_100000_3_361	AAAACTTCTAGAATGTCAGGTAGGGTTCTGTTGATGATTACCAATCTCAGGAATGGTTTGAGTCTATCCAGGGTTCATATCCCTGAATCGTGAGCATCCCCTACCATGCACTGTCGACTA
NZPradTrx004904_C01_E01	NZPradTrx004904_C01_E01_frag_4868_1_100000_2_199	TTTTTGTCTGCAACATGAAAACGCATGCGAAGAGTTTTTTCCTAATTCAGTTGGAACGGTAAAGTTTCGCAGTTTTCTTGGGAAATCAATCTCACGGTAGATCACAATTCAATCGTCTAA
NZPradTrx004922_C01_E01	NZPradTrx004922_C01_E01_frag_4886_1_100000_1_8	TACATTGCTGTTGTGGTATTCGTTTACTTAGTTACCGAAACTAAATAGTACTGGTTTTCTTATATAATTTTACCTTTGTTACAGAAATGTGGTGAGGCTCAGGAGGGGTTCAGAGTTTCA
NZPradTrx004936_C01_E01	NZPradTrx004936_C01_E01_frag_4899_1_100000_2_190	AAATCTATATTGTACACATGATGGTGAATGGAGGTTTTCTGAAAATGCCTACTAAGCCTCACAATGGAGGAGAAGCACTAGCTCAGATCTTAAAGAAACACTGAAATGTAAAACAAGAAA
NZPradTrx004940_C01_E01	NZPradTrx004940_C01_E01_frag_4904_1_100000_3_268	TTTACATCTCTTCCTCGGGCATTGGCGCAACGACTTATAACTAGCTAGAAAGACAAAAAAATGGAGTCCATCAATTATGGTTTGGAATCTGGTTCTCACTAATGTTTGGAAAACCAATTT
NZPradTrx004947_C01_E01	NZPradTrx004947_C01_E01_frag_4912_1_100000_1_55	CATTCTTCAGTAGCAGATTCACCCACTTCTATTTTTACAGCACCGCCATTATTTTGACTGATAGGATCACCACCGACTATTGGTGAAAAATAGCCCTCCTTAAATCCAGCTCTATTTCCA
NZPradTrx004974_C01_E01	NZPradTrx004974_C01_E01_frag_4938_1_100000_2_236	CGAATTATATCACCTTCGCTAGTGTCCTTAATGCTTGTGCTAGCTTACACTCTATTGAACAAGGAAGAAATTTACATGGCTTGATAATCATAAGCGAACTTGAATTGGATGTCTTTGTCG
NZPradTrx004987_C01_E01	NZPradTrx004987_C01_E01_frag_4951_1_100000_1_32	TTTCAACATTAGTTGTAGTGCATAGGACCAATCTGTTGAAATTCGAAGAGATATTGGTTGAAAGGAGCAGGCAATATTATGAAATTTGATATTATGTGAGAGAACCCATTAAAATTCAAA
NZPradTrx004989_C01_E01	NZPradTrx004989_C01_E01_frag_4953_1_100000_1_103	ACAGTTTCAAAATTTTACTACTCAGAAGGAAATCATAGATTATTAATTTCATGTTTTCAAGATTGACAATTTATGGTTATATTTTTTTGCAAACATGAAGCAAACACAGGTTAATATTCT
NZPradTrx004994_C01_E01	NZPradTrx004994_C01_E01_frag_4958_1_100000_1_95	TTAGACATTTATTACTGCAGAATGACAGGAATGTTTCCTAAATCTGTAGCTTTCCACGTCTTATTTTCCTTTCCAAGAATTCACGTATAACCCTCATTCCAGTAATTTAATTGCTGTTAT
NZPradTrx005000_C01_E01	NZPradTrx005000_C01_E01_frag_4964_1_100000_3_380	TTGATCAAGAAGGAGTCGACCTTAGTCAGGTTTTTAAAAACAATTGGTTTAAATTAAGGAGATAGTTCACGAGGCAAGTGGACGAACTCATAATAGGTATCAAGACATAATTGCAAAAGT
NZPradTrx005021_C01_E01	NZPradTrx005021_C01_E01_frag_4986_1_100000_2_156	ATAATATCATAATTCACAATAAAACAAAGCATTTGCCTCAAATATGTCAATGCAAACAAAGGATGCAGCGGAGACTTCAAAAAAATATAATAGCCATGAGATTTAGCTTTTGTTCAGGAA
NZPradTrx005031_C01_E01	NZPradTrx005031_C01_E01_frag_4997_1_100000_1_102	AATTTTCTGGTTTCTTCAAGACTTTTTCGAATTTTCTTGAATCTACCAATTTGGTTAATAAGCAACAGTCCCGGCAGTTAATTTCAGAACGAATGAGAGGATAATGAATGAGGATAAAGA
NZPradTrx005032_C01_E01	NZPradTrx005032_C01_E01_frag_4998_1_100000_1_7	AGATACTGAGACATTCCGATGAAGTATTTAGCAGATTGGAGGAGAAACTTACGGACAGAAAAGAACTTGCTGTCTTGAAGACCCCAAATGAGATTCGAATGGAGAACCAGGACAATCTCA
NZPradTrx005055_C01_E01	NZPradTrx005055_C01_E01_frag_5021_1_100000_4_469	AGATAGAATGGAAGAAACAACAGCGAACCCCTAGAAGAAATTTCACAAGAGAGATGAATGAAGATTGATGAAGAGTACAAGCACAATGGGTTCAAGATAGCCTTGATCTAGTCCATTTTT
NZPradTrx005059_C01_E01	NZPradTrx005059_C01_E01_frag_5025_1_100000_2_236	CCAAAATTTGAAAGCTTGTGTTCTATCTTCGGCCTTGTAGCCACTGTACCTGGACCATTATTAGATCTGACAATGTCAGATGGAGATTGATATACTTTTAACCTATGTTGCACTGGTTTT
NZPradTrx005068_C01_E01	NZPradTrx005068_C01_E01_frag_5035_1_100000_1_1	GAGTCGGAGTTTTAAAACTATGCATATGCCTCGTCTGCCGACACGGGTAGGTAAGGGGATTTGAACCTCCAATATCTTGAAACATAACACTTCATTTTCACGGCACTTGCAAATTGAGCT
NZPradTrx005071_C01_E01	NZPradTrx005071_C01_E01_frag_5038_1_100000_1_5	AATATCCATGTTAAGAGATTATTTCAACTTTGTGCAGCTGACCGAAATGAATCTTACACAATAAAGCTGGAACAACCCAACATCTAAGCCTGAAGCCATCACATATAATAGAAAAGTTCA
NZPradTrx005074_C01_E01	NZPradTrx005074_C01_E01_frag_5041_1_100000_1_3	AAATCTGTACGGCCGGCAACTCTGTAAAACTCAATTTGAGATAATGCACTTAGGTTGTGGAGGACAATGTCCTGCTCAGGTTGAGGTTGGGGAGAACATTGACCCCTAAGGTCAAAGAAA
NZPradTrx005087_C01_E01	NZPradTrx005087_C01_E01_frag_5052_1_100000_2_222	ACTAAATGTTTTTAAGGAAATACAACTCCACTATTAACAGGGAGAAAAATCAAAAATAAACTTTAAACAATAACGAGGTTATCATTCAAAGATCAGCGTTATATAAATGTTATTGAACAA
NZPradTrx005098_C01_E01	NZPradTrx005098_C01_E01_frag_5064_1_100000_1_65	TTAAGTTTTATATGCTTTAACAATATGCAAGTTATTCAGTTGATAGGACTAACGCCTGCAAAATTGATTGGCATACAAAACTTGTATACATTAAAAGATGTGAAATGCTAAAATAAGAAA
NZPradTrx005099_C01_E01	NZPradTrx005099_C01_E01_frag_5065_1_100000_1_21	TTAATATTTTTCATAAGATATTACATTACAACAAGAACTTTGCCCACTAACGGGTTGAATTCACACAACACAATTTGGTCCACGATTGCCTTTGCTTTTGACCTGAAATAGTCAAATATA
NZPradTrx005106_C01_E01	NZPradTrx005106_C01_E01_frag_5072_1_100000_1_29	AAATTTGCATCTATTCTTGACACTAGAAAGAAAAAAAAAAGACATGCAATTTGCTAAATTATCAATTTCTCTCCTTGTTTCAACAGACAAGGTCTGCATATCAAATCCATTGATGGTCTT
NZPradTrx005109_C01_E01	NZPradTrx005109_C01_E01_frag_5075_1_100000_1_83	TCTAACAGACAAGATTATCAGAATGGATAATGAAAAGAAATACAAATGTAGAACTAATCCTGTTAAAGAATTTTAATAACTCAAATTGAAATACTTGCCTTAATGTTTCCTTAAAAGCAT
NZPradTrx005111_C02_E04	NZPradTrx005111_C01_E02_region:208__566_frag_229025_1_100000_1_55	AAATCCCAGCAATTTTGACAGTTTTACTTTATCTTGATTGCCGCTTACTATACATGAGTTTCTGCATTTATGTTCCTTTTTTCATTATTTCTCGACAGATTTCCATTCTTTGAAGTTTGT
NZPradTrx005114_C01_E01	NZPradTrx005114_C01_E01_frag_5080_1_100000_2_136	AACATAACCTAACAGAAATTGACGTGGATTTTCAATCATGCCAATTCCTGGAATTATTTAATATATCAGAAGGAAAAGTGGTCCTATAATTAAATGGTTTGGATTACATATTCAGTCTTT
NZPradTrx005116_C01_E01	NZPradTrx005116_C01_E01_frag_5082_1_100000_1_115	AAATATTGTCCTCTGCTCACGCCTTCGAATCCATCGGCTACTAAGGGTTTGATGCAGAGACAATCTAAAGAACTGATGGTGGACGTGCTACCCTTAGATCGGGATCGCCAAAAGGAAGAT
NZPradTrx005123_C01_E01	NZPradTrx005123_C01_E01_frag_5089_1_100000_2_163	TTGTGTTTAAAGCTGTCTTTGTTTTCATGATTTGCTTGCATAAATGCATATTGGATTTCTTAAGTGCATATACTGCCAATAAATTTGTTTTTTGAAAACTGCTAAAAGTCCCATGATTTT
NZPradTrx005128_C01_E01	NZPradTrx005128_C01_E01_frag_5094_1_100000_1_7	CTTTTTCATCAAATGAAGATTGTCATAATTAAAATAAATCTTGCTTTCCATAAAAGACTGGACTAAGAAAGGTATATAGAGTTCTGTGTACAAGCAGATATTCCTTGCAACTTCAACAAT
NZPradTrx005143_C01_E01	NZPradTrx005143_C01_E01_frag_5109_1_100000_1_77	ATATCTTCAAAGGGTCGAAGATTGTTCTAGGACAATAGTCATTCCATTGAGGGATATAACAAGTGTGGAACAGTTCTGGAAGAAACTGAGACTCAGAGACTCTTGTGGACTGAAGAAAGA
NZPradTrx005147_C01_E01	NZPradTrx005147_C01_E01_frag_5113_1_100000_1_2	TACAACATCTCGATTCTCATCACGTTGGGTGTGGAGTCTCATTATCTTCCTAATTTAGAGGACTTGTTCCGGTCACGTTTGGATCCAAGTCCCTGACGAGGGGGTGTGGGGGGCGGTGTT
NZPradTrx005172_C01_E01	NZPradTrx005172_C01_E01_frag_5138_1_100000_2_167	ATTTTAAAATTAGGGTGACAGGAAATCATCAATAAAACATTTTCCACCAAGGTAGAGAATCCAATAAAAATTTAAATCGAGGCACTCACATACTCGACAAAAATACCAGATTCATTCATT
NZPradTrx005178_C01_E01	NZPradTrx005178_C01_E01_frag_5144_1_100000_1_2	TTTGTCCCTCTTCTAAATATTGTCTCATGTAGTGATTTTGTTTTTGAGGATGCACCAAAAAAGAGTCTTGAATTTGTAGGACCTTTTAGTTTCTAGAGCAGTTTCCACCACCATTCCTAT
NZPradTrx005179_C01_E01	NZPradTrx005179_C01_E01_frag_5145_1_100000_2_214	AAAAAGAAAAGGGTAACCAGAGGAAAGACATTCTGCACAGCCTTACACTAATCTAACCTGACTTGGTCAGATAGTTATTGTTAGTCCTCGCTGAGCTATTAGACTACAGAAATTTACAAT
NZPradTrx005199_C01_E01	NZPradTrx005199_C01_E01_frag_5163_1_100000_1_80	TTATAGTGCACTTGCACAAGCTACATCTCAGTCAGGCGCTTTGCATCCCCTAAAGCAATAGAGAGAATGGCACATGCACTGCTTATTTCCTTTCGAAATTTGTTTTCACTGTTCAGTATT
NZPradTrx005207_C01_E01	NZPradTrx005207_C01_E01_frag_5171_1_100000_1_84	TTGTACAATTGGTAACTACCACAAGTAAGAGAAAGCCTAAAGAATATGCACATTGATTCTAAGATTGAAACCCTACAATGTGTAATCAAAACCCTCTTATTCCAAATGCATAGCTTGATT
NZPradTrx005210_C01_E01	NZPradTrx005210_C01_E01_frag_5174_1_100000_1_84	AGTTGTGGGTTGAGAAGTGCCTTACAATTCTTGAAGTTGGAGTAGCCGTGGGCTAAGGTAGTTGTTCGATGTTATTCCAAACTCAGTTGTGTTGAGAAGAAAGGGTTTCTCTTTAATTCT
NZPradTrx005235_C01_E01	NZPradTrx005235_C01_E01_frag_5199_1_100000_3_299	ATCCAAGATTATATTAACTTAAGATATAAATGGGATCGAGTTTAACATATGTTATTGTGACTTCAAGTTTGAAGATTTAGCGATGGTTCGTTTTTCTATGCATTTGGGTTTAGAATAGGA
NZPradTrx005238_C01_E01	NZPradTrx005238_C01_E01_frag_5202_1_100000_1_102	TTTGAGAAAATAGCTAAGGAAGACTGCAGATAATTCATAATGGTGCTTAAATCATTTTATGGAGGTACAAATTGGATGAAGAAAGTAGCATAGTGTGATGGCTAATTAACAGGTTGAATA
NZPradTrx005240_C01_E01	NZPradTrx005240_C01_E01_frag_5204_1_100000_2_161	ATTCTACAGCCCGAGTGGGGGTGGGAGTGATCCATGGCCTCTTTCCGTGCCTGTGTAAAGTTGTTACATTGAATGTGATCATTGTATTGACTCTTTCCGTGTCTGCGTAATGATGTGAAT
NZPradTrx005243_C01_E01	NZPradTrx005243_C01_E01_frag_5207_1_100000_1_29	AAGAACAATTATTTACTCTTGTAACATGAATTGTCCTTGTGAGAAGCCATGTGCTAGAGTTACTTGGCTTGTGTGACGCAAGTAAAGAGTAAAGTTTGTGAGATGCAAGTGTGGAACTAA
NZPradTrx005304_C01_E01	NZPradTrx005304_C01_E01_frag_5268_1_100000_1_2	CAGGTCTTGTGGACAAACTTGTGAAGGTTGAGCTTGAAAACCAAACTCTGAAACAGTCTTTCTGATAAATTCAGTGTCTCAGTGGCCTTTTCAGCCTCCTACGGGAGTCCAAGTGATACG
NZPradTrx005329_C01_E01	NZPradTrx005329_C01_E01_frag_5293_1_100000_1_36	AAGTATTTGATCACTTATAAACAGATCACAATAATCAACATGCAATTATGCAAGAACCAAACAAGTGTCTTTTTGTCTAACATCAAGTTAAATGGCTGTCCATGACAAAGATAAATCAAA
NZPradTrx005331_C01_E01	NZPradTrx005331_C01_E01_frag_5295_1_100000_1_6	TCTCATTGTTAAGCTTTTCACTAATCTTAGGTGGGAAGCTCTCTTCACTCATCGTTCATAATGAGCAAAAACACAAAAAGTGCATCATAGACAATGGTAGCCAAAAAACCTTTTTTCTTA
NZPradTrx005354_C01_E01	NZPradTrx005354_C01_E01_frag_5318_1_100000_2_153	AAAAGGCCAGTTTTTGTATTTCCCCACAGTTGTGCGAGACAACTTTGCAGTCTCACGAACATGTCCATACAATCGTACAGATAGTTTGTATAGGTCGTACAGCAGTTTTCCATTGTTTCT
NZPradTrx005363_C01_E01	NZPradTrx005363_C01_E01_frag_5327_1_100000_1_25	TATATTTGAAATTTCTAAACCATATACAGTTCTTAGCCTCATTAACTTGCTGACCTGTTGTTATTTCACTTTTGTAATTAATAGATTAGATCCAGGTATCTCTGAAAAGTACATTTTAAA
NZPradTrx005374_C01_E01	NZPradTrx005374_C01_E01_frag_5338_1_100000_1_2	CTCAATAAATGTATATACAGCAATCTAAACATTTGACTCCACTTACGACCCAATGCAACTGTAACAACACATTGGAAGTACTCCTTGTTAAAAAAAGGAATCAATAGTGCTGGGCAAGTA
NZPradTrx005378_C01_E01	NZPradTrx005378_C01_E01_frag_5342_1_100000_1_81	AGAGTTCACGCTAACAAGGCTGACACTCAATAGGAAATTATTATTTGTATGGCTGAGCTCCTGGAAAGAAAATGGACAGCATTAAAAAGAAGGACACTCTTCTGACTAAGAGAATCACAA
NZPradTrx005379_C01_E01	NZPradTrx005379_C01_E01_frag_5343_1_100000_1_109	ACTTCTCTATCTGGTTCTGAAATTGCACTGCTAGGTACCTTCTCCTTTCTCCTGGATGTTAACGTTGGGATTGAGTCGTCATTGTCTCCTAATTTGACACAATGTTTTCTTCCTATACCT
NZPradTrx005391_C01_E01	NZPradTrx005391_C01_E01_frag_5355_1_100000_2_219	AAGGCTTGTCACAAATTGAAAGGGGTCCTGAGAACTGCACTCCCATATTTGTGTAGCTGTTTCCGATCTCAATCTCTTCGCCTTGGAAGAGAAATGTAGGTTTGAGAGGGTTTTCTTTGT
NZPradTrx005393_C01_E01	NZPradTrx005393_C01_E01_frag_5357_1_100000_2_145	GTATATAACACAGCAATTTACAGGTAGAATCAAACTAAATTGTTAAACATTAAAAACATAACTACAACGTGTCATACTTTAAAAACTGGCGGCTAACAGGTTGAGACTCGGAATGTGTTG
NZPradTrx005406_C01_E01	NZPradTrx005406_C01_E01_frag_5369_1_100000_1_49	TCCTTGTGCAGAACTGTTTTGTTCTTGATGAGGAAGGTGCATTAATGAGGACACATTAGTCGTTAATAGGCAGGGACAAAGCACATGCATATTCCAGATTGCGAAGACACAGATCCCAAT
NZPradTrx005409_C01_E01	NZPradTrx005409_C01_E01_frag_5372_1_100000_1_11	TCAATATGCAAGACTCAAAATTGATAATGGAAAAAGTATGAAGAGGTGGTAAACTGGTTTTTACATGCACATCATTTGTGAACTATCGGTAGTTCTCTAGACCGATTCAACACAATACAA
NZPradTrx005428_C01_E01	NZPradTrx005428_C01_E01_frag_5392_1_100000_2_273	TTATTATTTGGAACACTGCTGTAATATTTAGAAAAACAAGGTGCCAAGTTATGGAGAATGACTGCTGATATATTTAGAAGATGAACCTGCTATTTTTGTGTAAAGGTGCTGCTGATTTTT
NZPradTrx005475_C01_E01	NZPradTrx005475_C01_E01_frag_5440_1_100000_1_90	TTTGTCTTGTAAAATACCTTGTTCTTGATAAATGTTTGATCTTATTGTCTAGCGTATGGAATGCATTGATTATCATAGACTTTTCTATTGCACCATTTATTATCGAAGATCAATTGAATA
NZPradTrx005504_C01_E01	NZPradTrx005504_C01_E01_frag_5469_1_100000_1_108	TGAGGCTATAGAGTAAGAGTGTAATTCAAAATCATAACAAACTTGACAAAAACATTGGAAATTAAAAGAGAGCACCCCATATAATACTGAGAGTAAAGATTGGAAGTTAGGCATCATTTA
NZPradTrx005512_C01_E01	NZPradTrx005512_C01_E01_frag_5478_1_100000_4_391	ATACCTAGATATTCAACGAGAGCCTCTTTTATCGTGTTATATCATGGCATTCAAAACTGTTATCGATATGGTCTGTAAGTTGTTTGGGAGGATTTCTTTACCTAGAGGGAAATTATCAAT
NZPradTrx005516_C01_E01	NZPradTrx005516_C01_E01_frag_5482_1_100000_2_134	TTTTGTGTTCCTTCATGAATCTATATATTGGTAGTGTCAGGGCCCATTTCACTAAGAACTTGATTGTTGTGGAACCATACTTGTAGCCAATTGCTATAGAATCAATTTGCTTTGAACTGT
NZPradTrx005523_C01_E01	NZPradTrx005523_C01_E01_frag_5489_1_100000_2_222	AGAGGTGGGATGTGTAGGCTTGATTGTCAGGGAGATAGTTATATTTAATTATCAACATGATTAGAATAGTGCTTTTGCCCAGTTGTGGATACAAGGGAATCATAATGAGGTAATGCAGAA
NZPradTrx005525_C01_E01	NZPradTrx005525_C01_E01_frag_5491_1_100000_1_109	AATATTTCTTCTATGGCGAAAGGCCAGTGGTCATGGCTAGTTTTTTAACCGTGCTCTCGTAGTCTAAATGATGATGGTGAAAGGATGGGCATGCTAAAGTTTCTTTGAACATATATAAAA
NZPradTrx005533_C01_E01	NZPradTrx005533_C01_E01_frag_5499_1_100000_1_12	TATTTTTTATTATATTAATAAAATTTCCCTTCGTTTATGTTACTAAAAAACTGATTCCTTATCCAATATATAAGGAACAGAATCACCAGACTAAAAGCAATCCTGACCAAGAATAGCATT
NZPradTrx005566_C01_E01	NZPradTrx005566_C01_E01_frag_5530_1_100000_2_137	TACAAAGCAAAATTTGCTTCAGATAATCATAAGCCTACATGGTGGTAGAGTAAGATCTGTAAGAATAAAGCCCTGAAAAAGACAAGAATTTTAGAACACCCTGACATGGATGTTTTGCAG
NZPradTrx005577_C01_E01	NZPradTrx005577_C01_E01_frag_5541_1_100000_1_71	AAAACACCACACTCATCAAGCTTCCACAAGGAACTGTGCAAGCATCAAGAGGACGATTAGATTTGAAGCAAGAGAAATCGATTTAGAAGATAATGAGAATGTACACTTAAATATATAGAT
NZPradTrx005579_C01_E01	NZPradTrx005579_C01_E01_frag_5543_1_100000_1_2	TACATTAAATGTTAATTAAGTTTACTTTTACATAATTTTACCTACTTGGCCAAAACCATGAATGCTCTCAGCAAACAAGTGGACCAGTCTAGATTAAGTGGCTCTTATTAAGCTCCAGGA
NZPradTrx005591_C01_E01	NZPradTrx005591_C01_E01_region:1__399_frag_229043_1_100000_2_207	ATCGTCAAACGGATGTGGATGGCATGAGCCTCATAGACGTATCTGCAGAAGACGACAGCCTCTTGTCATCCCCCGCTTTAAAGTTACATAACGACGCGGATCGAACTCTTGATTTCCATT
NZPradTrx005647_C01_E01	NZPradTrx005647_C01_E01_frag_5608_1_100000_2_197	GATAGGATAATGACTTCCCAATGGAGGCATATGGTCGGAGCGCGAGTTGACATATATAGGATTAGGGATAGCGTGACCCACTGAGAGGTAGTGTATGTTTTGCCCTTGAGTACACACTTA
NZPradTrx005669_C01_E01	NZPradTrx005669_C01_E01_frag_5629_1_100000_1_101	ACAAGTAGATTCACTTCTGATTCTGCTTCTGCTTCTGCACATTGCATCAGAACATTTTTATTGGAACATTCAGGCGATAGCGCTTGAAAACAAAACTATTTCATAAATAATTCGTTGTAT
NZPradTrx005670_C01_E01	NZPradTrx005670_C01_E01_frag_5630_1_100000_1_33	AAATATCACGATTTCGCCATTTTATCACAATAAAATGGGGACATTTGCAACACTGCTAAAACATCTTCTTCTGCAAGTTATATTTTAGTGACATACCAGAAATATGGTTTTAAGAAATGT
NZPradTrx005720_C01_E01	NZPradTrx005720_C01_E01_frag_5679_1_100000_2_157	TTTGTTTCAATTCAGAAGAGAAATGGAGAAAAGAGAGTAGACTAGCAGTAAATACACATTGATTTGTGCTGTATCCTAAGGTACATCATCTACCATTATGGCTCCAATTAGATAATGTTT
NZPradTrx005737_C01_E01	NZPradTrx005737_C01_E01_frag_5696_1_100000_3_337	AAGTATTGCCTGTGTAAAAAAGAGATGATAAAATTCCACATTAAGTTGGTTCTTTTGCTGAAACTCTGCAAAATGTTTGGTTGTTAGCACCGTGCAGGACATTGCACAAATTGATAAATT
NZPradTrx005760_C01_E01	NZPradTrx005760_C01_E01_frag_5718_1_100000_1_31	AGTTTTAGTACGTATTCATGCAAATTCCCGCCCCTTACCACGACAACAGGAAGAGTACCTTGTTTCACCCACTAGGATATGGGATTATGTCGGTTCTCAGGATGATGGTGATGATGAGTT
NZPradTrx005768_C01_E01	NZPradTrx005768_C01_E01_frag_5726_1_100000_2_125	TTTTTAGATGACCTTCTTGTGCCAAAAAAAAACCCTAGCCAAATTTGCATTCCTCCTTCAAGAGTTGCCCAGAATTGGAATTCGCTTCTCCTTCTAATACAATACAAAAAATCCTTGCTA
NZPradTrx005773_C01_E01	NZPradTrx005773_C01_E01_frag_5731_1_100000_3_329	AGAGCTTGCACTCTGCAATGTAACGGAGGGGTTTAGGATACTTCAGAGTAGTATTTGCTGGAAGCTCAGCCATTGTATATCCAAAAGTCCATGTTCTTCTGTGTCTTTTCCTTAGGAATT
NZPradTrx005790_C01_E01	NZPradTrx005790_C01_E01_frag_5748_1_100000_1_84	TTTGTTACTGTCCTCAACTATCCTGTTTTAGGAATCATAAAAGAGAGTAAACATGAATGACTTTGTAATAAGATACTTGTCCTTTAATATTTTGTTGCTCTGTTTAATGCTTTTGGTTAT
NZPradTrx005798_C01_E01	NZPradTrx005798_C01_E01_frag_5756_1_100000_1_80	ACTGAATAAGAGTAACCGGGAAAGAAGAAAAATAAAGGGGATAAGGAGCCGAGAAACAAACAATGTTCTTATTGTAAGATTTTCACCCATGTTTGATATTGTGGTCATTACCAATGAATT
NZPradTrx005802_C01_E01	NZPradTrx005802_C01_E01_frag_5760_1_100000_2_180	AACTTCTGACTTGTGAACAATTTCTCTGCCCTGCTCGATGGCGGATTGATTATAACGTTCCCTGCTTCTGAAGTAACGTGACGGTCCATGGACATTTTGAGCAGAGGACTCAGGCACGAT
NZPradTrx005812_C01_E01	NZPradTrx005812_C01_E01_frag_5768_1_100000_2_153	ACTGTATTCTTTCCCTCCATTTGTTTGTACTTGGCGATGGGTTGATTATTATTAATTTCAGAACCGATTAAGCTAACATAGAGTTCATGCTGTTCTTTAATTGAACAATGTACATACCTA
NZPradTrx005813_C01_E01	NZPradTrx005813_C01_E01_frag_5769_1_100000_1_63	CTTTTTATTAAAATGTAGGGAGAAATAAACTTATCATCGGTTTAAGTTGTCTGGCTGGTTGATCGGTTTTTTGGAAGCTTGTCATTAAACCTTTTTTATTAATGTATGTTGGCTTTTGGA
NZPradTrx005818_C01_E01	NZPradTrx005818_C01_E01_frag_5774_1_100000_1_59	AAAATTGCAAAATGGGGTGCCAACAGAAAACCATCTCTTGTACATTGCATTAGATTTTAAGTAAAATTATCTCAAGCGAACCCTTTTCCCCTTTCACTAGAATAGAATACCAACATCTTT
NZPradTrx005866_C01_E01	NZPradTrx005866_C01_E01_frag_5822_1_100000_1_18	GATAAAGCATACAGCATTATTACAAGCAGAAAGAAGAGCATGGGAGTGGAAATGATAGAATAATAGCAGTCTGCCGGACAAGTCCTACTACTGCCACATTTTGGAACTCAAGATTTTATA
NZPradTrx005878_C01_E01	NZPradTrx005878_C01_E01_frag_5834_1_100000_2_125	TTATTTGCAAAGAGTTTCCTAATCACTGGACTAATAGGATTTAAGGGAGATGTAGATGCTTCAATAGTTTTCTTGGTAGATCTCCTCTTTCTTGGAACTATGGTATTGTTTGGAGGACTA
NZPradTrx005918_C01_E01	NZPradTrx005918_C01_E01_frag_5872_1_100000_2_195	TCAAAGGAGTGTTGTTGTTTCCCCAACAGAGGAAGGGGAACTAAAGGTACAAGAGAGAGATAATGTACCTAAGACAAGAGAGTCTTTATTGCTCAAGAAGGTGATGTTGAAACCAAAGAA
NZPradTrx005931_C01_E01	NZPradTrx005931_C01_E01_frag_5885_1_100000_2_175	CGGTCGCTGAGATTGCTATGAGCAACATTGTAATCTATGTGGGCGGATCGTAATGATTAAAATTTCCTAAAATGGTTGGTGCAAGCCTCCCAAATCATGGAGACATATGGTGTTTAGTAA
NZPradTrx005961_C01_E01	NZPradTrx005961_C01_E01_region:1__128_frag_229061_1_100000_1_1	TATATATTCAGAAAATATGGATGAGGTGTTGCAGCTACCATCATCCCAGCCGTGTTGCTTGTGACAAGCGTGGCGTTCTTTAATGCTGGTGATGGCTATGTTTGGAGTCATACCTTTGCT
NZPradTrx005991_C01_E01	NZPradTrx005991_C01_E01_frag_5943_1_100000_1_89	TTATAATCATATGGTGTTTCCTTTCCAGAGTGTTTGGCCCTTGTTTCTTTTTTACAATATTTTTGGATATTAACTGCAATTAGCAGGGCATGTGGGTATTAAGTTGTTCTCCATTATACA
NZPradTrx006008_C01_E01	NZPradTrx006008_C01_E01_frag_5960_1_100000_3_288	TTCTGCGCGCGTTTCGAACACCGCCCTTGCAATGATGGATTGAGGAGGGTGGAAGCAGATATGTAGGGTTGTTTATTCGTTCAATCCGACCCATGACGCCAGTTGAGAAGGATTCACGAT
NZPradTrx006042_C01_E01	NZPradTrx006042_C01_E01_frag_5994_1_100000_1_20	AATTGACACACATAGGTGGAACACATAAGAGATGTTAATCTTTAGTGACAATAGCCCACTACCTTAATCCCGTGACCCTTAAACCACTAACCTGTGTAACCACATCTCATCTATAACTAA
NZPradTrx006048_C01_E01	NZPradTrx006048_C01_E01_frag_6000_1_100000_1_35	TTCTAAAAATGGCTAATAATGAAAATAATATAACACATGCCCAATATAGTCAACCTTGTTTCATAGAATATTGCTCCATATTATTCCACCATGTACTTAATAAGCTTCGATCTCAATCAT
NZPradTrx006053_C01_E01	NZPradTrx006053_C01_E01_frag_6005_1_100000_1_88	TAAGGAAACTATTTACAGAAATCATATGTCAGTACAACAAATTTACGTTAAGTAACAAGTATATGAATAATTGTATGCACCAACAAATCCATGAACTGAATAACCATATTTGATTTTCAT
NZPradTrx006060_C01_E01	NZPradTrx006060_C01_E01_frag_6012_1_100000_1_118	CAATTGTCCTTTACGTGGATACAAAGCTCTCCATCCTTAATTTTGATGTACCCTAAATGGAAACAAACTTGACTCATGGAATTATAACCTAGCAGCCTACTTTAAATCCTAGATTAATTT
NZPradTrx006061_C01_E01	NZPradTrx006061_C01_E01_frag_6013_1_100000_1_32	GATTCTTTTACGCATTGATTAATTGTCTTTCTGCTACTCAGTTGAGTAGGTTCTTAGGCTTGGATTGTCTTTTGAGTAGGTTTGAAGTGGATAGTTTCAACGTACAGGAAGTTCAAATTT
NZPradTrx006066_C01_E01	NZPradTrx006066_C01_E01_frag_6018_1_100000_1_18	TTTGTGGCCTTTAAAAATTTAAATTTAATGATACCTTTGATCCTTGAATGTTCATATGGGGGCAGAACCAGAGGGAAAGCATAGGGCTTGGAATAGACATGGGAGAACTATGGGATTGAG
NZPradTrx006102_C01_E01	NZPradTrx006102_C01_E01_frag_6054_1_100000_1_0	AAATTATTAATCCTAATCCGTTCATCACCTCAAGATTCATAATATTACTTGAGGCTTTTGAATCTATCATGCAATTGCGAAACAACAAACTATTAACAATCGAAGAAATTTAGAAAGGAA
NZPradTrx006153_C01_E01	NZPradTrx006153_C01_E01_frag_6105_1_100000_1_44	AGTCTTTTGTTTTAGCCCTCCTTAGCAGTCCTCTTGTCTTGTTGTTCTTCTCTTCAATAAACTCGGCCTGTTTCTCATGGGTTATGTTCAGCCCTTACATACCAGCCTATACCTAGCCTT
NZPradTrx006158_C01_E01	NZPradTrx006158_C01_E01_frag_6110_1_100000_1_28	ATTTATCAAACAACAAATTAAATTAATCACATGACATGATATGAGTGTTTATTACAACAATGTGAAAATTTACACCACAATCAATACTGTTGTATGCCCTTTACCGGAATTTCTGCTTTA
NZPradTrx006244_C01_E01	NZPradTrx006244_C01_E01_frag_6194_1_100000_1_79	TATAGTATATCCATTTTCATAACATTAATTTTATTTGATATTTGCATCATTCTGCCAGATCTTTTACGTTTACTGTAATGTTGAAAATGTACAATCTTCTACAGTAAAGACTACAAAATT
NZPradTrx006260_C01_E01	NZPradTrx006260_C01_E01_frag_6209_1_100000_1_27	GACATAATGATCCAAGCTTGGGATGATACCGTGATAGCAATACATGGACTCAAAATAGCGACAACCTTGGTCTACAAGGCCTACATGGCTACAAGAATAGAGAACAACAATAAAAGTAAT
NZPradTrx006315_C01_E01	NZPradTrx006315_C01_E01_frag_6261_1_100000_1_78	TACAATAAAGAGTATATCCGAGGATGTAGAAACGTTAGATACATTCTGCATATGCAAATCGATTGCTTACTAAGATTTTGAAATAAAGGTGTTAACCTTTTTTAATATCAACTTATAACG
NZPradTrx006322_C01_E01	NZPradTrx006322_C01_E01_frag_6268_1_100000_1_84	AATATTCTATATTTGCTAGCTGGTGCATTTATGTAGAGCTGGGCAGGGGACTGCAATATCAGGTAATCTTAAGATATGATGAGTGAAATTGGACCTAGGTTGTGGATTACAAACATATAT
NZPradTrx006327_C01_E01	NZPradTrx006327_C01_E01_frag_6273_1_100000_1_33	TAATTTTTTGACTTAATTTTTACAATTAAATATGAAATATAGCGAGATGCCTCCTTACATATGAAGGCACCCTTAATCGTTCCTTCAAATCTAAAATATTAAAGTTTGCAGAATTTCAAT
NZPradTrx006362_C01_E01	NZPradTrx006362_C01_E01_frag_6306_1_100000_2_233	TGTTTTGTCAAGAAGTGACCCAGCTTCATGAGATCATTGTGACATACCTGATCAAGTTGGTTCCATGTATGACTATTTTCTAGTCCAAATTGAGTAGTCGTGTCTCTGTTACTATATTTC
NZPradTrx006364_C01_E01	NZPradTrx006364_C01_E01_frag_6308_1_100000_1_18	TAATATCCTCCATCAAATGACTCAACTCATCACTGCTGGCCAATTGCTTGTGATATTCAACAACACTCCATAAGAGCACGGTGACTGTGAATTCCATTGAGAGGCCAAATTTAACATTGT
NZPradTrx006366_C01_E01	NZPradTrx006366_C01_E01_frag_6310_1_100000_1_148	TTACAGAGAAATCAGATGTCTATAGTTATGGAATGCTTTTACTGGAGATGGTAGGGGGACGGAAGAACATCGATCCGAAGGTAAGCCGTTCCAGTCAATATTTCTTTCCCGATTGGGCTT
NZPradTrx006370_C01_E01	NZPradTrx006370_C01_E01_frag_6314_1_100000_1_33	TTGCTTAGATGACTTATCTTTGTGTTTTGCATCCTGCTAGAATGTTTCTGTTTCTTTCTTAGGCCCTAGGGACATCTGCACAATTTGGATGGCAAATGTTAAAATGTAAACAATACTATA
NZPradTrx006377_C01_E01	NZPradTrx006377_C01_E01_frag_6321_1_100000_1_55	CTCAAAAATCATTAATGCACGTGCTAGTGGAAGACTTTGTAGAAACCAAAGATCATCCTTAAGAAGGCATTTCAATAAACTCATAGTGGTGCAGATCTTTTACATCACTTTAAAATCAGT
NZPradTrx006391_C01_E01	NZPradTrx006391_C01_E01_frag_6335_1_100000_1_18	AGTCTTAATATTATGATTGTCATGAAAAAACATCATGCAAAGCGTCCATAGATGTTAACATGGAAGATCCAAATGACTGTGTAAATAACGGTGGAAATTTTTGAGTTTCTTAAAACAAAT
NZPradTrx006402_C01_E01	NZPradTrx006402_C01_E01_frag_6346_1_100000_2_122	TACTGGAATGGAGTAACAAATAACCAATCACGGTGATACAGCTAGCAAAGGTATCTTCGAGACAAACGGGGACAATAAGAGCAGCATGCGACAGGGAGAAGCTGGAGAAGGCAATGCACA
NZPradTrx006460_C01_E01	NZPradTrx006460_C01_E01_frag_6402_1_100000_1_5	TAAGAATGTTGATGAAGTGGATTTGAGACATGTCCAACGGAAGAAAATTTTGGTCAATATCTTCACAAACTTGGCAGTTTGCTCAAGTCAAAATCCAACTAATTCAAATTTAAGAATATA
NZPradTrx006482_C01_E01	NZPradTrx006482_C01_E01_frag_6423_1_100000_1_21	TCAAACACAAAAATGAAACCAGGACAGTTTGATTAGTGAACTGCATAAAAAAAAGCAAGATACTTGCAAGTTACAAGATAAGAACATTCAGATCAAAGTGAGGTAGAGAAACAGAAAATA
NZPradTrx006508_C01_E01	NZPradTrx006508_C01_E01_frag_6449_1_100000_3_398	ACAGATTCACACCACACCCATCGCTGTTATTGCTGCCAAAGATCTGTTGAAGCTTTCTATAATTTCGTCGGAGAGCAAATGCCCACCGAATTCATCGTCGACTTCCTCGGATTCTTTGCT
NZPradTrx006510_C01_E01	NZPradTrx006510_C01_E01_frag_6451_1_100000_1_2	TTTTGTTCCCTAACAACAAAATACTACATTTATTATACAGGGATGACATAGTATGCATTGTGTGAATTATTGAAATATTTCCAACATATAGGGCAACGTTATTCAGTTCACTAACATGCA
NZPradTrx006511_C01_E01	NZPradTrx006511_C01_E01_frag_6452_1_100000_1_4	ATTACAACGATAATATAAAAAGCTACTATTTTATTTCAGCTGCTCATTTCTCCAAATCGCAAGACCTGCGTTGCACAAGCTGCTGAGGTGATAGTGGGTGACCTTAGACGGTTCCTGTTA
NZPradTrx006539_C01_E01	NZPradTrx006539_C01_E01_frag_6480_1_100000_1_28	TGGTACAGACTGTCGTTGTACAATCTGCCACGGTAGATATCAAAGTTGTACGGTCTGTTGCCATAAAAACCATTCCTTTATGGTCCTCTGCTGCCATTCAGATCACATCATACATCGAAA
NZPradTrx006542_C01_E01	NZPradTrx006542_C01_E01_frag_6483_1_100000_1_32	AAAATATATAAAAGAAAATTCTTAAAAACACACACATGTATGTAATGTTAAACAGTAAGAACTTAAGAAAAACTGTGATATGAGCTCTAATACCAAATTTTATACCATCGGACAACAAAA
NZPradTrx006546_C01_E01	NZPradTrx006546_C01_E01_frag_6487_1_100000_1_0	AAATATATTCTTAGACATTGCGTGTTTTTTCGTTGGAGAAGAGAGGGATACGGCGATCAGAATATGGAATGGTTCACGATGGGACGGCTATTTGGGGCTTCTAAATCTACAAAAGAGGTG
NZPradTrx006551_C01_E01	NZPradTrx006551_C01_E01_frag_6492_1_100000_2_164	AAAACTTGGATAAACCCCAATAACCTCTCCCAGCCTCTTAATAAAAATGATCGAGGACAAGGGTGAGTCAACTCTGCAACGTGAGGGATCCTTTCCCCACCCACCTATATATTCTCCATT
NZPradTrx006554_C01_E01	NZPradTrx006554_C01_E01_frag_6495_1_100000_1_89	TTCTGTTAGTAATGTAAGTATCAGATTTTAGCAAAAACAAGAGTAAAAGAAAATATAAACAAGATATTGGCTTTTGCAGCAGCTACCCTGGAACCAAAGGAAAAACGAAGTACCTTTTAG
NZPradTrx006577_C01_E01	NZPradTrx006577_C01_E01_frag_6519_1_100000_1_25	TTTTTGGAAGCTCTTGCCAATGATTAATAAACATTCTACAATTGGGGTTTCTTTTCAATTTGAAATGCTTTTGATGAACACCCGCAAGCAGCAACTATTCAATGTGAGACATTACAATGT
NZPradTrx006643_C01_E01	NZPradTrx006643_C01_E01_frag_6584_1_100000_2_190	TGCTATTGAAATAAAAGTATCAGTCACATGTACAAATAATAAAAATATGCAGAACTTCACCCTTTGCTTCCCATTATCAAGAAAACACCTAACATAGTACATAAGTTCTTATCACAAAAT
NZPradTrx006644_C01_E01	NZPradTrx006644_C01_E01_region:1__367_frag_229086_1_100000_2_186	ATTATCCTTTTTCTTCTCTGCATCGTCCTTCTTCGAGTCGTCCGGTTTTGGAGCACCAACGCTGACAATCTGAGCATTTTTTCTGAATTTTCTTAATTGTTTCATGATGTCCACGGGATC
NZPradTrx006646_C02_E02	NZPradTrx006646_C01_E01_frag_6586_1_100000_1_27	TACATTTTTCTCAAGATAAGCATCAATGAATAAATAAATATATCTACAGCTAGAATCTCAGAATCTAGGACTTGAAAAAACTGAGATTGTGAATTTGTATAACTACAACCAATAAAGCAA
NZPradTrx006652_C01_E01	NZPradTrx006652_C01_E01_frag_6592_1_100000_1_32	AGTGTCTGCTTCAATTTATCAAAGGTATGCCACAGTTCATATGTCAAGATCTTCAAATATTAGTATCTGCCCTCAAAGAATCAAGCTCCCAAAAGTCTGATATACGTCTAGTTATAAAGT
NZPradTrx006655_C01_E01	NZPradTrx006655_C01_E01_frag_6595_1_100000_1_18	TATAAATAAAATAAATCCATGGATGTGTAGTTGAGGGTTTGTTGTGAAAAGGATCTCATTGTCTAGGAGGAGAAGTTGGAAAGCGTGAAAGAGAGAATTCTAGAAGAAGGATTAAGAATT
NZPradTrx006667_C01_E01	NZPradTrx006667_C01_E01_frag_6608_1_100000_1_11	TAGCAGCATGACACTACTTACTCTATACATTCCTATTATTATCAAGGATTACAGCTGCTAACAAAAACCTCTATACATATTGAAACCCGTTTTTTCATATATTCTTAATCTCTTGACATT
NZPradTrx006673_C01_E01	NZPradTrx006673_C01_E01_frag_6614_1_100000_1_108	AATTATGGTATACCGGTAATAGTTTAACGAAAGTTTAGTTAGTTCAATCCTTCGCTTGTATTGAAGATCACTCCCCTTTTTGTACCAGGAATACTTTTTATGTTGTATTTAAGACATTTT
NZPradTrx006693_C01_E01	NZPradTrx006693_C01_E01_frag_6634_1_100000_1_84	ATGGGGGTAGCGTGAACTCTAGAGAGTTGGGTTGAAAGGATAACTTCCAGTGAAAGGTCAAATGGTACTTCCAAAGATTCCCTAAATGACGAGATATGATCTAGAATGGATCATTATATA
NZPradTrx006695_C02_E02	NZPradTrx006695_C02_E02_frag_6637_1_100000_3_409	ATATAGATAATTAAGCCGTATTATGACAAGTCCAGGTTTCATGGTCAAATAATAAATATAATCTTATAGATCTACAACACACCTTTCCTATTTCTTTTAACTTATCCACATTTTCCTTTT
NZPradTrx006697_C01_E03	NZPradTrx006697_C01_E03_region:310__454_frag_229089_1_100000_1_17	TTTGTTGTCTTATGTTTGGGGATGCTTACTTGTAAACATTAGAAATTTTACGAGTCATGTATGGACTTGGCAGTGAAATCCCTTTTGCTAATGACCCCTAGTGCATTAATCAATAAATTC
NZPradTrx006713_C01_E01	NZPradTrx006713_C01_E01_frag_6655_1_100000_1_73	AATGATTTTAAACAAAATTTAGTAATAGAATTAGAATCAATATATGGTAAGAGTGTGAAGGTTTTCTTAGAGGATATTTTGATGAAATTGTGTATAGGATTTTAATCCTGTCAAATATTT
NZPradTrx006719_C01_E01	NZPradTrx006719_C01_E01_frag_6661_1_100000_1_57	AGGGTATGACGGGATGCTCGAATAATATTCATGTTAATATTAATGTATTATATGTAATTTCTAAGTAAGACTCAGGGTCTAATGTAATTACACTGAGAGAAGTGAAGTGAAATGCACTTT
NZPradTrx006720_C01_E01	NZPradTrx006720_C01_E01_frag_6662_1_100000_1_27	ATGATATCAGTCCATTGTCATCCTTGTTTTTTTCTAAATGATGAGGATTAGCAACTTTTTCTGCAAGATTTTGCAACTTACATATATCAGGAATTTATAGTTCAGTTTAGTAAGGGACAT
NZPradTrx006732_C01_E01	NZPradTrx006732_C01_E01_frag_6674_1_100000_2_239	TAAAAAACAATGCAGAATGGAATGGGTGACCTTTAGGAAGAGCAGAATATTAGTTCTCAGATTATCATCATTGCTCGATGAAAATCTTTATTTCTATTTAAATTTAAATGCATTTTACAA
NZPradTrx006760_C01_E01	NZPradTrx006760_C01_E01_frag_6702_1_100000_1_20	AACATAGGGGTTGGATAGTGGGTGTAATGCTAGTTTGTTTTGAGCTCTTGGAGAGGCCAATATAACTAGATGGGATGCCTTAACAGCTTTTGTCGTCACTGGTTACAGTTTGCAGTATTT
NZPradTrx006775_C01_E01	NZPradTrx006775_C01_E01_frag_6717_1_100000_2_151	TGTGGAAGATTTCGGTGTCATAATAATTTTAATGGGCTATGATTATAGAGTGTCTCATCCATGCTGATTTGCAACCATAGACATATTTTATGTAAGATTGCTGGGTATTGATACTCATAT
NZPradTrx006778_C01_E01	NZPradTrx006778_C01_E01_frag_6720_1_100000_1_0	TCAGCTGGAAGTATAGGTGTACAGGTATGTGTTCATTTTAATAGCCTTTCAGATCTTTTTCTTTCTTAATTAGAAAATTTAGCAGGGTTTTCAAGTGTTTTTGCAATTTGATATGAAACC
NZPradTrx006792_C01_E01	NZPradTrx006792_C01_E01_frag_6734_1_100000_1_26	AAAGAGGCTAGTAGATATCAGTAATCCGGATTTAATTTTCCTCCAAGAAATACTAGGAGGAGACTCTATAGCTAGATGTCTTGAATCTCTTCTGGGGTGGAATTTCATAGGGTTAAAAGT
NZPradTrx006793_C01_E01	NZPradTrx006793_C01_E01_region:1__267_frag_229091_1_100000_2_138	CATAGAAGGCCTAAATATGAGATAACTTAATCACTAAAATAACCAGTGTTTGGCAGGTTCTTCCTTCAAGAAGATGATCCCTGAAATGGAATCTCGGCCCAAATATCCTCTGAGGGTTGC
NZPradTrx006793_C01_E02	NZPradTrx006793_C01_E02_region:262__556_frag_229092_1_100000_1_2	CTTGATGTCGAAGCTGAACTCTTGTTCATCCGACGAGCGTTGAAGGCAATTGACCAGTAAACCCAGAAGCATACTAGAAGCTGAGCAACAGAGCCACAAAATAGGTAGGCACTCGCATTT
NZPradTrx006828_C01_E01	NZPradTrx006828_C01_E01_frag_6769_1_100000_1_1	AAATTCTGATGGAATGTTGAATTAAGAAAAAACTGCCAAAGGAAATTTACGAGTGTAAACATTGTTAAGATCAGATTGTTGTGAAGCATTTTTGAAGAGTGAAAATGACCAGACCATGAC
NZPradTrx006849_C01_E01	NZPradTrx006849_C01_E01_frag_6790_1_100000_1_2	TCACAATAAGAAAAGGAACTCTGTAAAGTTCAAACCAACTCAACCATTTACAGATCGTCTCAAAAGAAATGGAACGTCAACCATCAATGATCATAGACCACTATGGATCAGGAAATACCA
NZPradTrx006856_C01_E01	NZPradTrx006856_C01_E01_frag_6798_1_100000_1_111	AAAAACTAGAACAGTTTAGACTACTATTCCTTGGTATTTGCAATTTGCAATATCGCAAAAAGGAAAGCATGATTCCAGATATGAAACATAGAACAATTGAAAAATTACATTCCTTCCTAA
NZPradTrx006860_C01_E01	NZPradTrx006860_C01_E01_frag_6802_1_100000_1_39	GTATATTTTTCTCATGAACAGAGTGTTTCCTTCAACCATCAAAACGATCAAAATATGGATTTTCAGTATGATCAAAATATGGACTTTCAGTAGAAGTGCTAGCAATACCATGAAACAGAA
NZPradTrx006897_C01_E01	NZPradTrx006897_C01_E01_frag_6837_1_100000_2_194	GTTCCAAACATATTTTCAGATAATGCAAGATTAAGTAACTGCCCTAATACAATATGTGCTATCACAATCAAGAAATAACAACCAACAATAATGTGCAATCATTAAGCAAAGAAAGAATAA
NZPradTrx006929_C01_E01	NZPradTrx006929_C01_E01_frag_6868_1_100000_1_16	AACTATCCTCTCTTACCAAGAACGAAAATTAGCTGCCCCATCCAATCTATCCTCAAATCTCGATCTAGTAGCCATGACCTACCCAACTGAGCAACAATAAACTGACCAATAGTACTTTTT
NZPradTrx006930_C01_E01	NZPradTrx006930_C01_E01_frag_6869_1_100000_2_190	AATTTCAGTCCTATTTATAAACATATTGCAGATTGTATTATTGATATCATTTACAGCTTCAATATGTTAAATTGATAAGGTAGAAATTTGAGTCCTATTTGTAAGATATTGCAGATTGTA
NZPradTrx006972_C01_E01	NZPradTrx006972_C01_E01_frag_6911_1_100000_2_325	AGAAAATAATCGTCATGAATTCCAGAAGTCACAGAAACGAAATGCAAGGAGGCTAAAGGAGGTTTTAGTGCGAAAATGGGGTTTTCTCCCTTTTTCGTAACCATCCTTCTGTTTCTTGGT
NZPradTrx006973_C01_E01	NZPradTrx006973_C01_E01_frag_6912_1_100000_1_55	GATTTCATGTTTGCTTTCCCTTTATGGTTTCACTATTAGCATTTTGGACGCAATCATCAGAGAACTGTTTCTATATTCATAGATCGTTGCAATGCAGTCAGATTGACACCATGGAATATT
NZPradTrx006982_C01_E01	NZPradTrx006982_C01_E01_frag_6921_1_100000_1_0	AAAGGCTTATCATTTCCCTATCAAAACACTCAATTTTTGGGCTTGAGATTCCACTAAGTTCTGGTTTCTAGCAAGGCCCTAGTCCTGCGAAGGTACCTACGACTACTATAGAATAGAACT
NZPradTrx007029_C01_E01	NZPradTrx007029_C01_E01_frag_6967_1_100000_2_168	ATGAACAAGTACAGGAGGAATATGCCTAACAGAGGGAAAGGTTCAAAAATCTGTTGAGAATAGATTTATATGATGTTCTGTAATAGTGATTGTACGAGTAAATGAGAAATTTGTTGAACA
NZPradTrx007031_C01_E01	NZPradTrx007031_C01_E01_frag_6969_1_100000_1_2	ATCTAATGACCTCAGCTACAATACTCTAATTCTAACCAAGTAAATTAACTTTAGACCAATTTCCCTTTATACTACAGGGCTATCCGCAATACAACACACACTGCTTCAAGAAGATTTGAA
NZPradTrx007037_C01_E01	NZPradTrx007037_C01_E01_frag_6975_1_100000_2_125	GAATATGAAAATAGTTAAGTCCATACAAGGGTGCTGTAATTCAGTGTGGGTCAGAAAGATGGATATTATGGTATGATTTGATTGGGGTAAGTTGTTATAATGAAAGATTTAATAGAACAT
NZPradTrx007050_C01_E01	NZPradTrx007050_C01_E01_frag_6988_1_100000_1_97	GCTTGCTCCAGCCTTGGAAATCTGGGATATGGTAAGCAGATTCATGGTCAGATTATCCAAGCTGGATACGAATCAAATGTGTTAATAAGGAATACTATTGTTGATATGTATGCAAAATGT
NZPradTrx007061_C01_E01	NZPradTrx007061_C01_E01_frag_6999_1_100000_1_18	ATTAATGCTACAAAAGAGCTTTAGAATTTTTAAAGCAGAAATAATTCTAGGAGAACCATAAGGGGATTGGAAGTTTGAACACCACCGTAATTTCAAAATTATGAAACTTATGCAAAGAAA
NZPradTrx007094_C01_E01	NZPradTrx007094_C01_E01_frag_7032_1_100000_1_19	AGATTATCTTCCAGCGCCTCTTCTAGACAGTATTTTATCCAAAGTTTCCTCCATTCAACCACAGGTATTAGGGAAGCTAGTGCTAGAAGATCCTGACAGCCCTACATTATTCCAGATGTT
NZPradTrx007097_C01_E01	NZPradTrx007097_C01_E01_frag_7036_1_100000_1_66	TTACAGTAATTGCAATTTGCACTGGACGAGTAGCTAGCTCAGACATAGGATTTGTGGAGCACTGGGAGAACTACCACAGTCAGCCTCAAATCCTAAAAGAGGCAACTAAATGAAAATGTT
NZPradTrx007113_C01_E01	NZPradTrx007113_C01_E01_frag_7051_1_100000_1_66	CAGTATAAAAACAATAGAATATCAGTCCTTCAAACTTTTACCCAGCATAATGTGTAAAAACTGACAACTGTAGTAAGCCAATTTATTAATATTAGCATCAATCTTTAATTACCTGAAAAT
NZPradTrx007134_C01_E01	NZPradTrx007134_C01_E01_frag_7072_1_100000_1_90	CAGAATCTCCCTGGCTTTTTATCAACATTTCTCAAACTTATTGGTAAGTGATGTCTGGGATGTATCTTTCTTAGTTAATTTATTTCTTTGGAACTCTCTCTAGTCTATATATTTGTATAT
NZPradTrx007152_C01_E01	NZPradTrx007152_C01_E01_frag_7090_1_100000_1_68	TATTTATAAATTAATGGTTTTAGAGAGGGTTTCTTCTGGATTTAGTCAATTCCAGAACTAAGTTGTTGTACGATAAGGTCAGACTACTGTTTCTTCTTCTTCTTGAAAGCTGTAGTTAAT
NZPradTrx007210_C01_E01	NZPradTrx007210_C01_E01_frag_7147_1_100000_1_52	AATTCTTGGTTCTAGTAATCCTGGTTTGAAAGTGTCAGATTCCTTAAACAGAGGGCTTCTCCTGCTGCAATTGGGTCCTTTTATGTCTAAATCTAACTGGAAAGAAGAAATTTCTTCAAA
NZPradTrx007221_C01_E01	NZPradTrx007221_C01_E01_frag_7158_1_100000_1_0	TTCCAATTTTTACTACTATAGCATGTTGAAAATGAAATCATTGTATAAAAACACATGAACTTGTGTACTATATATACATGACTAATGTTTCTAGATGATCCCCTTAGTGTTAATGGTGCA
NZPradTrx007231_C01_E01	NZPradTrx007231_C01_E01_frag_7168_1_100000_2_234	ATACTTAGAATATAGTCTTCAGGGATTTTATATTTTACAGTGATGTATTGTTTCAGATGGTTTGCATTCTTTCAAGAAGATATTACAGACATTCGGTCCTTTCTTATAGTCTTCTAATTA
NZPradTrx007233_C01_E01	NZPradTrx007233_C01_E01_frag_7170_1_100000_1_17	TAAGAGACCTCTAAGGATTTTGTAATAAAAATATCCACTAGATTAGGATATGACAAACTAAGGTTTGCAGTGGATGAGTGAGTAAAGTTAAGGTTTGTGTTCAAGGGGCTTGTGGTTAAT
NZPradTrx007238_C01_E01	NZPradTrx007238_C01_E01_frag_7175_1_100000_1_15	CAATGGATTAGGAGAAGAGGACTTTTCATTTTCAAATTTCATCTGAAATCTGATATCAGTTTTTTTGAGCCATCTTACTGTCTGTCTAATTGTTGTCATGAATACTAGGTTATTGTATCT
NZPradTrx007242_C01_E01	NZPradTrx007242_C01_E01_frag_7179_1_100000_1_0	AATTACTAAGGTAGTAGATGCAGTTGGGAACTAGCTTTCTGCTCAATTGGAGTTGGAAGGTTCAAGGCCAATGTGTTGCCAAAATCCCTAAGTATCAACCTCACAGAATAAGCAGGAAGG
NZPradTrx007329_C01_E01	NZPradTrx007329_C01_E01_frag_7265_1_100000_1_85	TCTTTGATATCTCATCTTGTAATGATCTTCGAGCAAATGTTGAGGCTGATATACCTTCTGAATGTTATCACATGTTATCTTTCTGGTTTAGCTATTTTACTTTAGCTGCTACTTATAAAT
NZPradTrx007336_C01_E01	NZPradTrx007336_C01_E01_frag_7271_1_100000_2_136	ATGCCTGAAGCCATGAGGCCAGGATTTGGTGCTCTGCGGTTCCAATCCCGCACTCGGAGCATGGAAAACAACTCAAAGTCATTATTAATCGAATACCATACATGTTATTAGCGGTATTCT
NZPradTrx007351_C01_E01	NZPradTrx007351_C01_E01_frag_7286_1_100000_1_3	TAAACTCATTCCTCTATTGACAATACAACTATTTTGCTTGTCAAAAAATTGGCTAGATCTATCTTGTAAAACATCAATGTAAGGTGATCTGAAGATCGAAAACATCAATGACTTTTAGCT
NZPradTrx007355_C01_E01	NZPradTrx007355_C01_E01_frag_7290_1_100000_1_90	TGGAAGGTTATGGATCCATCATGAAATAGGTTCTAGAATTATCTTCAAGGTAAGGTGTTCTTCAAGAGAGATCTTCTAGCAACTTCATCTTAAAAAAATCAATAAAAATCCCAAAGAAAG
NZPradTrx007358_C01_E01	NZPradTrx007358_C01_E01_frag_7293_1_100000_2_140	TCTTAATTGTCTCGACTGAGGGGTTGGTTGGCTAGAGAGCTATTACCCACACTTTGTTGTGGTATGCTGGATCAACTACTGGAGCACAACCGTTCTGCATTCACAACTTTATAAGTTGAT
NZPradTrx007374_C01_E01	NZPradTrx007374_C01_E01_frag_7309_1_100000_2_175	TCAAGAAACTTGGCAAGACACACGTTCTTATACATGTCTTACAACATTTATAACTGGTCAAGAAACTTGGCAAGACGCAGGTTAGTATACATTGACTATGAGGATTGTATTCAAACGAAA
NZPradTrx007405_C01_E02	NZPradTrx007405_C01_E02_region:95__303_frag_229109_1_100000_1_80	TTCAACTTACTGGTCTTAAGAAGGCCTCTTTTGATGTCCACTTCAATGCAAATTTTTGCATATATTGATGTCAGTTCTCTCCTTGGTTTGTTTTGACTGTATGAAAATGTTTCCAGTTTA
NZPradTrx007457_C01_E01	NZPradTrx007457_C01_E01_frag_7391_1_100000_4_585	ACAGTTGTCACCCCATTAGCCATATTTGGAGATGAGGGGAAAACATCAAGACCCAAAACAGTATAATTTGGTTGGTTAAGAAAAATTAGGAGAAGAATAAAAAGGTGATATATAGGTATT
NZPradTrx007465_C01_E01	NZPradTrx007465_C01_E01_frag_7399_1_100000_1_2	TAACAACTTTGCTCGGAGATGATGAAATACGTTGTTTTGGGTACGAGAAAAAACTGCAGAGAGCTGATTTTATACCGCTTCATAGATCCTGCACGTTAGATGTTTTTATGAGAGAAATTA
NZPradTrx007469_C01_E01	NZPradTrx007469_C01_E01_frag_7403_1_100000_1_26	ATCATTGATTAATTCAACAACAACAACCAAAACAAATACCCATCAATGACATAGAGTCCCAATTTGTATTCAAGGCAAAACTAAAAAAACATCGTCAATGACATGGAATCACAATTTGTA
NZPradTrx007485_C01_E01	NZPradTrx007485_C01_E01_frag_7418_1_100000_1_112	CAAATCCCCCATGCCACTACAAAGATTTAAGACCTATGGTTTTTTAACTGCCCTAATCAAACCAAAATCGAACTTGAATTGTTGCTTTTTAGGTAACTTTAGAAATTATGTGAAATTTTT
NZPradTrx007509_C01_E01	NZPradTrx007509_C01_E01_frag_7442_1_100000_2_137	AATTACTGCATTCTGTTGAAGAATGCCATGTTGTTTCAAATGAAAGACTTGTGCAAAACTAAGCTAAGCATCCGACCTTAATGGATTTAAATTGAGGTTGATAATTGATTGAAGGATTTA
NZPradTrx007526_C01_E01	NZPradTrx007526_C01_E01_frag_7458_1_100000_3_374	TGAGGATATTGAAAGGGAATACCAGTAGATTGAGTACTTTTATGAACTCCTGAAACAATCTTACTGAAAGAGGGTGCCCCCTTTTGCGGAGTTGATCATAGACAGCTATGTAGAAAAAAT
NZPradTrx007528_C01_E01	NZPradTrx007528_C01_E01_frag_7460_1_100000_1_20	AAACCATTTTTGAAAAATCCAAATTATGTGAAGCCATACAAAAGTCACTCTGTAATGCATCGTCACATAGACTCAGGAACAACTCACAAAGCCAAAGAGTAAGATTATGTCTTGAATTAT
NZPradTrx007540_C01_E01	NZPradTrx007540_C01_E01_frag_7472_1_100000_1_2	AGAATTAGTAGGATCACTTCTACTACACATCCTCGGACTCATCTTCGCCTTGCCCATCGCCACCCTAACCCTAACCCTAGCCATATTCCCTTCCTCAATCGTGTCAAGTCTTCGACCGAG
NZPradTrx007560_C01_E01	NZPradTrx007560_C01_E01_frag_7492_1_100000_1_0	GTTATTACCATTGTATAATAAACATGCTATTTCGTTAAAAAACATTCATGGGGGAGAATGTTGTTGTTGTTAAAATGAATATAAAAATTTTCATGCTATATTGGTTTATGTGAACAATCC
NZPradTrx007561_C01_E01	NZPradTrx007561_C01_E01_frag_7493_1_100000_1_2	TTTAGCTAATCTACCTACACTGATATATAAGACATTCAGGAAGCTGAAATGGGCCACAGGGATAAGTGCTTATGTGGTCTTCAAAGGAGGCAATGTTTTTGTGACTTATCATATGCAGTG
NZPradTrx007573_C01_E01	NZPradTrx007573_C01_E01_frag_7505_1_100000_1_7	ATTTTATTAAGCGAGGATGTATTGGTTGCAAAATTAGACTGATATTGAAGTTTTCGGGCGCGTATTTGAGTGAATCTTTCTTTTTCTGAACGAAATCCGCTTTCACAGACCATACATCAA
NZPradTrx007583_C01_E01	NZPradTrx007583_C01_E01_frag_7515_1_100000_1_101	AAAAATCTATTGTATCAGATGTTAAAAGAAGGGTATAAGCCTGATGTTATTACATTTACTGTTCTGATCGACGGCCTTTGCAAAGAAGCCAATTTGGAAGAGGGTGTAAAGCTTTTCTAT
NZPradTrx007614_C01_E01	NZPradTrx007614_C01_E01_frag_7546_1_100000_1_11	ATTTGTTGGGCTATTCATTCAAATTCAGAAGTCAAGACAGATTCTCAAGGACCTTTAAAAATTATAAAGAAAGTGATATAGTGGATTTAACAAAGACTGTCTTTTCAAAATTTTCCAAAA
NZPradTrx007619_C01_E01	NZPradTrx007619_C01_E01_frag_7551_1_100000_1_8	TCCAAAACAAATTTATAACATAGGTAGACAACCCCATTTTTAAATGTGTACAATGTATAAAATATAACAGATATTTAAACTTTTTGTTTTGGGAGTGAGGGCACCATCTTTGTCAATTCA
NZPradTrx007637_C01_E01	NZPradTrx007637_C01_E01_frag_7569_1_100000_1_32	TTAACATGCGCCACATCAAATATTTTATTACAGCAGAAATATTCCCCAATATCAACTTTACATCAAGGGCTAAGGAGGGATGAAGTCCTCACACTTAATCCCTTCTCATGTGCTAAGATT
NZPradTrx007643_C01_E01	NZPradTrx007643_C01_E01_frag_7576_1_100000_1_11	ATTTCCAATCTTAATAATCTTAAAACTGACTTCTGACCCCAATTTTATCTCTATTACATCCCTCAGCTTATTGGTCTCCTTTGACTTTTTATACATATCATGTCCATCAAATATTTTCTA
NZPradTrx007651_C01_E01	NZPradTrx007651_C01_E01_frag_7584_1_100000_1_67	TCAACAAAAACTAGACACAACTTGATTGCTTTATAGCCTTGCACTATTGAGAAAAAAGGCAGAAAGGTGAAATTCAAATGATCTAGATCTGAATAATCGTTCCATCCAAAAAGGTTATTT
NZPradTrx007667_C01_E01	NZPradTrx007667_C01_E01_frag_7600_1_100000_1_74	GAATTCCAGAATTTACGACGCCTTAATTCCCGTAAATGCTACAAGGTTAATAAAAGAGTGGTAGGAAAGAGTAGAAGGGTTAGGTGTAGGAGTTTCAGCAAATTTCTACGTAAATATAAA
NZPradTrx007672_C01_E01	NZPradTrx007672_C01_E01_frag_7605_1_100000_1_60	ATCTATTTAATATTAAGTTTATTTCATCATATCAATTTCCAAATCAAAGGTTTGCATGAGCAGGGAAATTATAACATTTGCATACACCATGATTTATTAATTTTTGAACTTGAACCATCA
NZPradTrx007692_C01_E01	NZPradTrx007692_C01_E01_frag_7625_1_100000_1_46	TTGGTAAGCATTATTTTGGACAAGTTCCCTAAGTTTCCCTTCGCATCAATCTCATGAATAGTTGTAAAAGGGGAAGGTACAGTTTTAGGTTGATTAATAGACAAGATTTGTAAAGAATAA
NZPradTrx007697_C01_E01	NZPradTrx007697_C01_E01_frag_7630_1_100000_1_32	TATCAGAGAATTTATCTATGTACTTTGTGTTTCATTGTGCCTAATGAATTGTATATGTTAAATTTGGCCTCACGTCAGTTCTTTTCCTTTAGGCTCTGAGAAATAAAAGATACAGTTTAT
NZPradTrx007703_C01_E01	NZPradTrx007703_C01_E01_frag_7636_1_100000_1_1	TATACATTATGTAATGACATCAAGTAATATATGATGTCAACTATTTGACACAGGTCCATAACAATGTGTGCACACAAAATTTGTGCATGTACATGTACGGCAATGTATTTTACGGCTGAT
NZPradTrx007704_C01_E01	NZPradTrx007704_C01_E01_frag_7637_1_100000_2_220	AAACCTTTAGTCAGGATTAAGTTCAAAATAGCCCGATGTTGAAAGCCATTTTTAGAAGACTTTCTTCTTTCCTCGGTCCCTTCTAGGCACTATACTTTTTGCTTATCTTGTGAATGCATT
NZPradTrx007716_C01_E01	NZPradTrx007716_C01_E01_frag_7649_1_100000_2_142	TTTAAGGATTATGAAAAGAGATAATGTTGACTCTTGATATTCTCACAAGCACCAAAAGAGCTTAATTGAAACTTGTTTCAATAGATCTAGGGAAAGAAAGGCACATTTACATACGTGATT
NZPradTrx007736_C01_E01	NZPradTrx007736_C01_E01_frag_7669_1_100000_1_36	TTAAGAACTAATTAATCTAGTTTCATTGAAAAGAACAGGATCATCAACTGATATCCCTGTGTACTCGAGACCTGGTTTATATCTGAAGAGTCGTGGGACAGTTCCTCTTGTTCTAAAAAT
NZPradTrx007737_C01_E01	NZPradTrx007737_C01_E01_frag_7670_1_100000_2_133	AATGGATATACAGTTCAGCGTTTTGGGGTATGTGGGTATTGTGGATCTTTCAATGTAGATCACATTTGTGATGGTGCAGGGTCTCAGAGGTATCAAAACTCTGTAGATTATGGATTGATC
NZPradTrx007747_C01_E01	NZPradTrx007747_C01_E01_frag_7680_1_100000_1_31	TAAAATTTTTATGTGGCTTTGATTCATAATGTTTTGACCCTGCTCAGGGATTTGAAGAGTTGAGAAAATATTTTCTTCCAGCAAAGAATTTTCATTGTCTATTTCTTTTGCAGTTTTAAA
NZPradTrx007754_C01_E01	NZPradTrx007754_C01_E01_frag_7687_1_100000_2_653	ACGAATTCCTCGTAATGGCTTCCGACGGGTTCTGGGATGTCATCAGCAGCGAGTCAGCCGTCGAGATTGCGAGGAAAGAGCTGATGTCGAATAATGACCCCCAGCGCTGCTGTAAAGTTC
NZPradTrx007754_C01_E01	NZPradTrx007754_C01_E01_frag_7687_1_100000_3_828	TTGCTTTTCCGCCGGACCGCCGCGCAGGAAGCATTTTGGGAATTCGAAAATTCCGAGGAATACTGTTGCCGCGTCTGTTTTATGATTTTCTCTGTTCCCCGTGAATTGTAATGGATGAAA
NZPradTrx007767_C01_E01	NZPradTrx007767_C01_E01_frag_7700_1_100000_1_63	TTCTGAACATCTTTTGGCTTGTGGTTATCTATGCTTGTGATTTTAAGTTATCTTACGACAATTACATATCCCATGTGGTGGGACTTCGTTTTAGATTAATGCTTCTTTTAATTTTGTGTA
NZPradTrx007791_C01_E01	NZPradTrx007791_C01_E01_frag_7724_1_100000_2_190	AACGAGTATTTTATATCTTAACTCTAGAGAAAACTGCAATGAGAAAGGAGGGGGTGAAGGTCATATTATATATGTCTCAGTGACTGGTCCAACATTAAAAGGTCTTTAGAAAATGTTTAG
NZPradTrx007791_C02_E02	NZPradTrx007791_C02_E02_frag_7725_1_100000_1_57	AAATCCAATAAGCATTTTATATCTTTAGATATTAGTGCAATGAGGAGGAAGGGGGTGATGTTCATATTATTTATGTCTCTACTACCGGTCCAGCATTCAAAGGTCTTTAGAAAATGTTTA
NZPradTrx007879_C01_E01	NZPradTrx007879_C01_E01_frag_7814_1_100000_1_93	TATACCGGAAAATGTTTATCAAACTTCCCTCACTGTGAAAGCTGGAAATCACAAAAATTCTCACTGTGAAAGCTGAAAATCACAAAAAATCATTTCTTTGCTAGCTTTTTCTCAAAATTT
NZPradTrx007907_C01_E01	NZPradTrx007907_C01_E01_frag_7842_1_100000_1_112	AATATTTGCACAAATTTTGAAAATTACTGGAGCTTCCTGCAAATTGTGCCAAATGTTTTACAACTACCATACCAGATCATTAGGTCATTTGAAAATATAGGGAAATGAGTAAATTAACAA
NZPradTrx007913_C01_E01	NZPradTrx007913_C01_E01_frag_7848_1_100000_1_21	CTACACATCTCAAATCTGCAATTCCAACAATTCCTTACCAGATTTTGGGCAAAATTGACCTGAAAATATGCCAGGAAAAGGGCAAAAGCGTAGAACAGTTAGACTGCTCTATATCATAAT
NZPradTrx007920_C01_E01	NZPradTrx007920_C01_E01_frag_7855_1_100000_1_10	ATACATCGTTGAAGCGACAATTACATTCAGTGCATTGAAGCAGGGTCGGATAGTGGAAGTAAAGAATAACATGTGTGTTAGATGGCAAGAGGAAGCAAATTCAGTGTAGAGCACAGAAAG
NZPradTrx007949_C01_E01	NZPradTrx007949_C01_E01_frag_7884_1_100000_1_73	TATCTGATAATAGCAAAACTTGAAGATTCCGCTTCAGAACGATTTGAGGAGAATAGGTGAGACAAATGGTATTCAGCCAGCTAAGATGCCAGCATACATTCAGAAATGCTAAAAATCCTT
NZPradTrx007957_C01_E01	NZPradTrx007957_C01_E01_frag_7892_1_100000_1_7	CAACTAATTTCTCCTAGGGCCTATAGTATCATCTTGCCCTCAAAAACGACCCTCATTAACTATATGGAAGGATGTAGTGGTTGGCATTGCTAGTAGTAATGTAGTCAATAATAATGATAA
NZPradTrx007988_C01_E01	NZPradTrx007988_C01_E01_frag_7924_1_100000_1_16	AAGATGTTTCTAATGCTTTGTTTTTCACTTCCATTTCTGTTATTTTGAATCCTTTTCTTCCTATAAGCAACAGTGTTAACCACAAATAGAAACAGAAAAAAGGCAAATCCTATTAGAATT
NZPradTrx008011_C01_E01	NZPradTrx008011_C01_E01_frag_7947_1_100000_1_32	TTTCATTTTCCTATGGGAATTTATACTAAAGATACTTCTTGCTGTGAATTGGAAAATAAGTGAATCGCTGAATCCCTTGATACTACAGCAACCTCTTCTTATAGAACTCCATACTAAATT
NZPradTrx008014_C01_E01	NZPradTrx008014_C01_E01_frag_7950_1_100000_2_125	ATCTAGGGGAAATTCATCAAGAAGATGCATAAGCCATGTACTAAAAGACTTTCTACTAATGGTTTGCAACAATTAGGTATCCTTGTATTCTAGTGAATAATTGTTCCTTTATATGGACTT
NZPradTrx008037_C01_E01	NZPradTrx008037_C01_E01_frag_7973_1_100000_1_31	AAAACTTACCCGGGTCCTCTACATGAGAAAACATGAAATTTGACATCAATTACCAACAGAACTTGGCCTATCATGTTCCCCTAATGCTTATGAAATTATATGAACATTATAATATATCAT
NZPradTrx008044_C01_E01	NZPradTrx008044_C01_E01_frag_7979_1_100000_1_2	TTGAAGTTGAGTTGGATTGGTAGGCACTTGTTTAGGGTGGAGATCCTTTTTCATTTGTGGAGGACCCTAGGTGAAATCATGTTCATGTAAGTAGGGAAGGACCAAACAGTTTCATGGTTT
NZPradTrx008052_C01_E01	NZPradTrx008052_C01_E01_region:1__387_frag_229116_1_100000_3_266	TCGAGCCACCTTCAATCCATGGAGTTGAATTTTGCCCTCGGGCAAGCAACAACCCCATTCCATGTTACTGCACACAAGTTTTCACTCCACAGACAAACACCAGCCTCCATTGTTGTCCCT
NZPradTrx008057_C01_E01	NZPradTrx008057_C01_E01_frag_7990_1_100000_1_51	AAAAATGATACTACAGCTCATTTATGAGAGCTCTAGAGTCTAAATACAGCAGCAAATCTTCCTTATCCTTTTCAATATAAAAGTGTTAAATCACTTAACAATTACAACCTTGACTTATGT
NZPradTrx008081_C01_E01	NZPradTrx008081_C01_E01_frag_8013_1_100000_2_139	TTGTAGGTTATTTCTTATGTCATTAAACATTTAACGTGCCAAATGTTCCATGTGATCTCTGAGTTGTCATATAAGTCTTGACATAATATCATGGGTCGGTAATTTGCTGCTGTCTTTGAA
NZPradTrx008081_C01_E01	NZPradTrx008081_C01_E01_frag_8013_1_100000_5_571	TCGAAAGTGTAGGGAGTGGCCACATCTAAGGGAAAAAGGGAGTTGTTTCCACCAGTGCTCGGGCAAGTAATCTTGACATCATTGGCGAATGAAGCATCAATGTTAGAATCGTTGTAGATG
NZPradTrx008095_C01_E01	NZPradTrx008095_C01_E01_region:1__243_frag_229120_1_100000_2_122	AAACGTTTGTGGTCTTTCGTTCAGTGTTCTTGTTCCTTGTATTTGATTTTACAGGCATTTTTTCCAACTACCTTTCATTTCTTTTCCTGGGATTCCACATCTAATTTCACTTTTATTTTA
NZPradTrx008095_C01_E02	NZPradTrx008095_C01_E02_region:235__374_frag_229121_1_100000_1_17	ATAAGATGGGTGGAAAGTGGGCTTTATTTTGTTCCTTAATGTCTTGGCAAAATATGAAAACATGATCTTCTTCTGATTTTGTTTCTCTTCTTTTTATATGCAGTGATTCTCATCCAGGTT
NZPradTrx008102_C01_E01	NZPradTrx008102_C01_E01_frag_8032_1_100000_1_92	TCTAACAGATGCACAATATGATCATGTTTCCACCAATGAGATTTATTGGATCTGATCTCTCCCGGAAGTGAAGTTTTAAGGAGAATATCTTCAATCATTTTAAATTTATATAAGTGTTTA
NZPradTrx008103_C01_E01	NZPradTrx008103_C01_E01_frag_8033_1_100000_1_16	TGAAATAGTTCCAAAAATTGCTTAAAACGCTTTAGCAGCTTTTCAGAAACAGGAAATGCCTTCCGTTCAGGCGGGAAAAGGTTTCAGGGTATGATTGGTTTGCTGTTATGATTTTTATAT
NZPradTrx008104_C01_E01	NZPradTrx008104_C01_E01_frag_8034_1_100000_1_72	CAATATGGATTTCACCATCTATTCGAGTAACTTTGACACACTATAATTCAAATATTGAATCATTTATGCTTTTCAAATGGCAATGAGTGTCGCTGTATATTTACTGTAAATGTTTTAGAT
NZPradTrx008114_C01_E01	NZPradTrx008114_C01_E01_frag_8045_1_100000_1_72	TGTGTTTTCCCACTGTTTTCAGGTAGATTTATCGGAAATATGTGTCTTTCAATGTTGCATGGCTTCTACAGGTGTTGAGAGCCAATATATAGGTGTTATTACTCAAGGATTGTAGATTGA
NZPradTrx008116_C01_E01	NZPradTrx008116_C01_E01_frag_8048_1_100000_1_6	ATAAATGTAACTGGAGGAATGCAAAGATAAACACTCATTATAATGCGATAAAAGTCCAGTCTCACAAGTCAAAAGACTACTCATGCTACAAGAAATTAAACATCCCCTGAGGCCTACATT
NZPradTrx008119_C01_E01	NZPradTrx008119_C01_E01_frag_8051_1_100000_1_91	AGCTAAGGTAGGAACTTGAAGTGGATCATGCAAGAGTATATCTATACACATGAAAACTTGTGGTAAAAGATGCCTAATCTGGTTGTGAGCTTGAAATGAAATATTGACAGACTCAGTTAA
NZPradTrx008149_C03_E03	NZPradTrx008149_C01_E01_frag_8080_1_100000_5_700	ATAAATTTCTGTGTGAGAGTGGTTTGCATTTTTTAATTGCATTGACTTATTTAAAGACAAGGTTTTTGTTGTATACATTGCCAGTACATTCGTTGTATTCTCTATGAGCAAGTGATAATT
NZPradTrx008162_C01_E01	NZPradTrx008162_C01_E01_frag_8095_1_100000_1_71	AGCTGATATAAAATGTCAGATTAAAGAAATGCGAGGTTAGGAATCTTTTGTAGTGTTTAAAATACTTTAGAAACATGTTTCCTTATACTAATAACATAAATCAGAAGAGCAGCATTTTTA
NZPradTrx008211_C01_E01	NZPradTrx008211_C01_E01_frag_8143_1_100000_2_125	ATCAACATGATTTCTCTATTTCTTTCTATTGAAAAACAAAGTAATTTCATCATAATAGCATCACATATGTAATGTTTTCAAGTTAAGAATTTCAAAGTTTGGATGAATGTTTTGAAAACT
NZPradTrx008222_C01_E02	NZPradTrx008222_C01_E02_region:62__202_frag_229125_1_100000_1_10	AATTAACCATTGGTTTGTGAGTGATATAACATTGTGTGAAAATGCAACACCCCTGCCTCCTTTGCGCATCAAAGTAGCACAATCAACCCACATGCCTCTGATGTGAATGAACAAGAACAA
NZPradTrx008257_C01_E01	NZPradTrx008257_C01_E01_frag_8189_1_100000_1_31	TTTGTACACAATTGAGGCTATTGGATAGACTTGTGGTCAACTCATGGTGTGCAGACTTCAGAAATATAGACATATGTTACACATTTACAAATAGCTAGCCCTCATCTTATGAGAGAAAGT
NZPradTrx008262_C01_E01	NZPradTrx008262_C01_E01_frag_8193_1_100000_1_112	ACATATCATATATTAGCTTTTTGGCATTAACCACTAGCATGCATTATCTCTGTTAGATAGCTGAAGTCTGAAATTCTGATTCTATCAAGATACTCCTATTACTACAAATTCTAGGCAAAA
NZPradTrx008276_C01_E01	NZPradTrx008276_C01_E01_frag_8205_1_100000_1_21	GATCATTGTGCAAACTAAAGACTTACCATCCAAATATGGGAATTTTGGAAAACCAACATCACTGCAGGAATAATAAGCATGCAACATAACAAACTATAAAAGCTTACAATGCAATGTTAT
NZPradTrx008290_C01_E01	NZPradTrx008290_C01_E01_frag_8219_1_100000_2_161	TAGTTTTCTCAGTAATCTTATACTTGAGATGGTACTTTTGCTTCACAGCACTCATCACCATTAGTTGAAAATCAGATGTACCCCATAGAGCTTAACATGTGACAGAAGATCAATTAGTTG
NZPradTrx008312_C01_E01	NZPradTrx008312_C01_E01_frag_8240_1_100000_1_21	ATTTATTCATTTACATAAAATTCCCAATCATGTAGATTAGGTGTCAACATATCTTTTATTGTTTTGTTATAATGACGTGCCTATTAATTCTAGGCTTAAATGCAGAAAAGCTCTATAATA
NZPradTrx008316_C01_E01	NZPradTrx008316_C01_E01_frag_8244_1_100000_2_147	AATCACAAATCATTGTATCAAACAAGGAAAAAGGTGGATATATGGGCCCATTAGAAGACAGCAAAGAATTAATCTAAAAGCCAATGCTGGATCTGCTGCTAAGATTGATTCATTATTCTA
NZPradTrx008353_C01_E01	NZPradTrx008353_C01_E01_frag_8279_1_100000_2_152	AATTTTCAAGCTGCAGTAAAGTAACGGGTCTAACCTCTACAAGTGCGGCCATGATTGTTGGAATCGACACTCTAGTCAAAATCTACAATTTAAAAACCTAAAAGAAATACTGAGAACCGA
NZPradTrx008365_C02_E02	NZPradTrx008365_C01_E01_frag_8291_1_100000_1_117	TGTCAAAGATTGCATATGACCTGTCATTATTCATTTATTTAATTAGTCATTCGTATCTGTTTGATTTTGATTGTATTTAATAACAGCTCTAAGACCAAAATATTATACAGGTGTACATTT
NZPradTrx008400_C01_E01	NZPradTrx008400_C01_E01_frag_8326_1_100000_2_195	TTGTTGATTCTGAGAGAGATTGTCACTGGTCTCCCAAAGTTCAGCATTGAGTAGCAGGACGTGTGTAGAGGATATGCACTTGGAAAAAATGCTAAGGTTGCCTTTCTAAGCAGCAAAACT
NZPradTrx008424_C01_E01	NZPradTrx008424_C01_E01_frag_8349_1_100000_1_61	TGTGTACAAATATCTAAATTAAATACATTAGTTGATTTGTCCATTGTAAAATCTCTTGAATGGCAACCATTTAATTTGTAGATTCAATCAAGTCTATAGATGTCTCCTTGCCCACAACTT
NZPradTrx008427_C01_E01	NZPradTrx008427_C01_E01_frag_8352_1_100000_1_12	TATGGATCTAAGTCAAATGGTTCTCTAAGGAAATTGCTAATAAAACACCCTATAAGGATCTTTGATAAAGAGAGGCCAAGATGTAAGAGAGTTGATGAGATAGAGGAAAATACTGGAAAA
NZPradTrx008431_C01_E01	NZPradTrx008431_C01_E01_frag_8356_1_100000_1_2	AAACCCTAGGAAAAAACACCGTAGTTCCACAGTCACAAAAAATCAGTGATACTGCTAGCCAAATAGCCTTTGGATGAGCTGTCAAATTTCTGCAATAAAAAGATTATCTGAAACTTTGAT
NZPradTrx008441_C01_E01	NZPradTrx008441_C01_E01_frag_8366_1_100000_1_27	ACCTTTAATAAAATTTATTTTCACCATGTTTACAGGGAAAGGAATGATCTGGCAGATGGTTTATCAAAGGCTGGTCCATCTCTGGATGCAGGTTAATGGCATATCTGGGAATATGAGAAT
NZPradTrx008453_C01_E01	NZPradTrx008453_C01_E01_frag_8378_1_100000_1_0	TCTAAATAATGCACTACACAGCGAAGAATATACCCAATTCGACTAAGCTATCGAGACTTGGCTTTGATACCTTATGATATGAATTCGGAAGTGGTGCTGAGGTTAGCTGAAATTGGCATG
NZPradTrx008478_C01_E01	NZPradTrx008478_C01_E01_frag_8403_1_100000_2_140	AATCTAGGTGAAGAATAACAATTCCTCACTTCAACCATCCCAACTTGATCTTGTTGACAGTCATGAAACTTGAATGAATGGAGACTTATGTAAATCTGTGACCCATGAATGCATGGAAAT
NZPradTrx008486_C01_E01	NZPradTrx008486_C01_E01_frag_8411_1_100000_2_138	ATTCAAAATTTTGAATTCAAATCAAATCAAATAATTGCCAAATCCAATTTTGAACACAAAATGTGTGAGATAACCAGTGTTGCAAACATCACAATTTTATAGCGAAATCATGATTTTTTG
NZPradTrx008489_C01_E01	NZPradTrx008489_C01_E01_frag_8414_1_100000_2_149	ACTCCGTATATATTACGCAGGGGAGAGGGATGATTCAGTTAAACCAGTCCTGGCAGCGCAGGCCGTCGGCTCAATTCCTGTGGACTCACATGACTTATATAATAAGCAAAATCTGCAAAT
NZPradTrx008505_C01_E01	NZPradTrx008505_C01_E01_frag_8430_1_100000_1_30	AATTTATAGCATCGTGATAAAACCGTTTCTGCAGGTATTTTTATGTCATTTGCTTTGGGTTCGCATGGATTTTTAATGACTAACTTCGCTGGATTTGCACTATTACCTATCCATTTGATT
NZPradTrx008532_C01_E01	NZPradTrx008532_C01_E01_frag_8457_1_100000_1_71	TTTGCTATTTTTAGAGGTTTGGAGCATTACCTTTACCTATTTGGTAGACAATCAAGCCTGTTTTGCTGTGATTCACAATAATTCCTTTCGCTAATTCCTTCCTAGGTTTATTATTTGAAA
NZPradTrx008538_C01_E01	NZPradTrx008538_C01_E01_frag_8463_1_100000_1_55	ATTTTTCACTAGCAGAACGTCATTGTTTGCTCAATTTTGCTTTGAAGTTTTACAGCTTTTTGAAGGTGTTGAAATTTTCATAGAAGGGTTTCAAATTTTCAATTAGCCTGACACATGAAT
NZPradTrx008541_C01_E01	NZPradTrx008541_C01_E01_frag_8466_1_100000_1_50	AAAAAGCTTTTCAATATTATGGTGCAAATTTCTGATTATATGTTTATTTTTTGTTCCGAAGCTACAAAAATGTTATGCTCATTACAGAAACATTTAACTGACCTGTGAATTGAAAAGATG
NZPradTrx008543_C01_E01	NZPradTrx008543_C01_E01_frag_8468_1_100000_2_259	ACATGCTTGGGATACTGTGGTGATCGGGTGTTTGTAGGGTGTTATATTATTTTTATCGTGAAGTTTCCTTTTCACTTACGCCTCTTCTTTATCATCTCATTGCTCGGAGTGAATCTTCTT
NZPradTrx008558_C01_E01	NZPradTrx008558_C01_E01_frag_8483_1_100000_1_28	TTCTATTAAAATTACCATTTATGCAAGTGAGATAGACGTTGACAAAAGTGAGTGCATAAGAATAAAATACACTACTAGCACATTCCCCAAGTAAAGAGAATAAAACAAGAAGAGTAGATA
NZPradTrx008560_C01_E01	NZPradTrx008560_C01_E01_frag_8485_1_100000_1_1	AAATGACCCAATCCAAGTGCAAGTGGACAATTAATAGTGTATGATATTTTGCCACAACAAAATCCCAGAAATTTCAAGCTACCTTAACTGTTTCTGCCTTCTGACAGAACACACACAACT
NZPradTrx008588_C01_E01	NZPradTrx008588_C01_E01_frag_8515_1_100000_4_437	TCAGTGACACGACACAATAGAAATGGTTCAAGGGATGGCAATCTACCACAATTGGACAATGGTGATAGCAGTTGTGGTGGCTCAGCGAGTTGTAGCTATAGTAAACGGTGGTTATAAAAT
NZPradTrx008596_C01_E01	NZPradTrx008596_C01_E01_frag_8523_1_100000_1_2	CTTCAATGTTGCATTTAAGGTAGCCATATTTCCTTTTGTTTTTCTTTTGTAAATGTTCTGCTCATTTCTCTAATTTCAATTGCCATGGAGGTATTACAGTTCTGCACACATGAAAGGCAT
NZPradTrx008605_C01_E01	NZPradTrx008605_C01_E01_frag_8533_1_100000_2_129	AAGAAATTGAGGCATTACATTCTCACTTAAATATGTTTACAAATTGAAGCATTACATTGTCACTTAAATATATAAACATAACATGTAGAATCAGATAGTATTGAAAAAATTTCATTATAT
NZPradTrx008620_C01_E01	NZPradTrx008620_C01_E01_frag_8548_1_100000_1_20	ACTTCCATGACGTTCAACTATCTAAATTTCCTCATGCAAGGCATTCCTCCTCTAACTATGTGTCGCATGTCCTTTCACGTGCCCAAAGATGCTCTCAAATGCACCATTATGATTTCCTTG
NZPradTrx008634_C01_E01	NZPradTrx008634_C01_E01_frag_8562_1_100000_3_336	AAACTAAGCCTGTGAGCAAAATCCATGGCCAACTGGTTAGGTACCGAAGTTCGTTCAGGCTGATTTAGAACTGGTAATCCAGCACTGGAACTGAAATTGACACTGCCCTCATCACTAGTT
NZPradTrx008634_C01_E01	NZPradTrx008634_C01_E01_frag_8562_1_100000_7_1094	TATTCCATTTCACCTTCTCTGTCAACTTCTGCATCTTCCGTCATGACTAGAACGGTATTAACCTGAAGATTCACTGCAAATTTCAGATTGAAAGTATCTGAAAGCTCATCTGTAGTTCAA
NZPradTrx008639_C01_E01	NZPradTrx008639_C01_E01_frag_8567_1_100000_1_7	TAAATCATGCCACAAAATAATGGACCAATACCATGTCTAAATTTTTCATCACAGATAATGCTAATGAACATCTGGCAGAATGGACCATGCTTGTATTTGGTTGCATAGGAGGTTTCACAT
NZPradTrx008652_C01_E01	NZPradTrx008652_C01_E01_frag_8581_1_100000_2_211	CAAGTTTTGAGGACACCAGGGGTTGGGCAGTGTACAGTGTACAAGTTTTGCCTAAGTGTTTATGGCATTACTGTTTGATTTATTTGGGTTGCATTCAGGATCACATTATTCTGCCTTTTC
NZPradTrx008674_C01_E01	NZPradTrx008674_C01_E01_frag_8603_1_100000_1_65	TCATTAATTTCCTAAAAGAAAAAATCATAACTCGCTTTGGTATTCCCCTCAAAATCACTATTTACAATGCCCAAGCTTTTATTCTTTAAGGATGACAGTTTAGAGTATAGCATTGTTTTG
NZPradTrx008690_C01_E01	NZPradTrx008690_C01_E01_frag_8619_1_100000_1_1	TAAAATGAGTGTTTTTGATTGTGTATTTTATAGATAAATGGCTGTGTTACACTCGTAAAATCAATGTCTTCTTTGACTTTTAATAATCACAAGTCAAAAGTATAAGTGTGACTCCAGTTA
NZPradTrx008693_C01_E01	NZPradTrx008693_C01_E01_frag_8622_1_100000_1_107	AAAAGCACAGAAATATATTGACTAAAACTAATCTGATGCCAACACTAAATATATTTTTTACAAATAAGTTAACTGGGTGACTCTAAACTACTGTTAAAATACAAAAAATGGTTGAGAAAA
NZPradTrx008707_C01_E01	NZPradTrx008707_C01_E01_frag_8636_1_100000_1_27	TCCAATATTAATATGGCTATATTTGTAATGTTGAACCATTGACCACTATTAATATCGTTATATTTGTAATGTTGAACCACTGATCTCCGATTGTATTTCAGACGTATTGACGTTGAAATT
NZPradTrx008715_C01_E01	NZPradTrx008715_C01_E01_frag_8644_1_100000_1_62	ATTAACCCGCTAGAACAGTACAATATTCAGCCCAGTGAAGAAGAGAAGCCTGAAATGATATGATGGTGACCTTGGAATGCAAAATCAGCCCTCAATATTTCCCCATGAAAGCTCCAAATC
NZPradTrx008735_C01_E01	NZPradTrx008735_C01_E01_frag_8662_1_100000_1_35	ATTTTTGATAATCATGTAGCACACCATAACATGGAATTACAAAAGTTGTACAACCACCTTTTATGCATAGTAACGATTATAAAATATATATTACTAAACCAATAACTAAATGGGCAACAT
NZPradTrx008737_C01_E01	NZPradTrx008737_C01_E01_frag_8664_1_100000_3_263	TGTCTCCATGAATGTTTTTATTATAGAAAGAAAATATTGTTTTATGGTAGATGTTGCCAAGAGGGCTGATCATGGCCAATGTTATGTTGTTACCTGCAGGTTTTATTTATATTATGCTAT
NZPradTrx008743_C01_E01	NZPradTrx008743_C01_E01_frag_8669_1_100000_4_395	TATATTGTTGAATCCTTTTATATTGCTTAAACAAAAATGCATCCTTCTGCTGGTCATGCCATGCTATTGAGATATTAACAAGATCTATTCGTTGTGTTAAAATTCCTTTGATATCTTTTT
NZPradTrx008785_C01_E01	NZPradTrx008785_C01_E01_frag_8709_1_100000_2_163	TAAGAGATCAAGCACTGTAATATGGTAAATTAAATTACAAAAACGACTGGAGATTTAACCCTAAAGCTGGAGGTTTAACACATAATTTGGTATTTAGCTCCTATATTATGTAATTGTGTC
NZPradTrx008792_C01_E01	NZPradTrx008792_C01_E01_frag_8716_1_100000_1_2	CTATTTGTAGGCAAGAACTTCAACTCAAAGAAAACCTACAGATCCGATTTTAATACAAAATAGAGGAAAGGCAGATGCTTTTTATTGTGGGAAGAAAGAGGGTAGACAATTCCTGGAATT
NZPradTrx008832_C01_E02	NZPradTrx008832_C01_E02_region:212__1398_frag_229143_1_100000_4_592	ATTTACTGTCATAGACTACTTATGGGAACTGACAGCCACAGATTCAGGTAGTATAACTTGAATGCAAACTGTAACTAAGAAGCTTTCCATGGTAGTACTAATCAGGGTTCACATTGAAAA
NZPradTrx008845_C01_E01	NZPradTrx008845_C01_E01_frag_8767_1_100000_1_109	AAGAAGACAAGGAGGATTTGGTTGTTGTGATTTCTAGTTACAAGGGCAAGTTGCAACACTTTTCTCTCTTTGGCATGTTTGTTAACCAATGTCAATAGGGAGGCATGGTTGATTAATTCA
NZPradTrx008866_C01_E01	NZPradTrx008866_C01_E01_frag_8788_1_100000_1_11	TCCTAAGGGTCCACAAGTCCCGGGAATGTGGGCACGCAAGATACGCAGGTTTTTTTGTGAGGGACACGTCCCCATGCAACATAGTAATTAGCAGTGTTCAACCACTTGAGCTAACCAATT
NZPradTrx008913_C01_E01	NZPradTrx008913_C01_E01_frag_8833_1_100000_1_16	CAAACCAATACGAGAATTTTGGAGATCATATTATATCACAGATTTTGCTGGTGGTGATTGTCAATAATGTTGGCCTCAACCGACACCAAATCTGAATTTCCCAATGTGAAACATTAATTA
NZPradTrx008921_C01_E01	NZPradTrx008921_C01_E01_frag_8841_1_100000_1_10	ATTAGATATGATTTGTAACATCCTTGGGCTTCTTTGGAATTTCCAGCTGCTAATTCGGATAACCCTGATGTATTGACCCCAGCTTCAATGGCAGAATCCAATTTGAAAATGCACCCATAA
NZPradTrx008925_C01_E01	NZPradTrx008925_C01_E01_frag_8845_1_100000_1_71	GATATATATCGGATTAATTTCAAGGGAAAAAATATTCTGTCAATAGCCTGCCATATTGTGGCTACCAAGCCTCATAGTTCAAAGTTCTTATAAAGATATTACTTCTAAAATAAAGCACTT
NZPradTrx008926_C01_E01	NZPradTrx008926_C01_E01_frag_8846_1_100000_1_0	TTTGATTTACTGCAAGGAGTAGGAAACACAATAAGAAAATTCCAATTCATGAGTGTTGGCAAGAAGTCAAAGCATATCACTACCTATGCTTACGTTTGTGTTGAAATAGATTTGAATGAA
NZPradTrx008941_C01_E01	NZPradTrx008941_C01_E01_frag_8859_1_100000_2_243	GTGGTGCCTCAACAAGGTATTTGGATTGTGGCATGAGTGATCTTTTGCATTTCCGCTTACATAACTTACACATTTTTCTTGGAGGATTTGAGAGTTTATTATGTAACCTTACATTGTGTA
NZPradTrx008956_C01_E01	NZPradTrx008956_C01_E01_frag_8874_1_100000_1_58	AAATATGATAAATGAAACTCTAAAGATGAAAGATAATTAAGCTGTAGAACCTACAAATATGCCAAAATAATCCATTCTAAAGGCCACAGCCTATAACTCTAAAAGTGAGAGATAATTAAA
NZPradTrx008959_C01_E01	NZPradTrx008959_C01_E01_frag_8877_1_100000_1_8	ACATATTTTGCTTAATCATTAAATCTTTACTAAACAGAAGCGTATAGTGCCACCTGCCACCGCGTTCCCGTCCAAAAAATATCCACGAGCGCGCCGACGAAGCGAACATTTCAGAAGAAC
NZPradTrx008965_C01_E01	NZPradTrx008965_C01_E01_frag_8883_1_100000_2_124	TGCCCACACTTGTCATTCAATGTGCTTGCGATTGAAATTGGGCTCAGATGCAAATCCCGGGTGACTTTGGCAGAACAGGTAAACACCCCTTGTAGATCCTTAGTTGAAGGACTTTGAATG
NZPradTrx008983_C01_E01	NZPradTrx008983_C01_E01_frag_8901_1_100000_1_102	AATACACTCACAAGAGCAGAGAGAATCTAAACACAATATGTACAACATATCACATAATAACAACTATCCTATACAACAATGATAGGATAAAGATAAAATCACAGCCTAGAAGTATTTTTA
NZPradTrx008984_C01_E01	NZPradTrx008984_C01_E01_frag_8902_1_100000_1_102	ACATTTCAAACAGGCAACAGAGCAGAACACCAATTCTTTCAAAAAGCAGAACCCACAATTTTCAATTTTGTGATGAAAACTAAATTTGAAGAAGAAGGGCTTCCGCAGCATATGGAAATA
NZPradTrx008993_C01_E01	NZPradTrx008993_C01_E01_frag_8911_1_100000_1_0	TTTTTATTGGATTAGTGTTCTCAATTATGGTATTTTGAGAAGTGCACTAGTGCTAGTTTTCATAAACTTTTGTAGTTACAGAGAAGAGGGAATTTCTCTTGCATTGAATGGATTCTTTGT
NZPradTrx009025_C01_E01	NZPradTrx009025_C01_E01_frag_8942_1_100000_2_136	TAAGCCTTAAGTCTAGGATTCTTCCTTTGAGAAATTCAACTCTTTGAGCATTTTTTCCACCTCTTGTAAAGTTGACATGGAATTAACTATGAAAGGCCTAACTTCCTTTTTTAATTTAAA
NZPradTrx009037_C01_E01	NZPradTrx009037_C01_E01_frag_8953_1_100000_1_7	AGAACTTTCGAGATGATGACGAAGGATCAAAAGATAAGCTATGTGGTGTCAAACCGTCAAAAGATTAAACAGTTCCGCCAGGAATCCCCATTTGCTAAATTTCTAGCCAAGATAGAACTT
NZPradTrx009049_C01_E01	NZPradTrx009049_C01_E01_frag_8966_1_100000_1_74	TTAAAGTTAAGTGAAATTGTCATTATTTGAAATGGTATTAATTGCAAAAGTGAAGTTACGCATTTTGTTTGATTCCAACTACTAGAATAATCTGGTTCTGCAGCTTTTCTCTCTCACTTT
NZPradTrx009053_C01_E01	NZPradTrx009053_C01_E01_frag_8970_1_100000_1_55	AAATCAAAGTATAGAATCAAAGAATAATAAATATCAACTGAAGTCTCATCCATGAACAACAAGACCACCCTTAGTTGTTCCACAAATGTGATATACAAGCAATAAAGAAGATTCTTACTT
NZPradTrx009097_C01_E01	NZPradTrx009097_C01_E01_frag_9012_1_100000_2_149	AAGTTTTGGATAGGATTATTGAAATGTTGAGTTCTGATAATGAACAAAGGTATCGTTAATGTTAAGACGTAAACTATGCTTGTTCTGGCACATTTAGCGTGCTCTTAATAGTTCAAACTT
NZPradTrx009099_C01_E01	NZPradTrx009099_C01_E01_frag_9014_1_100000_1_10	TTAATATAAGAAAAATAGGATAATTCAATACTGCGAAATGCTATGAACAAATTCACAATTCAACATGCAAACCAGCAATAAAGATTGGCTCCTACTATTGGGTATGGTGTTTTTAGTCAT
NZPradTrx009120_C01_E01	NZPradTrx009120_C01_E01_frag_9033_1_100000_10_1936	AGGAACCTCACGGAGGAATTGAGGTGAGCGGCAACTAAGCTTCTTACGTATTTCGTCACTTCAATGCCCGTGTAAGGAAATCATGCGACCAGAAAGCAGAAAATTCGATGCAACGCCCAT
NZPradTrx009120_C01_E01	NZPradTrx009120_C01_E01_frag_9033_1_100000_9_1816	AATGAGACCTGATGGTTATTGAAAGATAATCAACTCATGAGAGCAATCTTTCTATCCGAGGTGGGGTTTGAGGCCTCTTAACTTTTAGAAACAATATTTTCATACACTGCAAATGTTTTC
NZPradTrx009137_C01_E01	NZPradTrx009137_C01_E01_frag_9050_1_100000_2_190	ACCATGTCATTATGGGACTGGTTTCAGTTTTCTTTGTTTGTTCGATCGTTCTCTGATCGTACTAAACATTTTAATGTGAATGATTTATAATATCATTGAACTTCTGTTATTAATATATTT
NZPradTrx009141_C01_E01	NZPradTrx009141_C01_E01_frag_9054_1_100000_1_40	AATGTTTCATGGATGTTTTTCTTTCCATTTGGCAGTGTTCCTTTTCTAGGGAAATATTTCCCTGTGCTAAATGCTGTCCAGGCAACTCTCTTTTTAAGAAGTTACAAAGAAAAAAGTGAT
NZPradTrx009164_C01_E01	NZPradTrx009164_C01_E01_frag_9075_1_100000_4_594	TAATCAGTGAGATTTCAAGGCTGTTTGAGGGCAGAAAATTCTGGGTTGAAGTCTTCTCTTCTAGCACAATTTTCCATGGTTTTGTCATTGTTCTTGTCCTAAAATTTTTGGGACAAATCA
NZPradTrx009181_C01_E01	NZPradTrx009181_C01_E01_frag_9092_1_100000_1_28	TATTGCAGGAAAGGACAGAGGTATTAGTCATATTGAGAGAGCAGTTTTGGGAGAAAAATAAAGAAGGTCTCAAGCCGAATTGCCAAGAAGAAATATCCTTTTAGAGTGAGGAAAAATCAA
NZPradTrx009223_C01_E01	NZPradTrx009223_C01_E01_frag_9133_1_100000_2_254	TATTTATGATGTCTATAAGTAGATAATGCTTAGATGTGAGATCAGTCAAATATGGTTCAACAATTACAATTTAATGATCATTGACAAGGCATTTGGAAGCACATTACAGAATAGTGTCAA
NZPradTrx009229_C01_E01	NZPradTrx009229_C01_E01_frag_9139_1_100000_1_58	AATGTAAGCTAATTTGCAAGCATCTAATCAAGAATATCAGACATATAGCAGTCAAAATTGCACAACAGTATTAATCTAAACTACAATAATACTCGTAGCTGTAATAGTAGTATGGAGAAA
NZPradTrx009231_C01_E01	NZPradTrx009231_C01_E01_frag_9141_1_100000_2_124	ATCAGGTATAAAGCATTCATCAAAGTTTCTATGAAAGATCTAAACACCACCAAGTTGAACACATTCAGCCACCAGAATGACTATTAAAGAACAGATCCCTGCTTCATTTCGTATCATACA
NZPradTrx009245_C01_E01	NZPradTrx009245_C01_E01_frag_9155_1_100000_1_18	TATTTGAAGTACAAAAAATTCCAATTGTGATATCTAATGTTGCAAGCAAAAACCTTAAAATCACCCAAACAAAAACCAAGCACAATTGATAACACCCCCTTTTTTGGAGTTAGAAATGAT
NZPradTrx009261_C01_E01	NZPradTrx009261_C01_E01_frag_9171_1_100000_1_2	ACCAACATATACGGCACAGTGTACAAATATTTAATCTTTATAGAGATTCCCTATACCAGCTACTTCTGAACACGAGAAAAGTTTAGGCAAGTTACCGGATTCGATGAGGACGCAGATGAT
NZPradTrx009289_C01_E01	NZPradTrx009289_C01_E01_frag_9197_1_100000_2_206	ATACTTTTACCCCATTGAAAACACAGGTGATTCTGTATTTTCATGGGCTTTCTTCTCTCAGCAGCAAAATCATTGATCTAGAATTTTTAGTGGCAGCTACAGGTTGCAGAGATTCGAAGT
NZPradTrx009300_C01_E01	NZPradTrx009300_C01_E01_frag_9208_1_100000_1_102	AAATGGAATGATATTTCTCAATTCAACGTGAAGACCTAATTAGAAGGCATCCATTTTGCACCAAAGCATTCCTCAATCCACTTGAACCCACTGGAGAGCATATTTATGTTGAATAAGTAT
NZPradTrx009313_C01_E01	NZPradTrx009313_C01_E01_frag_9221_1_100000_2_127	TTAGGACGTTACCACAAGAAGTGCAGGTTTGGATGGTAACAACTTTGAATGCACTACCAATTTCTGTACATCTCACTTTTCTCAAATTCAAACCATGTGGATATTTCTCTCTCTTTTCAT
NZPradTrx009315_C01_E01	NZPradTrx009315_C01_E01_frag_9224_1_100000_1_138	TACGAAAATTACAGTTTCTTGGGAAAACTGGACTCTTTTGGAATGTATACTTACATTACTTCCAATGTCTCGAACTCTGATGCCTTTGACGCTGCTCTTGAGAGGCTGTTCAGAAAATTA
NZPradTrx009317_C01_E01	NZPradTrx009317_C01_E01_frag_9226_1_100000_2_127	GAAGAATGATAGAAAGAGGAAACACAAGCAGGTTACTTCAACAACAGATATTAATGATGAGTATCCACAACAGAAGAAATCAAGATATGACAGAACATATAATTATGAGGATGGTGATAT
NZPradTrx009322_C01_E01	NZPradTrx009322_C01_E01_frag_9231_1_100000_1_33	CACTTCAACAATAATCAACAATACACTGAAATAAACAACAATAAAAAGAACAAAGGTTAGTAGCACCTGCACACACAAAGTTTGAATGCCCTTGCAATTCCTAAATCGAGGAAGATATCT
NZPradTrx009328_C01_E01	NZPradTrx009328_C01_E01_frag_9237_1_100000_1_32	TTGTGACAGAAAACCTGAGCAGAGCATGGGAATCATTCAGGTCTAAGGTGATGATATGTTGATTATTTGGCTTCACCAGTTGCATGGCTTTCCTGATTGATTGCATTTTACAGATGCTTT
NZPradTrx009365_C01_E01	NZPradTrx009365_C01_E01_frag_9273_1_100000_1_23	ATTAAGCTAACTCCTTTGGCTATGTAGTATCTAAGCTTCCAACCTATGCATTTACAATTTAGTTACCCTCTTTACTTGTTTGTATTAAATTGGACAATGCTAAATCAGTGCATATTTTAT
NZPradTrx009377_C01_E01	NZPradTrx009377_C01_E01_frag_9285_1_100000_1_50	GATGATGTTTTGAGCTATTAGCTTATTACTATGAATTCATAGAGGAATTCTCACTTGTTTTGAAAAGCAAATCCCATTCTGCTACACTGACTTAAATAAAATATTTAATAATGATAACAT
NZPradTrx009397_C01_E01	NZPradTrx009397_C01_E01_frag_9305_1_100000_4_512	ATTCGTCTCCAATCATATGTACACAACTATTTCATTTAATTTCAGGGAAAAAGATGCTGCACCTTAGTCGCAGTTACCTCAAGGTTGTTTTGGTGGCTCTAAAACATCTTAATATCAGTA
NZPradTrx009404_C01_E01	NZPradTrx009404_C01_E01_frag_9311_1_100000_2_165	TCAGTTTGCAATTTTGGCCAAACTTGCTGAGTTTTGGTCAAAGTTGATGAGCTTGACCATAATTGCTTAGTTTGATCAAAATTTGACAAGTCTTTAATGACTTGTGAAGGTCTTGCTAGA
NZPradTrx009413_C01_E01	NZPradTrx009413_C01_E01_frag_9319_1_100000_1_18	ATTTGATATATATTATTTTATCGCTTACATGGTATATATAATTTGTCGTTTACATGGAGTGATTTATAACATGGAATCAGTACTTCAATACGCTGAAAATTATCTACAAGAGAGAGAACT
NZPradTrx009414_C01_E01	NZPradTrx009414_C01_E01_frag_9320_1_100000_1_0	AAAAAATTATAACCATTAGACTCCAACATAGATAAGTACTAAAATGGTACACACTTACCCTGTCTATACAGTAAAATTAAAGAAACAAAAGCACTAATTGGTGTGCTTGCCTTATCAGTT
NZPradTrx009428_C01_E01	NZPradTrx009428_C01_E01_frag_9333_1_100000_1_2	ATAATAATAAAGAAAAGAAATTTATGATTTACTAATGGTTGCCCACTTTATCAATTCATCCTTGTCCCTTGGCACACATGTTGAGGAGGTGGTTAAGCATTGCACATGGTTTGAGAGGTT
NZPradTrx009433_C01_E01	NZPradTrx009433_C01_E01_frag_9337_1_100000_2_142	ATTAGTGAAAAACGAGTTAAAAAGGGAAAGTCGAGGACAATTTTTAGATGCGAGGCAGGAACCATTCCTTTTGTTTTCACACAAGATTCCAAACTATTATGAGCAAGATGCAAACAGTTT
NZPradTrx009462_C01_E01	NZPradTrx009462_C01_E01_frag_9365_1_100000_1_63	TGTTAAAACTGTGCTATGTCGACTTTATAGGGTTAGTCTATGAAAATAGTTGACTATCGAATTTTTTTTTCCAAACATTCCCTTGGGATATTAACTATCAAATGTTATTTTTAAAGGTTA
NZPradTrx009469_C01_E01	NZPradTrx009469_C01_E01_frag_9372_1_100000_2_259	AGGTTTGTTTAGAACTATGGTTACAAGTCTAAAGCACAGTAGTAAGATCTGGTTGTATTCGTTTTTCCTGTATGGAAATTTGATAGCAATATGAAATTTGACGTAGTTTCTTTACAATAA
NZPradTrx009476_C01_E01	NZPradTrx009476_C01_E01_frag_9378_1_100000_4_431	AAGAGTCCAGGTTTACTGGGACTGGACAGGGATGTTGTATCTCAATTGGATGACTATATCTAAGCTAAAGAAATAAGCATGGACCTGGCAGGTGTGGGCAGCGCAAAGTTGTCTTTGGAA
NZPradTrx009480_C01_E01	NZPradTrx009480_C01_E01_frag_9382_1_100000_2_173	TTATTATGCTATAATATAAAGAAATTGCAGGAGAAAACTGGGATACAATTCAAATAATCCAGAGTCAATTGAAGGCAGATATTGCAGGATATTGAGGACAGATAAGTTTAAAATATGTGA
NZPradTrx009509_C01_E01	NZPradTrx009509_C01_E01_frag_9411_1_100000_2_153	AAAACAATTTTAATTATCTGCCGGATCAAGTATGCATGTTTTTGTCTATGCTCAATATTGGTAGGGAGTCTTTTAAATCTGTTGTCTGGGAAGATCGTTGTAGATAATTGTTTTCATGTG
NZPradTrx009513_C01_E01	NZPradTrx009513_C01_E01_frag_9415_1_100000_2_129	CATTCTTTTCCTTTTTCGAGAAGTTGAATGCCTATGCCATGCCTGCATGCGAATTTGCCTTTTATATGCATACTTCTTAAAATTTGTTTACCATGTTGGACTGATATGTGTGCTACACTT
NZPradTrx009557_C01_E01	NZPradTrx009557_C01_E01_frag_9460_1_100000_1_118	TAAACCCATGTGTATCATTACTCAGATATCATAAGTTAAACTGCTTCAAGATCAACTCTAATATGTGAAAGTTAGTCTTTCAATCATAGGACAAAGTTCACCTGAAAAGATAACAAAATA
NZPradTrx009578_C02_E02	NZPradTrx009578_C02_E02_frag_9482_1_100000_3_354	AACAGTTCGAGCGGCTTAAGCCTTATTCCTCACCGGCTATTCCTCTCACCGTTCGGGCAACTTATTCCTCACCGGCTCGACGTTCCGGAGAGGACCACAGTATCGTCGCAATAATACATA
NZPradTrx009592_C01_E01	NZPradTrx009592_C01_E01_frag_9496_1_100000_1_0	ATGAATCTGAAGCTAGCCCTTCTGTCTTGTTTAAAAGGCCTTTGGGAATGTGGGCTAACAAATGACAGTAGACAGGGATTGCTTCCATGATGGACTTGACAAGAACTAGCCTCCCTCCTC
NZPradTrx009594_C01_E01	NZPradTrx009594_C01_E01_frag_9498_1_100000_2_261	TTTTGTAGTACTGTCAGTCTAAATACTAATCACTGCAATGAACCTCTAAACAATATTCACAAGTTCATGTGATAATAGCCTAGATAATCCAATATGATGCAATGTGCACAAGAGAATAAT
NZPradTrx009628_C01_E01	NZPradTrx009628_C01_E01_frag_9532_1_100000_1_63	TCAGAATTAATGTGGTACTATTAGTGATCAGAATGGTACCATCATCACTAACTCCTCACATAAACATTAGCATCTGTGTAATGTTTCTTCAATTCACTAGCAAAGACAAACGTATCAATC
NZPradTrx009631_C01_E01	NZPradTrx009631_C01_E01_frag_9535_1_100000_1_16	ACATCTTCCTAAAGTGTATTTTACTGAATGTTTCTTTCACCATCCATATTCTATGTGCCATTGCAGATCCTCGTCAATTACTTCCTCTCAATGATGCATTTCTTTTTACTATCTTGTTAA
NZPradTrx009649_C01_E01	NZPradTrx009649_C01_E01_frag_9553_1_100000_1_109	AAGCTAGGTGCAATAACTGGGTGATTTAGACAACTTCGATGCCCTAGAGTCACATGTACTCAAGCCACAAGTTAGCCATATCAGTGATCTCAATACTCACATAACCTTGAATACAAACAA
NZPradTrx009678_C01_E01	NZPradTrx009678_C01_E01_frag_9582_1_100000_1_161	TCACTGGCCAGTGCCTTCACCGTTGCAGCTGCCAAGTTACAAGCCGCCAAGTTCCTCTGCTGCAGCTTCACTGCCTCGATGTAGTGGCCGACAAAGACAAAGCATAAAGACAAATCACAA
NZPradTrx009701_C01_E01	NZPradTrx009701_C01_E01_frag_9605_1_100000_1_27	ATTCAATCCCTTTTTCTCTGTTTGTAATCTCAACATGGTACCAGAGCAGGTGTAAACCTTGTCTCTACTCATTTCTGTGATCAAACTTGGCATGCGGAAGAAACCCTAACCAAAGAAATA
NZPradTrx009706_C02_E02	NZPradTrx009706_C02_E02_frag_9611_1_100000_1_114	TTTGCATGTGTATTTCTTATCAGCATGAGTGTTGCAATCAGTGCTAATTTTGGTATGGTTTTAGCATACTTTTATTACAAATTTTTGTACTTTTTTTGCGACTTGTTTTCAGTATATGAT
NZPradTrx009728_C01_E01	NZPradTrx009728_C01_E01_frag_9633_1_100000_1_32	TAGCTGTAGGAATTTTATTAACAAGGTTTGAGCAAATGGAATTTATTACAAGGCAAATTGTTTCACCAGAGAAATCACTGTTCTCATTGCTAATACTTAGCTGAAACCTGTTTGCAAGAA
NZPradTrx009769_C01_E01	NZPradTrx009769_C01_E01_frag_9676_1_100000_1_35	TTGAAGTAAAAAATTACAGAACTAACAGAATGTTAGAAATGTCTTGTAATTCTGCCTAACCTTGACAGCCATAAACGTCAGAAAGAAATGTTGTAATGTAACAAGCAGTTCTAACAAAAA
NZPradTrx009790_C01_E01	NZPradTrx009790_C01_E01_frag_9697_1_100000_1_102	AAATCGCTTATAAATATTATGTTTCTTCTTTTAACTTTCTATTTAATTTCATATCAGAGCATGGGCCTACTGCTTTTACTGTGATATGTAATGTGCAATGGATGAGATCTAATAATGCTA
NZPradTrx009814_C01_E01	NZPradTrx009814_C01_E01_frag_9721_1_100000_1_103	TGAAACCCTCTGAACCAATTTGATTAAAACCTAATTCATCATCCAAAATTTTTGGATCCCCTGCACATTGAAGTTCAATATAGGTTTTTGAATCGCCTGTGCAGTGAAGTTCATGTTAGA
NZPradTrx009825_C01_E01	NZPradTrx009825_C01_E01_frag_9731_1_100000_1_0	TGTACACAACCACAAGAGAACAGACTGTTGCCAAAGGCTAGGTAGCGTGTGTGCAACCCTATCCAACCACTAGAGTATGTGAACATTGAGGTTTGGATTGCGATTCCTCGGAAGGAATGG
NZPradTrx009837_C01_E01	NZPradTrx009837_C01_E01_frag_9743_1_100000_2_136	ACATTGCTTTCCGAGGGGTAAGCTGCAAGGAATTCAGAGAAAAGCCTTGAATTTGAGACACTGAAAAATTACAATTAAGTTGCCAGATTTCTCAAAAATGTTTCGAAATTTATCAAATTG
NZPradTrx009875_C01_E01	NZPradTrx009875_C01_E01_frag_9782_1_100000_2_206	AGCTTATCTTAATGAAGATTACATCTGAGCTCTTACTTAATCCTGGGATCTTTCCTGTAAAGAAAATGATTGTTTGTGTTGTGTCATGTATCTGTTTCACCATCTCATGAAATTTGAAAT
NZPradTrx009879_C01_E01	NZPradTrx009879_C01_E01_frag_9786_1_100000_1_20	TTTATTCAAAATAAGATTTATGCAACTTTGAACATAAGCACCAAGTTATGATTAAAATTCTGACTTTACTGTTGGTCAAATGACTTTGCCTGGTCTGTTCAAAACCTTGTCGTAATACTT
NZPradTrx009886_C01_E01	NZPradTrx009886_C01_E01_frag_9793_1_100000_2_243	AATTATTCTTCATTTCTAAATGTCTGTTTAGCCAAATGCAAGAACAAAATGTTACATATACATGTCTACTTTATGCTGGTCTTCATATTTTATGAATCTTGGTTAACATGTTCATGATTG
NZPradTrx009889_C01_E01	NZPradTrx009889_C01_E01_frag_9796_1_100000_1_114	AATGGTTGAAACTTGAAACAGCTCTAAACCAGTTTATAGTTACAACTTACATCAGCTATCATTTTTGGCGTTAAGATAACTCATAAAAAGACATCAGCTCTTTTGCCATTTTAATTTATT
NZPradTrx009907_C01_E01	NZPradTrx009907_C01_E01_frag_9814_1_100000_1_33	TTAAATATTATTGATCTATAGAAATATTTCATTGTATGTACAAATGCATGACTTGAAGTGTTGGTTGGTCTATTAATGCAAGGAAATTATGTGGTTTCTTATGTATCAAGAAAATTAAAG
NZPradTrx009911_C01_E01	NZPradTrx009911_C01_E01_frag_9818_1_100000_2_184	CCAGCTTGTAATCAAGGATACAAAATGCTGTGTAAACAATGAGAACCTTAAGGACAATTATGGCCTCGTATGTATGTATGTTCTTATTGTTTAATAAGAAGAGTGTAGATTTATTGCATT
NZPradTrx009945_C01_E01	NZPradTrx009945_C01_E01_frag_9851_1_100000_1_18	TAATTGTCATTGCTGCACTGATACAGTTCAATACTTGGTATTTGTGATTCAGTCAGGAAAAGCAGGAGTGAGTTCACTTCTTTGTGGAAGCCTAATGGCTCTCACTTAATTCAGTGAAAT
NZPradTrx009946_C01_E01	NZPradTrx009946_C01_E01_frag_9852_1_100000_1_15	ACATTGTTGAATTTGATTGACCATAATTGAGGTGGATTTGTCATAGTTGACCATTGTATCGTCTTACTATTATTGGGCTTGTTTGACCACCATTGCCAACATGTAACTATATATGTATAT
NZPradTrx009951_C01_E01	NZPradTrx009951_C01_E01_frag_9857_1_100000_2_137	TTCACAGTGAGAAGAAAAATATTATCGTCTCTCACACCAAATATATTTAGGGACGCCCTTTATTGAGAGCATAAAATGTCAAAGTCACGCACGTTTGTTCAGCCCATCGTACATTCTTTA
NZPradTrx009962_C01_E01	NZPradTrx009962_C01_E01_frag_9867_1_100000_1_2	GAGATCCAGGCCATTATGATAGCCTTTCTTTGTGAGAAAAAGAACCTACCTAGAGATTTGACTACTAAAACATATGGATTTATTTATTCTACCAATCATGGCTTCTCCATTTAATCTCTA
NZPradTrx009986_C01_E01	NZPradTrx009986_C01_E01_frag_9889_1_100000_1_32	ATTCAAGCTCATTCCAGTTTTGTCTGTATGCTCAATTTTGGTTTTTTTTTCAATCTTCCTAATCAAAATTACAGAGGCAATTACAATATTGAAATATTCCATGGTTAAGGTTTCATACAA
NZPradTrx009987_C01_E01	NZPradTrx009987_C01_E01_frag_9890_1_100000_1_110	AATGCTTCAGGTAGAGAGGCTTACACAATCAAGATCCTGAATCAGTGAAAAAAATATCAGTGACAAACATCTCTGCTTACATATGTTATTGTATGTGGGACACAGAATGATCAATCAAAA
NZPradTrx009992_C01_E01	NZPradTrx009992_C01_E01_frag_9895_1_100000_1_0	TATAATTTCTATCACAAAATGTTGTTGTGTTTGAATGAGGAGGATATCCATAATTTGGAACAATGAAGATGTATTCTTCTGCAATGCAAATACTACAAAGAAATAGGATGGAGATCTTAT
NZPradTrx010011_C01_E01	NZPradTrx010011_C01_E01_frag_9915_1_100000_1_43	ATTCATGAACATAAACTGAAATTAAGTCCTTGATAAGAGAAACGCAATCAGTCTATAGTACATACAAAACAGATATAGATGTACTGCAACAAGAAAAGTATTTTAATTGAAATTAAAAGA
NZPradTrx010024_C01_E01	NZPradTrx010024_C01_E01_frag_9928_1_100000_1_29	TTTGCTGTCCTACTGGTTTCTGTGTACAAGTTTGCCATAAAAATTCACAGCCAGCAAGATGAAACACTTAAATGCACAAGATATATCATTTAAGTGGTCAAAATAAGTGTACAAAATATA
NZPradTrx010058_C01_E01	NZPradTrx010058_C01_E01_frag_9960_1_100000_2_124	ATATTCAAGCATAATGACCTCATTTTCTACCATAGTGTTAGTTATAACCATCATTTTGTTGTTGAAAAAGGGATAGATTAGCAACTATAAATCCATTCTTTGCATAAGTCACAATTCTTT
NZPradTrx010072_C01_E01	NZPradTrx010072_C01_E01_frag_9976_1_100000_1_27	ATCAAAGAAGATGATCTCTACATCTATCAAGTGTGATATCAAAAATCATGAATACAATAAACCTTCAATCATCCCTTCATAGAATTCTTCCTGAGGTGATTCTTTGCTTTGTATTCCTTG
NZPradTrx010073_C01_E01	NZPradTrx010073_C01_E01_frag_9977_1_100000_1_33	AAAATCATCCTGAAGTTGCAACTAGTACTGTAGCTTGAGATATGCAGCATCTGCGGGCCATCAACGGCTTGCTTTTTTTGTATCCCTGGTGGGGTAATTGATTCAGTTGTCCACATTAAC
NZPradTrx010075_C01_E01	NZPradTrx010075_C01_E01_frag_9979_1_100000_1_48	TATATTATTACAGTTATATATTTCCTAAGTGCACAAGAATTTATACATGATGCATAGAAAAAGACAAGTGTTTGGTCCAAGGCAGATGAGGGTACAGAGTATATTATAGTTACATATATT
NZPradTrx010101_C01_E01	NZPradTrx010101_C01_E01_frag_10007_1_100000_1_73	AAAAAGTGAAGTGCAGGGTAACTGCTATAAAGCATGGCAAGTAACTCAAGCAGCTTAACAGTGTGTATGATTGACTCATTGCAAAGAACTCAAACATCTTATTAGAGTGTATGCTCTTAA
NZPradTrx010133_C01_E01	NZPradTrx010133_C01_E01_frag_10039_1_100000_2_151	AGTAAGAAACAAGCTAACAAAATGAGGGTTTCATTGTCCAGCGGCATGCTAAGAAGTGTCCCTAGTGATAAAGAGAAAGTTGGTGTAGGGGCCAAGATCAAAGTTGTTGTTTGTAAAAGG
NZPradTrx010144_C01_E01	NZPradTrx010144_C01_E01_frag_10049_1_100000_1_0	GAGAACTTCGAATTTCCAAAAGGTACTACTAACCAACCCATGGCGGAAAGTCTTCAATGAACCGTTATATACACATTAAGTGTCGATAATAATGCGGTAGTCTCTCAGTTATATGTTTTT
NZPradTrx010147_C01_E01	NZPradTrx010147_C01_E01_frag_10052_1_100000_1_55	TGTAGAATGGTCTGAAACAGAAATTCTTGAATAGCTTTACTGGTGATGCATTTTATGGAAGAGCTCAGCCAGAACAATGATTCAGTGTAATTCAGAAACTAATGTTGAATGTAATTCTGA
NZPradTrx010150_C01_E01	NZPradTrx010150_C01_E01_frag_10055_1_100000_1_8	ATGATGGTGAAGATAACTGAAAGAACCCAATAAAAAATCAGATATTAGGAATAAACCCATCCTATGCAGCAAACTGAAACGAAGGCCCAGCTTTACATGGACACGTAGATCTAACATGCT
NZPradTrx010157_C01_E01	NZPradTrx010157_C01_E01_frag_10062_1_100000_1_54	TAGTGTTTCTTTGTTCAATTATTAGGGCCATACATGTAGTCACATTGTCTATAATCTAATCAATCTGAATTTGCAGATTTAAAGCATCTGCTTGAAGGAGGGAAACATTAACTATTTTAA
NZPradTrx010185_C01_E01	NZPradTrx010185_C01_E01_frag_10089_1_100000_1_106	TTATTTTTGCAATTTCTAGTTGGAAATACATAATCATGTACTGAAAAGTTTACTAGGGTAAAGGACTAAAATATACTCACAATTAAGGCACAAGATCTGTTTTGTGTTATAAATATTTAG
NZPradTrx010193_C01_E01	NZPradTrx010193_C01_E01_frag_10097_1_100000_1_33	AAAATTATATTCCAGATAAAAACATTTGGTGCATAAACCTTGCTTCTATTCATTTCCCACAAATATAAGCTTTGCACCTTCTACGCCTTGGATCAAACTTTAGAACAAACTCATACAAAT
NZPradTrx010205_C01_E01	NZPradTrx010205_C01_E01_frag_10110_1_100000_2_190	CTTATAGGTAGAGATAGGTAGAGAAACTCATTACATGGTGTAAGAAGCTAGATATACAAAGGACATAAGCTTTATGCATTACTTTCCGGGTCTAAAGCTAGGCTGCACGAAACGAGGAAA
NZPradTrx010207_C01_E01	NZPradTrx010207_C01_E01_frag_10112_1_100000_2_172	ATATATACTCAAGTGTTTCGATGTGGTCGAATTGTCTCCATAAGCCCGACTAGAAGGATTAACTATCTTTAAAAAACCAAAGTATTGTAAAGTGGTTTTCAACACAACTGTTAAAAATTT
NZPradTrx010222_C01_E01	NZPradTrx010222_C01_E01_frag_10127_1_100000_1_18	AAAATACTCTGACACTGTTTTGCCTCTTTTTCTGCCCTAATGCGCAGTTCTGAAAACCCTGGCACTAAACTGAACATCCTTCTTCTTGCTGAGCTAAGCACACAAGCTGCCTAGTGCATA
NZPradTrx010243_C01_E01	NZPradTrx010243_C01_E01_frag_10146_1_100000_1_26	AAGAAATTTCAAGTAATACGCACGTGGGTGTTTTACAGAAGTGCCCTGCAAATTGTTCACGTATCTGCTCTCCTTGTCATTCGAATATTCTCCTGCTCATGCACAATTTATGTCTAACTT
NZPradTrx010251_C01_E01	NZPradTrx010251_C01_E01_frag_10154_1_100000_1_16	TATTTTATTATGACATTATTAGAAATACAAAGCTACTGAGATTCAGAGTTTATTATTCTCAGCAACAGAAGCAATAAACTATTCATCCAATCTCTATGTCATCCGTATCTATTTAGTATT
NZPradTrx010275_C01_E01	NZPradTrx010275_C01_E01_frag_10178_1_100000_1_0	AAAATGATATTCATAACTAATTTAGGTGATTTTTATTTCCTAAATTCTGTTATGTTCTGTTGTTGTGTTCTGAAGAGAACTGAAGTATCCTACAAGTTTTCACAGGATTGGATTCTGATT
NZPradTrx010285_C01_E01	NZPradTrx010285_C01_E01_frag_10188_1_100000_2_211	TTGTACTTACATTTTACTCCATTTATTTTTGGGTGGTGTATGGCCAATAATATTAGCTATATCCACAAAAAACCCGCTAGGGTTTAAGTAAGTTTATTATTTTTCATGTAGAAATGAATC
NZPradTrx010286_C01_E01	NZPradTrx010286_C01_E01_frag_10189_1_100000_1_1	ACCAATAATAGAAATGTATAGTAGGTTCACAATAACCTATTCTATGTCACTAGACTAGGTCCATTCTAAACTACTCAAAGTCACTAGACTAGGTCCATAGTAATGTACCCTTAGTAACTA
NZPradTrx010290_C01_E01	NZPradTrx010290_C01_E01_frag_10193_1_100000_1_58	TAATTTAGATTTAATCTAAATTTACCTCTTGTTTGTTTTAATTAGGTTTTGCTTTTCAAGGATTTGCAAATGTAGATGAAAAAGCATTTAATATGCCAAGAATAATACACTAAGGAAATT
NZPradTrx010322_C01_E02	NZPradTrx010322_C01_E02_region:440__771_frag_229194_1_100000_1_62	AGATTCAAAACATTGCAGAAAATTCATTTTACAGTTTATGCTACGGCGTGCTTCTAGTTGTATCTCACCATGATGGCACAGATGGATAAGCTCTTCACCATTTTCAGTTGATCCAAACAT
NZPradTrx010325_C01_E01	NZPradTrx010325_C01_E01_frag_10226_1_100000_1_5	AACAAGTTTCATCGTTTGAGAAAGAAAACACAATGGGATCAGGTGGCAGCAAACCACTACATTTAACAGAGAATGCTTTAGAGGTTACCATCTGTGAACTGAACTTTTTGGACCAAAATT
NZPradTrx010337_C01_E01	NZPradTrx010337_C01_E01_frag_10238_1_100000_1_16	ATAATATTAACAGAAGGTATTTTCAGTTAGCCTAATAGATAGGAAAGTGTACTGGCTCCATTGTTGAGCATTGGCCTTGGCACCATAAGCAAGTGAACGAAGCCTTGAAACCAATATGAA
NZPradTrx010364_C01_E01	NZPradTrx010364_C01_E01_frag_10264_1_100000_1_43	AAAAAACAGTTAAAAGCACATAAATTATACAATAAACAAACCAATTCTAGGTTTGAATATATATCTTTATTTCCAATATTACTTACTACTCATGCAATAATTCATCTGTCATCAAAAAGG
NZPradTrx010408_C01_E01	NZPradTrx010408_C01_E01_frag_10310_1_100000_1_90	TTCTTTTCCTCTGCTTTCTTTGGCACAAATATTTTGGGCTGACGCCGTGAGTTCTTAGCAGGATTGGTGTCTATTTCTTGAAGCTACGAAATACTGAGTTAACTGTTTTGATACAAAAAA
NZPradTrx010418_C01_E01	NZPradTrx010418_C01_E01_frag_10320_1_100000_1_102	CTTTGTTTGGCTTTTATCCTGAATACAAAATTCAATTCTTCTAATTTTTATTGGCAAAACTAGCTAGTCATCTATATAATCAAAGCTATGCAATGGATGCGTGCAACATTTCTTCTTTTT
NZPradTrx010454_C01_E01	NZPradTrx010454_C01_E01_frag_10357_1_100000_2_144	TGAACAGGAGTTGAGTAACTGATGACACCCAAGTGTGCCAGATGGCCTCTTTTGGAAAGGAGGTCGGCCTCACTATTCTATTCCCAATAGATGTGGGTGAAGGAAATGTGAATAAATGAA
NZPradTrx010459_C01_E01	NZPradTrx010459_C01_E01_frag_10362_1_100000_1_18	AAATCAACATTCCATTGCGTGCAGCGTGTGGATTTTCAATCCATTCTCATTTCTGAATCTTCCTTCCCTCGTCGTTACAGAAAATGCTTCTGCTGCTGTTTGGAGAACATGGTGGGAATA
NZPradTrx010475_C01_E01	NZPradTrx010475_C01_E01_frag_10377_1_100000_1_2	AATTTGTCGACCGGTCCTCCCCTCTTGAATTTGAAGGCCGACTCCCTCTGAGTTACTTAACCTTCAAATCTACCTTCTCCTTCTCCTTGTTCTTTGTCACTGCTCTATTTCATGCCATTG
NZPradTrx010502_C01_E01	NZPradTrx010502_C01_E01_frag_10402_1_100000_1_32	TATCATGAATCTCATTGCTTTATAGCTGAAGAAATATTTTTCCTTAGCTCCCTCTGATTCTGGAGCAGCTTCCTCAACAACTTCAAATCATTTGTATACATTGAGCTTTATGAATACATT
NZPradTrx010503_C01_E01	NZPradTrx010503_C01_E01_frag_10403_1_100000_2_176	ATTATTCCGCTGAAACAGATATGCTGGAGGTTCCTGACAAAGTCATGGTAGTCAAATTGCCATTGGGCTGAAAGTTGGCATAACTGATTGTTATGGCTGGTTGTTATGCATGTTTTCTTT
NZPradTrx010504_C01_E01	NZPradTrx010504_C01_E01_frag_10404_1_100000_1_4	AATGTAGGTATTAAGCAAGTGGGCATGGTATTTGTTTCATTATCCTTGTTAAAAAAACCTTTTCAGCAAGTCTTTGAGGAAGTAGCAAGTGGACTCCTTCCCGTAGTTCATCTTTGGAAA
NZPradTrx010538_C01_E01	NZPradTrx010538_C01_E01_frag_10438_1_100000_1_2	AAAATGTTGTTTTTGACAATTACGCTTTGAAAGGACGCTGGTAAGCTGGTGCAGGTACAAAATGCATGCTGTACATGCCCAAAACGTGCCCTGTGGATTTCATGATTTGGGTACGCATTT
NZPradTrx010552_C01_E01	NZPradTrx010552_C01_E01_frag_10451_1_100000_1_49	ATGATTAACATTGACGAGTCATACGAAACGCACTCATTTTCGAGGCTTCAATTTAAAGCAAAGTAAAAAAAACACGAGTATTTATGATGGTAAACATAAGCTTGTATTTAATAGATTACA
NZPradTrx010555_C01_E01	NZPradTrx010555_C01_E01_frag_10454_1_100000_2_234	GTAGCAGATCTTCATGTTGGTACATACAAATGGATGGGGCACTAGGAATAGCCATCTGTCTCTATTATCACTGAGCTGTCTATTTATAAGTTATATGCCATTTTTCATCAGGCCAACGTT
NZPradTrx010562_C01_E01	NZPradTrx010562_C01_E01_frag_10461_1_100000_1_92	AAATTGAAAAAATCAAATAATCTATCCTCACAGGGGCAGTGCTTTACTGCAACCATCTTAGCATTTATGAGATTGCATAGTGGATCTTTACTAATATTGCAGTTTTTGCATCATAACTAT
NZPradTrx010563_C01_E01	NZPradTrx010563_C01_E01_frag_10462_1_100000_1_106	TTCTAGGAAGAGCCAAGCAATTGGGTGCTTCTCCAGTAAAGAAATTATAGGAGTATGTAAAATTTGCCAAATTGGGCAACCCACAGATGCTCTGGGGAACATTGCCACTTAACATATTGT
NZPradTrx010571_C01_E01	NZPradTrx010571_C01_E01_frag_10469_1_100000_1_8	TAAATTCTCTGGCACTTCCCTGCAATTTGGCACCGTTGGCATTTTGTCCATTTTTTTCCTTTTAGACCTTTTGGTGTTGATTACAGTGTTTGTTTCTGTAAGGAGTAAGAACATGAATAT
NZPradTrx010592_C01_E01	NZPradTrx010592_C01_E01_frag_10491_1_100000_2_173	ATTATTTAGGGTTTCTCAGAGCAGCATATGGTCAACATTTCCAACGTTCTCCTTTTTGCAAAGAAATGTGACGGTGAGACATTTAATAGAAGAAAACAATAATACGAATATGCCAAATTA
NZPradTrx010597_C01_E01	NZPradTrx010597_C01_E01_frag_10496_1_100000_1_68	ATTGCTTCTCATATCTGCGCAGCTCAAAATCCATAATGAAACATGACAGCCAACACCTGGAATGAGTTGCCTCTCAGGACCATCCTTGCTTGCACATGGTGATCAATATCACAAGTGAAT
NZPradTrx010598_C01_E01	NZPradTrx010598_C01_E01_frag_10497_1_100000_2_194	TTTAGTTATGTTTTGTACTTAAAAGGTGTTGTGAGTCCCATTAAAGACACAATATAGCTCTTGGTGACGTTTTTTTCCATCTCATGTTAATTTTATTCCTTGCCCATGATAAGCTTCACA
NZPradTrx010602_C01_E01	NZPradTrx010602_C01_E01_frag_10501_1_100000_1_90	CAATTGATTTACACAGTGCATTGGGTACATTGAATAGGGATATCAGCACAATTCAATGTGCACTGAGTGTACAAAAAAAATCCAAATCCTAGCACAAACGCATTTGAATATAGATACTAT
NZPradTrx010623_C01_E01	NZPradTrx010623_C01_E01_frag_10522_1_100000_1_93	TTAAACGTGTTTTTAATGAGGAAATAATCGTTGCCTTGCTTGTTAGCAGAATGAAGTTAAAAATAGAAAATGACTGCAATATTGGAAAATCGTGAGCAGTTAATTTAATCGAATTGTGTT
NZPradTrx010625_C01_E01	NZPradTrx010625_C01_E01_frag_10524_1_100000_1_37	TTTAAAACATTGGTCTTAACTGCTGAACTGTAACCCCACTGGTGTTTTGAATTTGATTCAAAGGCAACAGTAAAATGGTTTTTTCCAGGTCGCTGTTTATCACATTTAGTTGTATATTTT
NZPradTrx010666_C01_E01	NZPradTrx010666_C01_E01_frag_10566_1_100000_2_153	GAAGTAAAGAAGTGAAAAAGGAGCTAATCTACTATATACTTTTCTTTCCGCTTGGCACCACCATAAGCCCCACACAATAGTGGCTGTGGATGTAACTGTGAAGATGAAGCTGAACCTAGA
NZPradTrx010675_C01_E01	NZPradTrx010675_C01_E01_frag_10575_1_100000_2_185	TTAGAATTGTATGTAAGGAGTCCTAAATAAATCCCATTTTGGCTAAGAAGATGTAGTTCAACGGGAGAACATAATGACCATAGTATTGAAGAAAATATATATTATATTAGCTCAAAGATA
NZPradTrx010696_C01_E01	NZPradTrx010696_C01_E01_frag_10596_1_100000_1_90	AATCATCATCTGCCAGCTCTTAATTCCCCATTACTTTGAACTTCAAGGGCTATTGCCTAATTAAAGAATTTTCTGTTTTTCTTTAAAGAATTCTGCACAAACTACTCTCTCATTTCCAAC
NZPradTrx010714_C01_E01	NZPradTrx010714_C01_E01_frag_10612_1_100000_2_156	TATTGAGAAAATGAATTGATACTTTATTGTCATCATTGTTATGATGAAGTTACTCAGGTTGACTACTGATTTGAAGTTGTATTACAGGTGGCTAGATATAATTTTATATATATAATTTAT
NZPradTrx010732_C01_E01	NZPradTrx010732_C01_E01_frag_10630_1_100000_3_347	TTAAGTTTTAGATAAGAAAGTCTTAGTAGGCAAGATGAGATTATCATTGCCAGTAAGTAAACTGTATGCTGCCTATTTTTTAAACATTTGTGTGATCGTTAGCATATTTCTCGATGAGAA
NZPradTrx010771_C01_E01	NZPradTrx010771_C01_E01_region:1__177_frag_229207_1_100000_1_4	TTTTCAAATCTTTTAGAATTGTACATAGCCTTTCAACAACCAATAAACATATTAAATGTGACGGTGGAGAGCCTTTTCTATTCATGTTTGTCTTGGAGATGCAAGAAATTGATTGATTCA
NZPradTrx010774_C01_E01	NZPradTrx010774_C01_E01_frag_10671_1_100000_1_0	ATAATTTTTCAAGCAGAAGAAGTAATGTGTTTTTGTAACCCAAACTCTATTTTGATGCTAATGGGGTTGCTATTTTATTGTGCTTTGGATCAGATGTTGATTGTCTTTGCTTGCTTCCCA
NZPradTrx010777_C01_E01	NZPradTrx010777_C01_E01_frag_10674_1_100000_1_49	ACTTAACAACCCGCACCACTGCAAATATTAAGTATTATGCAAAAGGCACACCATAGCAATAGGCATATCACGCGAATATGAAGCATCGTGCTTAAGCCAGTTACAAGCATCAACCATTAT
NZPradTrx010802_C01_E01	NZPradTrx010802_C01_E01_frag_10699_1_100000_1_35	AACACCTACATTATTCCCAAATTGGCCGAGAAAGCGAGTCAACAACTATTGGTTATGTTGCCCTTGAGTAGCCAAAACTTGCCTGATCTTTTACCAATCATCTATTGAAAACTTCTTGAA
NZPradTrx010819_C01_E01	NZPradTrx010819_C01_E01_frag_10716_1_100000_4_399	TAGTTAAACTGTGTTTCTGTTATTATCTACAAATTCAAATAATGTTGCTTTTGTTGGCCGGACCTTTACATGTTGGATGATATGCAAGGCTATAGTCTTCTGATCTTTCTGTATTGTTAA
NZPradTrx010858_C01_E02	NZPradTrx010858_C01_E02_region:43__363_frag_229209_1_100000_1_76	ACAGACATCCTTTGGGGTTCCAGGTAGAGGTAGTAGAGTGATGCTGTACAATGAGACAGTGATTGTTGATGGTCAGGCACCAGAGACACTTATTTCAATATCTTCTATGCCACAATACAA
NZPradTrx010863_C01_E01	NZPradTrx010863_C01_E01_frag_10759_1_100000_2_226	TGTAATTCTTGCCATAAAAGGTAGCATTTTCCAATTAAAAAACATAATTCGGTATCTGCATCTATGCTATAAAACTCATCATGAGTCTGATAATTTGATTTGATCTCAAAGGATTTTCTT
NZPradTrx010868_C01_E01	NZPradTrx010868_C01_E01_frag_10764_1_100000_2_127	AAATTTTTCTGTGGTATCTTTCTGTGATGAATTCCAAATTTTACTGTGGAAGAGAGACTTTGATTGAGCTTTTGTCCAAGCTTTCAAGCAACTATTTTGGAGGGTCGACTTGGTTTCTTG
NZPradTrx010872_C01_E01	NZPradTrx010872_C01_E01_frag_10768_1_100000_3_405	TTCATTCTCCTCTGTGCGCTGCCATCATTGTTCTCCTGTCGAATTTCCTTGCCGCCGCCACACCTGCAAGCAAACTCAAACAGCAATTTCTCCTTTGCTTTTTTCTATTTTGTATGTCAT
NZPradTrx010879_C01_E01	NZPradTrx010879_C01_E01_frag_10775_1_100000_2_137	CTAAAACGAGCGTGGCATTCTTTAGGCCTGAGGCCTGCTAAAACGACCGAATCAAACTAATTATAGAATGTATCATAAAAGTAACCAGTAGTCAAGTAGGCAGCAGTCATCAACCTGATG
NZPradTrx010910_C01_E01	NZPradTrx010910_C01_E01_frag_10806_1_100000_1_63	TATTACAGTCGAATTGGTAACTTCAATGTGATGGTACATATGACTTCTCACCAGCTTGTCTGATTTTGCTAAAGATCTTTGGAAATAGTTTTATAAAATAGAGAGAGACAAATCTATGTT
NZPradTrx010946_C01_E01	NZPradTrx010946_C01_E01_frag_10842_1_100000_1_80	ATTAAGCATGTATTGCTTTTGTCTACTGTTATGTAATCAATCTGTGGGAATGTATTGAGGCCAGAAATGTTGGACTGTAGCTCCTTTTAAGTATTTGGCAAATTAAGTCAGGTCAGAAAT
NZPradTrx010958_C01_E01	NZPradTrx010958_C01_E01_frag_10854_1_100000_2_190	TATTTGAATGATTACTTTAGCTTCCATTTTAAACGAGTAGATTTCAGGTTGAGTTCATAGTTTCATGGCATGCTTTTTGTTTTCATCTTTCCATGGCATGCTCTAATTTTAATTGATTAT
NZPradTrx010962_C01_E01	NZPradTrx010962_C01_E01_frag_10858_1_100000_1_11	ATACTTAATCAACACTAAACAGGTTTTGCGGAAATGTGTTTAATTGTACTTATGGAATGTAGCAACTTCCTGGACTTCGTTCAATCGGCCTGCATGACCTTTTGCTGCTTGAACTGCGTT
NZPradTrx010968_C01_E01	NZPradTrx010968_C01_E01_frag_10864_1_100000_2_158	CTACTCCAGGTTCCTCATTATGTACTTGCTAGAGTGTTATTAGTATCTAACATTTATTATTCTCCACAAATTTATGTGTATAATACTTTGTTATCACCTACATGAAATCCTATATTTATA
NZPradTrx010975_C01_E01	NZPradTrx010975_C01_E01_frag_10871_1_100000_3_317	TAAATGTAGAATTTACTGTTAGAGTAATGTATATTGACATCATTAGAGTGAAATCCAAATAAACTTCTGGATTAAGAGCTAGAAAATGATTAGGGTCAAGAAAATCATTGTCAACTAAAA
NZPradTrx010978_C01_E01	NZPradTrx010978_C01_E01_frag_10874_1_100000_2_148	TTACTTTGGTAAAGAGAAGTACAGTTCACAAAGAAAATGAGTATTCTAATAATGTCCTAAAATCACAGCATGTAGTACCAATCAGAAGGCTTATTTGCAAACCTTGTTTGGCGATCATTA
NZPradTrx010993_C01_E01	NZPradTrx010993_C01_E01_frag_10889_1_100000_1_63	AATCCATCTTAGTCATAAAACATTAAATCAATGTGGGGTAGCAACATTAAACTCTCTTTGGGAGTAAGAAGTTCATGATGTTGTGGCTGACAAGTTTTTTGAATCTACATTCCCATTTAA
NZPradTrx011009_C01_E01	NZPradTrx011009_C01_E01_frag_10905_1_100000_1_103	GTAAATAAAATAAGAACCAAGCTTATAGGAGTTTGTTGAAGAACTTGTGCAAAAAATATCGTTCCCTTACACTCTGTTTGAGGTGAAACATCAAGGAAGGGAACTACACAAATAGTTATT
NZPradTrx011026_C01_E01	NZPradTrx011026_C01_E01_frag_10924_1_100000_2_228	AACTTATAGTTAAGATATGAAATTTCTGAATTCCAAATTCTTAGAAATTTCCACAGTTACATCTCTTTTCTTGGGTTATATCTATGTGTCCATATCTTCGGTTACTTAATAATCACTAAT
NZPradTrx011032_C01_E01	NZPradTrx011032_C01_E01_frag_10930_1_100000_1_29	AAAAATAAGTTAATAACCCAAGGACACAGTAATATGATGAAAAAATTGCAGATTTATAACAAGTCTGCCCACAAACAGCCCACATAGATCTAGGCAGTGCTCCTCACCACCAGTCTAATA
NZPradTrx011043_C02_E02	NZPradTrx011043_C02_E02_frag_10942_1_100000_2_186	TTTCCCAGGTGCAAACAGGCCGTTGGTGGTGTCTGAGACTCTGACCTAATCAGGCCAATAGTAATGCTTCTCTTTGAGTTTATAATTATTTCAAAATAAATTTCACGACAAGGAAGAAAA
NZPradTrx011052_C01_E01	NZPradTrx011052_C01_E01_frag_10951_1_100000_2_194	AGACTACACCATCCTAACGTGGGTTGCCATTTAATGGGTAGGGGTACAAGGTTGCAATTTTTGGGTAGAGATGGCCAGAAACCCTCAAACAAAAGATGAGGTAGTTTCTTTATCAAACTA
NZPradTrx011059_C01_E01	NZPradTrx011059_C01_E01_frag_10958_1_100000_1_41	TAAGTCATAAGTTACCTACCTAGTGCTGGCTTGCAGGCTATTGGGACTGGAAAGGGTTTATACTGGAGTCAATTCAGTGCCTCCAACTAAATCCTTTTTTATAGAAAAAATATTATAAAG
NZPradTrx011065_C01_E01	NZPradTrx011065_C01_E01_frag_10964_1_100000_1_7	ACTGCAAAACAGATCCCTTTATATTCCAATTCCAACTTAAAATACAAAGATGTCTTATAAACTGGAAAAGAATCCTATGTGGGCACAGGCCAAAGTAATTTTAATTCCAGGAAGATTTTA
NZPradTrx011072_C01_E01	NZPradTrx011072_C01_E01_frag_10971_1_100000_1_61	TATATCATGTCTACCAAAAAATGTCAACTATCAATTATCATTTTAGAATTGCCAAATACATGAAAGTGTTCTGCACTCACCGTACTTACATATAGCTTATACAATTTCCTGTATTCTTTT
NZPradTrx011075_C01_E01	NZPradTrx011075_C01_E01_frag_10974_1_100000_2_165	GGTGCATTGTTGATTGGGTGGTTGTTACAGGAGTGCCTCTGCAGCTTGTTTAGGGTTTTGCTGCCAATCTTGAAGGGGTCGTTGCCACCCTAATTGCTTAAGTTTCCCTCAGGAAACCCC
NZPradTrx011104_C01_E01	NZPradTrx011104_C01_E01_frag_11003_1_100000_2_153	TGATAGTGGTGGGGATTGCAGTTCTTTCTGGCTAGTTATATCTGGTGCATTCTACCATGCATAAAAGAGGTGTGAGTCCACTTAATGACGCTTGAAACCACTGGTTAGCATGCCATATTT
NZPradTrx011108_C01_E02	NZPradTrx011108_C01_E02_region:150__471_frag_229211_1_100000_1_114	TAGACTGAAATGAAAAGCCCATTTTATATCCCAGGCACAGGAAGACAACAAAGCTCATGATAGATTCACAGCCAGGTCTAGGGAAAATATCAAAAAACTGTGTGATTGGGAACAGTTCTT
NZPradTrx011109_C01_E01	NZPradTrx011109_C01_E01_frag_11007_1_100000_1_118	TAAGTTACAATTTTGATGGAATTTTTGGAGTGTTTTTGATGCAGTTAAGTGATGATCACTAAAGGGTTTTATAAATTACAAATTGATGGTACCATACAGAGGAAGTTTCAACAAAATTGT
NZPradTrx011158_C01_E01	NZPradTrx011158_C01_E01_frag_11058_1_100000_1_1	AAAATTACATATCCGTATAGACATATAGACACACATATTATTCTGTGCAAATCCATCCACTATAACACTGAATTATACACATATCTATGTATGTATATGTATACGAGTCCATTAATTTTT
NZPradTrx011166_C01_E01	NZPradTrx011166_C01_E01_frag_11066_1_100000_1_55	TTTGTTGTTAATTCTTTGCTGTGGTCATTTTATTTATGTACTAGATAAGTTTGGTATATAGATCATTAAGTTTGTGTACAGGCATTTGAGTCCAATTCTCAGTCTTTAGTGAATCGTGAT
NZPradTrx011192_C02_E02	NZPradTrx011192_C01_E01_frag_11092_1_100000_3_281	ATTCACTTTTTGGTCTCATTTCATTGGAAATGAGTCATTCTTGGTGATAGATGGATGCAGACAGTCTGGGAAATTGTCTAGAATACCTGATATTGACTGACATCTCTTTCTTATGGAAAT
NZPradTrx011199_C01_E01	NZPradTrx011199_C01_E01_frag_11100_1_100000_2_149	TATCTCCCTCTGATCTTGTGGTAGATGGGATACTCAGGTAGCGGTATCTCCCTTTGATCTCATGGTAGATGGGACACTGGAAAATCAGATACAAGTGGCATCAATATTGGGTTTATGATA
NZPradTrx011208_C01_E01	NZPradTrx011208_C01_E01_frag_11109_1_100000_1_55	TTCTCTAGGCAACGACCGTTGTCTCCACAGCAACAGCGGACAGGCAAGGGGCACAACGGACAGGCAAGGGTGTTCTCCAGGGAACGGCCGTCGACTCCACAACAACAATGAACAGACAAG
NZPradTrx011224_C01_E01	NZPradTrx011224_C01_E01_frag_11125_1_100000_3_258	TGCTTGTTGCATTTGTTCAAAGAGTAATAATGCCTCCTTTCCATGTCCATGCTGAGCATACGCTGATATAATTGTGGTCCATAAGACCGTGTCAGGTTTATAAATTTTATCAAATGATAG
NZPradTrx011242_C01_E01	NZPradTrx011242_C01_E01_frag_11143_1_100000_1_0	TACTCGAATCCACGTTTCCTGACAACCTAGTAAATTTAAGACATGTTCTTCATTTCCGTTTTAAAAGAGAAAATTTTGACTTTTGAAATTTGAACTATTGGCTTCAAAATGATCTAGTTG
NZPradTrx011246_C01_E01	NZPradTrx011246_C01_E01_frag_11146_1_100000_1_7	ATATAATGCCTTTTCTTTCTTGATAGTTAATGGTAGGTCTATACATTCCTAATTTTGACTACTTTGCAAGCTGTCTCAGCATTTTTGACATTTGGGAGTCAATGAAGAGAAGAAATCTTT
NZPradTrx011253_C01_E01	NZPradTrx011253_C01_E01_frag_11153_1_100000_1_1	AAGAAAAACGCAGTTGAGATTAGTTTTCATTATGGATTCAGTTTTAAATGGAAATGCAAAAATTATCTGCAATTCTCTTATGATAAAACCTTTTAGCGTGGGAGTTTTGTATAGCTTGGA
NZPradTrx011267_C01_E01	NZPradTrx011267_C01_E01_frag_11167_1_100000_2_127	CTTCTATTTTACAGGTTAAGAAAAGACCAGATTATAGAAGTTCTGAACATGTTGCTGTTCCTGTATTTCGAATTAACATTGTGCTTTCTATGTGGCCTCAGGTTTTTACCTTCCATGAAA
NZPradTrx011275_C01_E01	NZPradTrx011275_C01_E01_frag_11174_1_100000_1_104	TTGTTTTACTTTATGAGAAGATGCTTTTTGACTAGTTGCCAATATTTTCTAGGGAATCAATGATTATAGAGATTATGTTATTATTACTATTTCATTATTATGTAGGATGAAAATATTTTT
NZPradTrx011296_C01_E01	NZPradTrx011296_C01_E01_frag_11195_1_100000_1_54	AATAATTCGGAGACCAAAAGCTGTAATTATACTTGGTAGAGAGGCGTTGAAAACATGATTGGAGCTTGAAATGCCAGAGGAGTTGAACTTTGTGTGAGCCTTGAGTGATAGAATTGTCTA
NZPradTrx011298_C01_E01	NZPradTrx011298_C01_E01_region:1__912_frag_229219_1_100000_1_0	AGCAGATTTCATTCTACTTAGTTTCTTGGTCGGTTACATTACTGCCCAAGTTTTCCCTGACTTACACCCGGTTGAAGCTCATGGCATTTGCGTGGGCAGACCAGGGTAAGAATAGGACCC
NZPradTrx011301_C01_E01	NZPradTrx011301_C01_E01_frag_11200_1_100000_1_26	ATTTCCAACGCCACTCTTTAGATCCTTTCTTAGTGGTCTATGATATCAATTTTCTGTAGAAACGAGGCAAGTTGCAATGATGGACATGATGGCATTGTAGTGGATGGATGTTGACAGGTG
NZPradTrx011334_C01_E01	NZPradTrx011334_C01_E01_frag_11233_1_100000_1_71	TATAAATAGTGAAAACAATCTAATCCAATTTGTTGAGCCATACATGTGAAACGCATTATTTTAGCATTCTCATTATTTATGAAATTAAAATTGCTGTGATGGTAAGTTATAATGTAATAA
NZPradTrx011338_C01_E01	NZPradTrx011338_C01_E01_frag_11236_1_100000_2_173	AGAAATTTGTTTCCATATTTATTTGCTCAGCAAATATCCTACTAGAATTGCCTGACGGACAGGAAGCAACAAAATATGGTGGCAATGGAAAATGTTATATGCATTTTTCTTAGAGAATGA
NZPradTrx011365_C01_E01	NZPradTrx011365_C01_E01_frag_11264_1_100000_1_3	AATAAGTGTTCTAGTTCTACTTGCCATTAATTTCATTATCGTTTCATGATTTGTATCTCTCGTGGTTGATATCTTTATCTTGGGCATTTTTGTGATCTATGAACACTTGAGCAATTGTAT
NZPradTrx011386_C01_E01	NZPradTrx011386_C01_E01_frag_11284_1_100000_1_29	ATTATCAAATATGACTGCTAGGGAAAGGGCATACTCATAACTACTTCATAGCGCAAATTTCCATGTACAACAACCCTCCAAAAATAGCATCCACCATGTCATAATTCCATGTATATCAAA
NZPradTrx011393_C01_E01	NZPradTrx011393_C01_E01_frag_11291_1_100000_1_107	TAGATTGAAGACAAAATTCAATTCATATGACAACATCAGTAGCACAGAGAAGCCTTTGTCATTGATAAACACATTATCCTTGTTGTATAACTCGGAGTAACCTGAGACATCATGACAAGA
NZPradTrx011414_C01_E01	NZPradTrx011414_C01_E01_frag_11312_1_100000_2_145	TAAAGAAAGTAATCAAACACGAAAAACTACTTGTAAAACCTGCATATAATTAAGCAAATTAAAATGCCTAATGAGGATGGGAAATATATACGTACTTTAGGTATAACCCTTACTTAGAAG
NZPradTrx011426_C01_E01	NZPradTrx011426_C01_E01_frag_11324_1_100000_1_6	TTTTATAAAATATGATATTGATAAGGAACTCGGAAGTTAACCCATTAGCAAAAAATGGTCGAGTAGTTTCCCCAGAGGATGTATACAGCACATACATTTCTAGTATGATTTTCTCAATAA
NZPradTrx011479_C01_E01	NZPradTrx011479_C01_E01_frag_11378_1_100000_6_781	AGTGGAACTCTTTTGAGTGGTTCAACATTTTGTTGACTTTGCCAGCAATTCAACTTCCGTTAGGTTTCATTTTTTGTCTTGTTATATTTGGTTGGAATCTTGAAGTGAGTGCTTAGGATG
NZPradTrx011484_C01_E01	NZPradTrx011484_C01_E01_frag_11383_1_100000_2_126	TTCTTTATTGGAATGTTTCACCATTATTGGCTATAATTCCCCACATTTCATGAATCGATGCACTGGACAACTCAATGACTTGCTCAAAGGGTGCAACAACTCATTTTAGGTGTGAAATAT
NZPradTrx011492_C01_E01	NZPradTrx011492_C01_E01_frag_11391_1_100000_6_647	TCTAGCATTGGCTATTCAAAGCACTACCTAACACCCCATGACTCATTTGTGAGGACTCTAACATGGTTGAGTACCAAAAGATGGGGCATTGTCCACTTGCATGTCAGTCAAGGAAAAGGA
NZPradTrx011525_C01_E01	NZPradTrx011525_C01_E01_frag_11424_1_100000_1_2	AAAGAGAACGCTGAGGTATATCATTCTTCTTACTGCCTGTAGGTTGTGTGTTCTAGCAGTAAGCAGCAAGGTGATAGGGCTTGTATTAATGTAGAAACCTAGATTCAAAACCCCCAAATA
NZPradTrx011552_C01_E01	NZPradTrx011552_C01_E01_frag_11449_1_100000_2_130	ATTTTGCGCCCTTGGGACTTGGTTAAATGTGATTGATTTTCTTCCCATTAGGACTTGGTAAAATGAGATTGATTCAAAGTGATGACTTAAAGCAATTACCTTTTGAGTGAGGTGATATTA
NZPradTrx011555_C01_E01	NZPradTrx011555_C01_E01_frag_11452_1_100000_1_118	TATCATCTGGCATAAAAAGAGGATTTGAACCACAAGACTGTCAACGAGGAATGCTCTTCAAGGAAAGAAGACACTTGGCATGTTGAAGAAAAACTGAACCTTAATGAAGCTACTAGAGTA
NZPradTrx011559_C01_E01	NZPradTrx011559_C01_E01_frag_11456_1_100000_3_330	AATATAAATGGTACCAAATCCTCTATCCTTATCTAAACCATTGGTGACTCATTTCTTTGAAGACACGAAACAACACCTAAACTGGGAGCATCTAATTAGAACTGTGAATGAAGGAGAAGA
NZPradTrx011575_C01_E01	NZPradTrx011575_C01_E01_frag_11472_1_100000_1_32	AAAATCTTATTTTGACATAACAGCAATTTTCTCCAAAAGTTGTTTAACATCTAAGATCTTTCCTTGGTCCTACATTGGAAGATTCTTTCAAGGTGGAATTGGTTATCTTCCTATTTTTGT
NZPradTrx011612_C01_E01	NZPradTrx011612_C01_E01_frag_11507_1_100000_2_131	AGCCACATCCTGGGACTAATTCAGAAAAATGTTTGGCCACATCATGGGCACTAAGTCAGAAAAAAAATTATGTTTACCGTGGTGGGGATGTGCCTGATCGCTGGAATTGTATCCCTCGTT
NZPradTrx011631_C01_E01	NZPradTrx011631_C01_E01_frag_11525_1_100000_1_2	AATATTTGAATAACGACGCTCAAACACAGTATTTCAGAAAATTTTCGAAGGCTATGAATGGATCTCAAATTATGACTTCCATTGTCTCTATTCAGTTGATATAATTCATCGAGGTGTACG
NZPradTrx011633_C01_E01	NZPradTrx011633_C01_E01_frag_11526_1_100000_1_20	TCAACATTGGGCATTGTTTCGTCTTCTTTTTCACTTTGATTTCTTATTGTTATCACAAAATCCAATCCAGATAGGTTGTTGACCAGGAAGACTTTATGTAACTCTTTCAAACCAACTTTT
NZPradTrx011637_C01_E01	NZPradTrx011637_C01_E01_frag_11530_1_100000_2_295	AATTTTTAACAAACAGATGATACAAATCCCTTGATTTCTTGATCTATGCTTGTTTGCTTTTAGGAAATAATATCTTGCCAATGTGCTAAAATGACTAAAGAATTGTTGATTGAATTTAGA
NZPradTrx011646_C01_E01	NZPradTrx011646_C01_E01_frag_11540_1_100000_2_166	TGCCCATGCAGATGTACATCTACTCGTGACCTTGTAAAGTTGTCCGGGCAGTTGTATGTCTGCCTGAAATTTTTTCTGGGCTCCCTGCAGCCTACTGTGGCTGCCTTGCAACTGTAAATT
NZPradTrx011660_C01_E01	NZPradTrx011660_C01_E01_frag_11554_1_100000_1_2	TGAAACATCTTTGAAAGTAAAGGTACCTGGCCAAGTTACTCATGAACCATCAATGCCAAATCCATTCCTAATGTATCCATGAGCCTTTGATGCCAAATCCACTGCTAAGGTATTCATGAA
NZPradTrx011683_C01_E01	NZPradTrx011683_C01_E01_frag_11578_1_100000_1_67	AAATATTAGAAACACAAAAATTTAAATGGGCATGATAACAGGAACATGGCAGATAAACCTGCCACACAATGCTAGCTTATGATCCTTAAGGCAATTGTTACTATAATGAAGAATTAATTA
NZPradTrx011699_C01_E01	NZPradTrx011699_C01_E01_frag_11594_1_100000_1_109	AAAAATCCATTGAAATCCTCCAATTCTCCATGGAGACCATTCCAATCTCTGTGAAGAATCCCTGTCTTAGGACAAATTCCTCTTTGACAAATACCATCCCCTCTTGAAAAATGAAGAATA
NZPradTrx011706_C01_E01	NZPradTrx011706_C01_E01_frag_11600_1_100000_2_138	AACCTCCAAAATGGTTGGCAAGGCGCAGGGTCTCTACACTTCCGCGAGCCAGGAAGAATCACATCTGTTGATGGCGATGACATTTTGTTTCTCCAGCGGCGAGTATAACGGCAGCACCCT
NZPradTrx011709_C01_E01	NZPradTrx011709_C01_E01_frag_11603_1_100000_2_205	GAAATATAGGGCAGCGGCAAAGGTAGAGGCATCTGCATTATTATTGAGGAAATGCAGCTCAATTGTTGAGAAGAAGACTCCCAGAACTCGAAGTAAGCCACCCTGCCCCACCCTGCCTAT
NZPradTrx011723_C01_E01	NZPradTrx011723_C01_E01_frag_11618_1_100000_8_1305	ACAATTGCTAATATTGAAGTTCTCATACACTTGCATGTTTACACATCCCCATGTAGGCGGTAGATTTTTTTTACCTTTTTCCTTAAACCATGGTAAATAGTTAACACATTGGAGTAATCT
NZPradTrx011729_C02_E02	NZPradTrx011729_C02_E02_frag_11625_1_100000_1_2	ATGCTCGAATAGATTCCAACCATATGCTATGATGTTATAAATTAAGGCTTAGAATAAAAACAATTTACAGCAGGCAAAATCTATGACATAGACAATAAGGTAGGGCCTTGGGGAGATGAC
NZPradTrx011734_C01_E01	NZPradTrx011734_C01_E01_frag_11630_1_100000_2_249	TGAGAACTGCGTGTACCATTGTTGAGACGCTGCATGGACCACTGTTTTCTGCGTAGATTGGTGAGGAGGCCATTTGCTGCCTGAGGCTCTGTGTACCAAAGGCCCATTTCTCTTTGATCT
NZPradTrx011745_C01_E01	NZPradTrx011745_C01_E01_frag_11641_1_100000_2_174	TAACATCTCAAACCTTGCATGGAAGAGGAACTTATGATCATCTTTGTGAAGGTGAGGTACATTGTTTGCATGAGTACAGTACAAAGGGTTGTGATCCCTAGTTCAATAGTCAAAAATTAT
NZPradTrx011747_C01_E01	NZPradTrx011747_C01_E01_frag_11643_1_100000_1_35	TTTTAATAAACTTGATCTCGGCCTTGGTTTTTCTTACATTTCACCTTTGATCTTCAAGTCAGCTGAGGGTGAAGAAATTATTTTGCTTGGTCTTTTGTAGTTTTCCAGAGAAATATAGTT
NZPradTrx011756_C01_E01	NZPradTrx011756_C01_E01_frag_11652_1_100000_1_11	AAATTTATGATATGAGCTAACATTTTGTGAAATCTTGGTAAAATCACAGAAACAGGCTAATACAAGCAGAGAGAAGCAAGAGCTCTAGCTAGACAGAAGATGATAAGCACAAATTTGCAA
NZPradTrx011757_C01_E01	NZPradTrx011757_C01_E01_frag_11653_1_100000_1_74	AGGTTTATAATAAGAACTAGCTAGAATGTAATTGGACATGCTGTACAAAACTGATAATTTCAATAATACGGTCCACCAGAATTATTACTCCAATTATGAATCAGAGTTTTGGTCTAATAA
NZPradTrx011764_C01_E01	NZPradTrx011764_C01_E01_frag_11660_1_100000_1_90	TTTAGTAGTAATCAAAGTCATTTATAACTCACCTCACCTTTAGTGAGCGATTATTGCCCACATTGGTGGTTAGTCCTGTCCTAGTGGTCTCTTGGTGATCAATAATTTGATTGATTATAT
NZPradTrx011773_C01_E01	NZPradTrx011773_C01_E01_frag_11668_1_100000_1_60	TTATCTGTGTAAGCAATGAATTTAAAAGTATAAATTAACCAACATCGATTCGCAAACTTAGCAAAAATCTGTGGCGAAAAAGCTTCATATTTTGAGTCAACAAGAAAATACAAATGTTTA
NZPradTrx011774_C01_E01	NZPradTrx011774_C01_E01_frag_11669_1_100000_2_226	AATTGGGAAAGTTTGTTATGCCGCAGTATATATTGACAGGAGACTTGTAGATGAGAAAGCAATAGTCAAGAGATGAAGGAATTGGTTGGCAGTGGAAAAGCAAGGCTACAAGACTAACAA
NZPradTrx011781_C01_E01	NZPradTrx011781_C01_E01_frag_11676_1_100000_2_194	CAATTTTCTAGGAGAGAAATTCAGGGCAGAAGGGCATTCATTTTCAAGTGATTGAAGCGGAATGGTGGGCACGCAAAACAAGGGAATTGTTGCAAAACTTTGGCTTGATTTCAAAGGGCA
NZPradTrx011783_C01_E01	NZPradTrx011783_C01_E01_frag_11678_1_100000_2_208	GGTAAAAATGAGAAGCGTGATCAAACCCTATTAAAACTGGCAGGAAAGAGAACTCATGAAGGGAACCTGCTCTGTGACTCCAATACTATTGAAAATTAAGGAAACGCCATTTCTCGTGCT
NZPradTrx011817_C01_E01	NZPradTrx011817_C01_E01_frag_11711_1_100000_1_3	TGTGTATAAACCAATGATAAAATATTTCTATGAAATTATCCATGTATTAAAACTATGGAGGCATTGCGTGCTTTGAAAAAAGACACTTATTCATTCCTATCACAAGCCATGGCAATTTAT
NZPradTrx011818_C01_E01	NZPradTrx011818_C01_E01_frag_11712_1_100000_5_637	AAGTACATTTTTGAAACTATCGCTGCTAAATTTATTTCCATGTGATCTTGAAAAAAAAATTGTAGTGTTCTGACAAAAATAGAAAAGTAGGAAAATGCTCTGCTAGGGTTTTGAGCAATA
NZPradTrx011822_C01_E01	NZPradTrx011822_C01_E01_frag_11716_1_100000_1_2	TTTGAGGTTCCTATTTTTTAGGAGGCGATTCTTATTTTTTATGAGGCTTAGCTTCACATTTTGAGGTTCCTCGTTTTCTAGTGGTCACTGCAATTTTTAGCACACCTATTTTTAGGCAAT
NZPradTrx011835_C01_E01	NZPradTrx011835_C01_E01_frag_11729_1_100000_1_62	TTTTAAGGATCAATATTATCATTAAACTCACTTAAATTGCTGAACTTATCTATTTTGGGAAGTATTATGGAATTTGTAAGGGGAGTGAAAAAAATTGAATTTATGTTAATGGTTGATTTT
NZPradTrx011837_C01_E01	NZPradTrx011837_C01_E01_frag_11731_1_100000_1_106	ATCTATGTCATGGGTGTCGTGCAGGCTCCCCTTTTCCATATCCACAATTTGACTAGTGGTAACTCAAGTGGAATTAGACGTTCATCTTGAACGTAACTCCAACAGAATCGGGCTTTCAAG
NZPradTrx011875_C01_E01	NZPradTrx011875_C01_E01_frag_11768_1_100000_1_33	TGGAGAGATTATCATACCACAAACATTGCCTCGTGACATGATAGTTCCATTAGTTGGTTATTCAATGCTCAAGTGTCTACACACTGACTAGGTTTTGGCATATGAACATATGTGTTGTGA
NZPradTrx011889_C01_E01	NZPradTrx011889_C01_E01_frag_11782_1_100000_1_45	ATTTTCTCTTTTTAACGTCTTTCCCTGCTGATCAGTCTTCTAGGAACTCAACAGGTTTCAGATTAAGAACAACAACGCAGGAAGAAGATAAAAATAGATTGACAGGACTTTTAGGGATAA
NZPradTrx011920_C01_E01	NZPradTrx011920_C01_E01_frag_11814_1_100000_1_44	ATGAAAAAATTGTGTAAATTTTATGTTTTTGTTTAGATCAATGCTATGAAAGATTGATTTTTGGGCAAGCTTTTCGGTTTAATTTCTAGTTTATTGTGAATTAATGCATAAAGTATGTTA
NZPradTrx011929_C01_E01	NZPradTrx011929_C01_E01_frag_11824_1_100000_1_102	TTTCTTTGACATCAATGACAAAATATGTTTAACACCAATCCAGCATGTTGATGATGAATTTCTATTAAATCCTATCATAGGACTTATCAAAATCAATTTAAAAAAGAAAAGAGCCTTTTG
NZPradTrx011962_C01_E01	NZPradTrx011962_C01_E01_frag_11856_1_100000_3_322	TTGCAAAAGAAACTGAGGACAACAGACAGGTCATGCATAAAGGTTCACAGCAGAATGATACGCAATAGATAGAAGAGGACAGGACTCAACGACCAAGAAGGATAGGCAATAGACATGAGA
NZPradTrx011980_C01_E01	NZPradTrx011980_C01_E01_frag_11874_1_100000_1_65	AAACAATTGAAATGAAGAGAAATATATCAAATGAATTTTAAACAAAAAGTGGCAAACAATGTGTAAGCATTCTAGATTGCAGATAAACAGATTGCAATTACATGTATATGTGAAATTCAA
NZPradTrx011988_C02_E02	NZPradTrx011988_C02_E02_frag_11883_1_100000_2_198	TCAACCTTCAAACTAGCAGACCGTATTCCTGGAACAAGCAGAGAGGGAAACTCGCAGAGGTGATTGGGGGTTCATCCAAGCAGCACTTGCTAGGAAATTTTAGAGAGTTGGAGTACATCA
NZPradTrx011997_C01_E01	NZPradTrx011997_C01_E01_frag_11892_1_100000_1_81	ACTATCCATGCAGGAGGTCACTCTACTGTAGATGATTATGGCTAGGGTTTGACCATGTCAACTGGTGTGCTCCTTTGCATCAATCCAGATACATTGTAACCAAGCCTTCTATCCTATAAA
NZPradTrx012003_C01_E01	NZPradTrx012003_C01_E01_frag_11898_1_100000_2_199	GAAAGAACATACATGTGTATTTGGCTGATAATAGGCTACTTTCCATCTTAGAAAATGAGGTTTATCTTATGATTTTATTGTCATCTGCATCCTAGCATTACTTAAAAGGTGTTTAATGTT
NZPradTrx012007_C01_E01	NZPradTrx012007_C01_E01_frag_11902_1_100000_1_29	CTAATTTATCACATTGGCATAAGGTTCGTAAGTATCATTTTATTATTAGGAAGCACCAGTCCCTTGTGTGGTTGTTCCTTGGGAATGACCATAAAATATTGGGGGTATTGGTAAAAAGAA
NZPradTrx012018_C01_E01	NZPradTrx012018_C01_E01_frag_11913_1_100000_2_206	ATTTTCCTTGAGAAAGTGCTAAACAGGGAAATTGATGTGTTGCATTTTCTTTCGTAGGACCAGCTAGTGGAACTCAATTTTTTTTTGATGTGCTTGGTGTAAAAGTTAATGGATTGGTTA
NZPradTrx012038_C01_E01	NZPradTrx012038_C01_E01_frag_11931_1_100000_1_92	AGTAAAACATTATAAATTGAGTATTTTAATTTTACCTAACTAATGTGACATAAATTACCATAATTGTAAAAGTTGTTGGGTAGTTAACAACCTATTGACACAACCATTATTTTATTTTAT
NZPradTrx012053_C01_E01	NZPradTrx012053_C01_E01_frag_11946_1_100000_2_206	CACTTACAAAGGCTCCCTTCCTGGGATTATAGACCACTGAGGAAAAATAAATACAACAATAAAACTAGAACGAGATCCTGCTAATCAAGCCCTTGATCTATCCTTCGATCTGTTGGCTAA
NZPradTrx012111_C01_E01	NZPradTrx012111_C01_E01_frag_12003_1_100000_2_148	TATCAACTTTACTACACTAGGTCATAAATGAAAATCACTTTCTATTGTCTAACTTATACTCATATTTGATATAAATTTCAAAACATTTACCACAAGTCTATCAACCTTTTTTATATTTTA
NZPradTrx012118_C01_E01	NZPradTrx012118_C01_E01_frag_12010_1_100000_1_99	CTTCTCCATTATACTTCTGAAAGTTCCTATTTGTTATATCTTCTTCATCTATTACGGGCTTAGTGTTTGACTCAATGTTCATTTTGATCCACTAATGTGGGAGTATGACAATAGTTTAAT
NZPradTrx012135_C01_E01	NZPradTrx012135_C01_E01_frag_12026_1_100000_2_153	ATCGGACGAGATTTCTGATGGTAACTAAGTAGAAACAGGAGATTCCAATTCCTTGGGAGGGCATTGCATTGGATGCCCGAGGACCTAATTCTTTGAGTCGTCCAGATATAAGCAGAATAT
NZPradTrx012144_C01_E01	NZPradTrx012144_C01_E01_frag_12035_1_100000_1_29	CTTTTCTAATCATCAACTTTTTCATTGTGTTTCAAAATACGAAAGTCATTGAAAAATTGGGCAATGTCTAGCAAAATCTCTTGGGACAACTGCTCTTATTATCTTATCTTCTAATGTAGT
NZPradTrx012181_C01_E01	NZPradTrx012181_C01_E01_frag_12071_1_100000_1_16	AAATGTCAAGACACCAAGCTAGAAGACCTGCAGGTACAGAATTCAACACAATTTAGACCTACTGTTACGACTCCTTCCATCCTTGATGGTTTACTGTTTAGAAGTGTCACGCTTCAGTAT
NZPradTrx012191_C01_E01	NZPradTrx012191_C01_E01_frag_12081_1_100000_1_15	AATGTTGCGGTAGGTCTACCTGTTTTCTTATCTGAAAAATAAGTTAATGCAGTGTAGTAGACTCTCAAGAAAGTCCCAGCTTTCTGCATGATTAAGAAAATAGTAAATAAAGTAACTGTA
NZPradTrx012202_C01_E01	NZPradTrx012202_C01_E01_frag_12092_1_100000_1_21	GAGTTAGTGTCTTACCGTAAATATTCACTATGGATGGAGATACCTTGTACACTTGAGTATTTTCAAGCACACATGGAGAAAATGGTATGGTAATTCCATCAATTGAATGTAGGAAATAAG
NZPradTrx012213_C01_E01	NZPradTrx012213_C01_E01_frag_12104_1_100000_2_135	CAGAAGAAGCCTAGATCCTTTGCATGTCTACCCTTGGCCAAGTGGTAATATTTCCATGCCTACCCTTGCTCACATGCCCTATTTCTGTGTTATCGTATACAAGCCTCTGCATTCTTGCTT
NZPradTrx012236_C01_E01	NZPradTrx012236_C01_E01_frag_12127_1_100000_2_167	ACAACACCGCCTTCACTGCAACACCGATGAAATACACTAAGCACATACTTCACTGTACTGAATCCAAACAATGGCAGGTTGGGGGTTTTCTCGCACCGACCTCCAAACAGTTATAGGTTT
NZPradTrx012250_C01_E01	NZPradTrx012250_C01_E01_frag_12141_1_100000_2_174	AGGTGCTAGAGTCTGTGGAGCCCAGTCACAGAACTATGGGTTCATCAGCCAGTCACTAGCTTTCTGCTGTCAAGAAAAACCTGAACTGCAAGCATTACAGATCTTCAGGCTGCAGATAGA
NZPradTrx012251_C01_E01	NZPradTrx012251_C01_E01_frag_12142_1_100000_1_16	ATGAGGTAAATGAAAAATTATAAAAGTAATTTCTTAAGGAGATCTCGGCATGCATTCCAAAGGAATCACGCACTTCAAGGAAGTTGGCACGCATGCCTAAGAGCAAGGAGTAAGGAAAAG
NZPradTrx012276_C01_E01	NZPradTrx012276_C01_E01_frag_12166_1_100000_1_71	AAGGTTGGTTGTTTGCAATAAATTTAAACCTTCGATCAATTTTCAGGAGGAATGCTCTGGGTTTTTGGATGCTCTACGTTCAACCCATATTAGATTAAATGATAGAGATGATGAACAAGT
NZPradTrx012311_C01_E01	NZPradTrx012311_C01_E01_frag_12201_1_100000_2_154	CTTTCACAATAGACGAGGTTTCAGGCTCATCAAACACACTTTGACATTCAGGAGCGAGGTTCATCCAACACAAGACATTATAGAATACACAAGAAGAGTACAATCTAGAATACACAAGAA
NZPradTrx012319_C01_E01	NZPradTrx012319_C01_E01_frag_12208_1_100000_1_57	CAAACTAACAGTACTGTGCATGTCTATTTCTTCTATATCATATTCTTCATAATGTATCCCTGGGGACAACATCATCCGTATAAAATTCTATTAGTCATCAAACTAGCTAACAGTCTTCAT
NZPradTrx012320_C01_E01	NZPradTrx012320_C01_E01_frag_12209_1_100000_1_0	AAAAGAGACTTATAACCAGGAAGATTTGGAAGCCATGGTTGACAAAGCAATCTTGGGGCATTATAGCCATTGGGAGGAAATTAGGCAAGGTTCTTGTTCTTGTTGCCTCGGAGAGTGTCC
NZPradTrx012354_C01_E01	NZPradTrx012354_C01_E01_frag_12243_1_100000_2_184	TGAAAGGTCATATTGAAGGACGATAAGATTTTGAAAGGTCTCAAGCTAGAAGGTAAGCCGATGTCCTGAAAATACTAAAGGAAGATAAGGTTTTGAACTTTTGAAAGGTCTCAAAATAAA
NZPradTrx012358_C01_E01	NZPradTrx012358_C01_E01_frag_12247_1_100000_1_92	TTGTGAGGAGAAACTCCATTTCCTCATGGCAACCACGTTTGTGTTTGAGAGCGACGAGTTCAACGGCAGCACCCTAGCCATGGTCGGTAAGAATGCTGTTTTCGATGATGTGAGAGAAAT
NZPradTrx012367_C01_E01	NZPradTrx012367_C01_E01_frag_12258_1_100000_1_9	AATTAAGAAGGGGCTTGATCTTTCCGTTTAACATCAACATCACAAACAGTTAGAAATATAGAAGGAAGTTTTTGTTTAGTTTCGTTTGGAATTCCACTAGGCAGGCTATAATTAGCATTT
NZPradTrx012378_C01_E01	NZPradTrx012378_C01_E01_frag_12269_1_100000_1_74	AAAAAACTTGTAATGACAACATCTTCAGCTTCGATTTTCCTGGCAATATTGCCACCAGTATATCACATAATTGAACATCGACATACATATTTAATTTCACACTGTTAAATGTCAAAACAT
NZPradTrx012396_C01_E01	NZPradTrx012396_C01_E01_frag_12287_1_100000_1_59	TTACATGACTTTATACTCATCATACTAGAACACTTTACAATGGCCATATAGGGTTGCAGAATTTGGGTTATATAGTTATGATAAGTAGCTAAAAGATGATGATGAATTTTGGCTTTCTAT
NZPradTrx012398_C01_E01	NZPradTrx012398_C01_E01_frag_12289_1_100000_1_27	ATTTAGACAGGAGGCTAAATACTCTCTTTCTCTGTGTCACCCACATGCACACACGTTCTCCATTCTCAGTCGAAAGTAGATTTCCCTGATGGGAGGGAACCTAATTAAAGACCAAATGAG
NZPradTrx012415_C01_E01	NZPradTrx012415_C01_E01_frag_12306_1_100000_1_117	ACATTGTCATAACTTGAATTAGTAGTATATAGCTTCCTGTCCAATGTAATTGTATATGCTGATGAACAGGACATCTGTTTGTACATTTTACGTATTTTAATGGATTTAGTAATACATATT
NZPradTrx012422_C01_E01	NZPradTrx012422_C01_E01_frag_12313_1_100000_1_71	AAATTTCAACTTTAGAACTCAGTAAATACTGAGGGAAGCCTTTTTCTACACAGCCTAAGATAAAAGCCCATGTTCATGACTCATAATTGTCTCATTTCTTACGTATTAAGTTCTATTTAA
NZPradTrx012436_C01_E01	NZPradTrx012436_C01_E01_frag_12327_1_100000_1_27	TTGAACTTTGTGCCTTGTTGACTTGTTGAGGTCATACTGCATAAAAACTTTGTTTCATGTGGGCATATAGAGCTTAGTCTGTGCAGACCTATTGAGATTCTTGGATGATTGAACATATAG
NZPradTrx012451_C01_E01	NZPradTrx012451_C01_E01_frag_12343_1_100000_1_44	GTTTCATTCGTTAGATGACATAGATGATTCACTGTGATTATGATGATTATAGCCAACCATACATTTAAAAACTTCCATCTATACGCAATTTCATTTAATTTCAGTTGATCATAAAATAAT
NZPradTrx012471_C01_E01	NZPradTrx012471_C01_E01_frag_12362_1_100000_1_80	ATGCTATGTAAGAAATGCGAGTTGATTACAAAGCTGCTGAAAAGGAAAATAATAAATGAAGGCAGGCTCTGCAAATCTCGGGAAGAATTTGGAGAATATTAATGATGACTTTAGAAACTA
NZPradTrx012477_C01_E02	NZPradTrx012477_C01_E02_region:337__535_frag_229256_1_100000_1_44	TCTCAATAATGGAAGAATGATCTGCCAACTATAAGGAAGAATGATTTGCCCAACTATTTACGAGGCTTGGCTTGGTTGTTGAGTTTGGATATATCATGGGAAAGTTATTATTATCCCTCA
NZPradTrx012491_C01_E01	NZPradTrx012491_C01_E01_frag_12381_1_100000_1_26	AAAGAAAATGGTTGCAGGAAATTTCTTGCTTCGTTAGTTTAATTTTACTTGTCGTTCCTCTTAGTTCGCCGGTGAAAAGCGAACAGCACCGGACGGGAAGGGAGGTGTGCATTTGGGAAA
NZPradTrx012493_C01_E01	NZPradTrx012493_C01_E01_frag_12383_1_100000_2_147	ACTAGTATAGTAAAAGGCTTATGATTTCTGCTAAGAGAGTATATTGGCATCTGGGACGAATTTACAAGAAATTGTGGATATCCTCATGCAACAACTAATGGATTCCTGATTCATCTATGA
NZPradTrx012541_C01_E01	NZPradTrx012541_C01_E01_frag_12431_1_100000_1_113	TGTTTGACTATACAATGTTCTAGGGTTTCGATTAATTAGGTTTTTAAATTTCAATTGACAGTCCAGTCTTATTGGGCAATATAATCGTAGCTAACAGAAACAATTCAATCAAATTTGAGA
NZPradTrx012544_C01_E01	NZPradTrx012544_C01_E01_frag_12434_1_100000_1_0	AAATTAAAAACAAAGTGATATCAATAAAGCTCCAATCTGATTGGTACTTTTCTTTGTTGTTTCTTTTTGCTATTATTAGTCAATGAATTTGTACATCTGAGGCATTGCACATAAATAATG
NZPradTrx012554_C01_E03	NZPradTrx012554_C01_E03_region:126__279_frag_229257_1_100000_1_18	AATAACTATGAGGATATATTCCATTGACTGCAAATGACAGAAGAAACATACCCAAAAGCTCTAGAGGCAAGGGATGACATCTTAGTAGACTCCATTTCATAGGTAGAATTTGTTTTGCTT
NZPradTrx012559_C01_E01	NZPradTrx012559_C01_E01_frag_12448_1_100000_1_103	CTCAACGAGCTAAAAACGCCTCAGATAGTCTTCATTTCAGTATACATTTTAATTTTTAATGCAAACCTAGTGCTTGTCAAAAACAACAGGGTAGAAGAAAACTCCAACCTTAAAAACATT
NZPradTrx012570_C01_E01	NZPradTrx012570_C01_E01_frag_12459_1_100000_1_0	GAATGAGAGACATCATTGAATATCAGCTTGTGAGTAAATCAGTTTGATTTCAAGAGGAACGCAAAACAAAAATTGGAGAGCATGCTGGCTTTGACGTAGTCAAAAGTCTGAAGAAAAACA
NZPradTrx012571_C01_E01	NZPradTrx012571_C01_E01_frag_12460_1_100000_1_92	ATTTGTTGGGCATTAATAAAAGTATATTATCTTATCTTCTGTGGAATAAAAATGTATATTATATATAACATAGTATAATATGCACAAAATAGTCAAGAGACTTAGGAATAAACTTAAATT
NZPradTrx012576_C01_E01	NZPradTrx012576_C01_E01_frag_12465_1_100000_3_395	ATTACATATCTGGACCATGTCGTTATCGAAGGTAAAACCATCTTTACTGAGTATAGTTTAAAATAATGAAATTTGTTTTCCCTGAACATATTATAGAAACGAAAATTAGCTTTATTAAAA
NZPradTrx012577_C01_E01	NZPradTrx012577_C01_E01_frag_12466_1_100000_2_151	GTCAGATCTGTGTTTTTGGGCTTCATATAGAAGCAACACACATACAACACGTCTTTCTCATGCAACTTACATTCCTTACTTTGGATTTTCTGTTTTTCACAGATTTGTGCAAAGATTTCT
NZPradTrx012583_C01_E01	NZPradTrx012583_C01_E01_frag_12472_1_100000_1_28	ATATAGTTGCAGATGTCATAAAAGTGTTGTTTGAAACGACTCTCATTAAAAAAACAGTATAATCATGTATGGTCTATTGATGATTAAAAGAATAATTTAATTTCTTTAAAGGAAATGAAA
NZPradTrx012589_C01_E01	NZPradTrx012589_C01_E01_frag_12478_1_100000_1_0	ACCTACTTTCAAGGCTGGCAACCCTGCAATTCATTCAATACTTAATGCTCACTAAGGTTTCAAGTCTAAAATTTATTACGGTAACAATTGCAGAGGGTGGAGATTAAAATGGCACAAGTG
NZPradTrx012611_C01_E01	NZPradTrx012611_C01_E01_frag_12500_1_100000_1_20	TATCATTATAAATGCCAAGATTGAAGAGAAGATTGGTTTTGGAGGGAAGTATATTAGATTGTAAGGGCCATAATGGCTAGCAAAACCTTCACCATTACTCCATCAAAGTCCTTATGGAAA
NZPradTrx012618_C01_E01	NZPradTrx012618_C01_E01_frag_12507_1_100000_1_11	GTTGATGATGAAGCAATCGCGAATTGCTTTTTGCTTGACCCAAAATGGGGTCGAATCCCAAACTGAGAACATATCTTGAAGTGAACTTGCGATCAATGTTAGCGCCAACATAATCTGAAT
NZPradTrx012693_C01_E01	NZPradTrx012693_C01_E01_frag_12583_1_100000_2_152	ATTTAATGATAACTTTCTCAGCATATTGACACCAGATTCACCATAGAACATTCAGACACATCCAGACTCATTAGCACCATCTCTACATGAAGATTAAGCACAGAATAAATTTATAAAATA
NZPradTrx012703_C01_E02	NZPradTrx012703_C01_E02_region:98__219_frag_229258_1_100000_1_0	ATAAAACCCTCTTAATTGTCCTGATATCAAGGTTTCTACCTAAAGATTAGCAATCTTCCACCACTGCAGCAACTCTGTAATCCACCACCTTACAATGCTTTCAGCTCCACTTCACCAAAG
NZPradTrx012705_C01_E01	NZPradTrx012705_C01_E01_frag_12594_1_100000_1_90	ACTGATTTCCTTTGATGCGCCACAACTGACTTTGATTTCAATGGCCCTTCCCTTGGCGCTCTATGATCCTTTTGTATGGTCTATCCGACCTTCCCAGTGTCATCCAGTGCCGCTAGAGAT
NZPradTrx012732_C01_E01	NZPradTrx012732_C01_E01_frag_12618_1_100000_9_1287	AAATTAGTATGCATTGTGTGGTATTTGGGGCACCAACAAGGTCAACGAATCCTATACTGTTGTGCTACATATATGATTGGATTTTGGGCTATAACTGCACATTTATGGTGTGTTTCTGAT
NZPradTrx012748_C01_E01	NZPradTrx012748_C01_E01_frag_12634_1_100000_1_18	TTCGTACGGGGCATTACGAAATGTCGAAACCATGACCACGACAGGGCCAGTGGCCACCAGAGCGCCCACGACGTTTCCTCCCACGACTTGTCCCTGTCCGCGGGCGAGATAGATTGTGAG
NZPradTrx012773_C01_E01	NZPradTrx012773_C01_E01_frag_12659_1_100000_1_44	AGCTGTCAAGAGAAATCCAATGCCCTAGGGAGGAATGTCAAGCAAGCACCCAACTAAGTATATAGAGATATGCACACCTCACAAGCACTATTGTATGGAAAATAATTATGATGAGACTAT
NZPradTrx012780_C01_E01	NZPradTrx012780_C01_E01_frag_12666_1_100000_2_151	AAGTGAGTCAATCAAGGGGGCAAGGCTGGATATGACAAAGGCCATTTTGAGGCCATGGATCAAAACCCAAATGAACTTTATCACTTTTACCAACGCGCCATGCTAAATCAATACCAATAA
NZPradTrx012785_C01_E01	NZPradTrx012785_C01_E01_frag_12671_1_100000_1_11	TTTATTATAGTTTGATTGTAATATGTAAATCAAACTTAACCCTTTGAGAGAGAAAGTTACAGGAATTTAGACGTGTGTGACTATGTTACTGGGACCTCCCACAAGCGCTAGAGGATGCCT
NZPradTrx012802_C01_E01	NZPradTrx012802_C01_E01_frag_12688_1_100000_3_349	TTGATCTGGTCTATGCTAGGGATGAGCATTCCTAACCCTAATGGGAAAGACTCTACTGGCCGTAGGGTGAACAACTGTATAAGGTCATTGGCTCAGTGCCTAGTGCGTAGATCACCAAAT
NZPradTrx012814_C01_E01	NZPradTrx012814_C01_E01_frag_12699_1_100000_1_81	CTAGTACAAGTTGATTGGTTGTGAAATGGTAGTGTGCTTGGAAGAAGTACTTGAACCTTAGAAGGGTTGTTCTATTTGTTTTGTTGTTGATTTTGCTTTGACGTCTGCTTTAGATTTGTT
NZPradTrx012816_C01_E01	NZPradTrx012816_C01_E01_frag_12701_1_100000_1_87	CATTATGGTCTTGTTCTTTCTCTCAGAAAAACCCATTCTGCTGAGGGTTGTAAAGTACCGTGAGCTCTTTAATCCCTGCTAACTTGAAAAAATACTAGAAGCCAATTGGAGGTATATTGA
NZPradTrx012836_C01_E01	NZPradTrx012836_C01_E01_frag_12721_1_100000_1_2	TGATAAATTAGATGGTATAGGTGGCAGTTGTGGTGGAAACAATGGGAAAAATCATCAACTTTTTCTCATAAATTCTCATCCTCAATCCACACTTTCACTGCAGGCCACTCCACTGTGCAT
NZPradTrx012856_C01_E01	NZPradTrx012856_C01_E01_frag_12743_1_100000_1_49	ATAGTTATCAAAATGCATTTGTCGAAGACGGCAGATTGAAGCTGTTGGTATCAAACCTAACTATTAGCAACAAAAAGCCATAGCTGTCTTTGCACATAAAAGTGTTTTTTAAAAAATCTA
NZPradTrx012861_C01_E01	NZPradTrx012861_C01_E01_frag_12748_1_100000_2_157	ATAAATTGAGACAAAATCTAGGAAAGAATGGCGATGACATCCTTAGAACTAATAGGGACACAACACACATTGATAATAAATGGAGTATTTGAGAAGACATTGAAAGAGTAGACAAATAAT
NZPradTrx012864_C01_E01	NZPradTrx012864_C01_E01_frag_12751_1_100000_2_133	AGTAATAGGTATTGTACGGTGGAAGAATAAATTTTAGGAATGCATTAATGAGACGCAATGCTAGAAATGTGTATAATTGTGCATTCAGGAAGGCTTGTCTTAACTTTTAAATCATCTGAA
NZPradTrx012872_C01_E01	NZPradTrx012872_C01_E01_frag_12759_1_100000_1_27	TGATAAATCATATCATTGGTACGCTGAGACAAGTGTGGTAAACCTAACTTAGAAAGAAATGGTAATTGCATATTGAAATTAGGTTGAGGATACTGGTAGCCTCGTGGATAAATTCCAATA
NZPradTrx012883_C01_E01	NZPradTrx012883_C01_E01_frag_12770_1_100000_4_572	AAAATGGACAGCGATTTTTGTCATTTTATGCCCCTTTATGATTATCTAGGCATGCAATCAATTCAAATACATGGGATCTCGATTGTTATATGAGTGCAGGGAAAGTAGAGGAAGTTTTAT
NZPradTrx012893_C01_E01	NZPradTrx012893_C01_E01_frag_12780_1_100000_1_14	TTATATTAAGAAAAAATCGGAATTAAACATTTCCGGAAGCCCGGAGGCAGACTGTAATATTACCCAGAGAAGATTGAGGGTTAGGGTTTTCGTATATGCTGCTAAATAATTTACATAATT
NZPradTrx012938_C01_E01	NZPradTrx012938_C01_E01_frag_12826_1_100000_1_33	TTTCTTCTCTTTTTTCCTTAACATTGGCATTTCCAATTTTGGTTGAACACATACTACTACCCTTTTTGCCTTCACAGTCAAATTCATGTATTTCTTCAAAATAGATATCTCCATCATTTG
NZPradTrx012945_C01_E01	NZPradTrx012945_C01_E01_frag_12833_1_100000_2_139	AACTTTGATCCCCACTTAGTTCTACCCGGTTGATATTGAATACTATTAGAGTTGCGCTTTTAATGCTTTTTAAAACTGAGATAATACCGTCCTCCTTTTGTAACAGGATTTTCATTTAGA
NZPradTrx012999_C01_E01	NZPradTrx012999_C01_E01_frag_12883_1_100000_1_118	TTCAAGAATGAAGATTTGAAAGATCGAAGCTGATAGTGTGTCTTCTTACGATTCACTTCTATGATAGCGAAGTTTGAGAAGGAAAATTCCTACTTTAATTGAGAAACTGAGATGTTGAAT
NZPradTrx013007_C01_E01	NZPradTrx013007_C01_E01_frag_12891_1_100000_1_118	TGCATTACCTATTCTGGTACACAATGTTGATCTAATACTTTGTCATGGAGAATGACACTCATCCAATAACTGGTCATAGTTCCACTTTCGAATTTTAACTGGATATAACAGCACATATAA
NZPradTrx013013_C01_E01	NZPradTrx013013_C01_E01_frag_12897_1_100000_1_93	TAAGTAATTTCGAATGGGCTTATCTATTGAGAAGTTATAAATAGATCCTCATAATCCTCACTAGGGGAGTCAATTTTAGTCAAGAGGATTCTGTAAGTGAAATTAAACATATCCTCTATA
NZPradTrx013023_C01_E01	NZPradTrx013023_C01_E01_frag_12907_1_100000_1_1	TTCACCAGGGTTTCAGTTTGTCCCACCCATGTCATATAATTTCAATAAAGGTTGAGGTTGGGTGCAAGTTCTGGACTAGATAACTCCTCGGATCTGACCTGCTGTCACAGCAGAAGGAAT
NZPradTrx013028_C01_E01	NZPradTrx013028_C01_E01_frag_12912_1_100000_1_54	AACAACTGAAACATAGTGCGACCATCTGGGCCAGAACATGGAGAGGTTGAACCAGAACTCAGAAGGAGAAGTCAGTGAGAAGGAGGCCAACCAAAAGTTGCAGGTCTCAGAGGACGAGTC
NZPradTrx013041_C01_E01	NZPradTrx013041_C01_E01_frag_12925_1_100000_1_22	CTTAACTCTAACCTTAACCCTATCCATAGATGTCTATTAGGAGAGTTGAATATTTGGCTGCTGTGAAGAGGAGGGGTTCTGTTCTTGTTGCATTGGTTTATTTATCCACCGTTGAGTAAA
NZPradTrx013066_C01_E01	NZPradTrx013066_C01_E01_frag_12951_1_100000_1_108	TGTAGTGGATGAGGCAAACTGTTTGAGTAACAACACCCTTATTTGTAAGTTTCTGGTGCTGCCACTCCATGAGGGTACTAAGAACTTGCATAGTGTGTGATTAGAATTTAAAGGGAAAAA
NZPradTrx013078_C01_E01	NZPradTrx013078_C01_E01_frag_12963_1_100000_2_163	TAACACAAATGTGAACCCATTACTTCAATATATTTATCAAGTAACTTGTTGAATTTTCCTTAGGCCCCAACTTTCTAGCACTTTGCACAGGGAAAATTTTTAGCAGAGAAATCAATTAAG
NZPradTrx013082_C01_E01	NZPradTrx013082_C01_E01_frag_12967_1_100000_3_458	AAATTCACCATGTTAAGCTTATTTTTTTGAGGAGGGTTTTACCCCTCTGGTTAAGAACTAATGAGCCAAAATGACTAACTTCTTGGAGTTTCAAACCATGTAAAACTTTTCTTTATATTC
NZPradTrx013087_C01_E01	NZPradTrx013087_C01_E01_frag_12972_1_100000_1_37	AGGAGGAAGAATGGAGGATAAAAAGCAGGAAATCTTGGGTCCAAGGTGAGGATAGGAACACTAAGTACTTCCGCATGGCTGCCTCCATGAGAAAATGCACAAACTCAATATGGCACATTT
NZPradTrx013132_C01_E01	NZPradTrx013132_C01_E01_frag_13015_1_100000_5_748	GTAGGAGGAGGCAGATTGGGGTGAAGCTAACTTTGTAACAGTATCACAATTAACTTCTTAGATAGTGTAAAACCCAAGAAGTGTAGGAAACATAATTCAGTTAAGATTAGACTTTTGGTA
NZPradTrx013151_C01_E01	NZPradTrx013151_C01_E01_frag_13034_1_100000_2_192	TTCTCATCTAACAAAAGCATTTGACCGGCTGAATGAAGAATGTTCATTTCATTTCAAAAGGTAAAATTCCTATTAAACTACAAAATGAATTCCTGAGGGTCAAAATGGTTGAACCTGGCT
NZPradTrx013152_C01_E01	NZPradTrx013152_C01_E01_frag_13035_1_100000_1_117	AAAATAGTTAGTTGCTCCACAATATAGTTCTTTTGTAAATTTCAAATACATTTCAGTGTTTCTCCGTCATGCAATATATTAATAAGCAACTTAAGTCAAACATAATTTTTAAAATACATT
NZPradTrx013174_C01_E01	NZPradTrx013174_C01_E01_frag_13059_1_100000_1_69	ATTGTTAATCTTATTTTTGTCTCCATTATTGCAACATGGGAAAATTCTAAATTGGCCTTTAGTGCCTTAATGGACCAATTATTTGTGATTCTAGAATGTGAAATCCATATAGTTTGATAA
NZPradTrx013178_C01_E01	NZPradTrx013178_C01_E01_frag_13063_1_100000_1_32	AAGAGAAATATTATAATGAAATAAGAACAAGATTAATAAATTCAAAAAAGAAAAATGAATTTTATGTGCAAGAAAATCGTAGCTAAGGAGAGAACGAACTAAAGTCTAGCAAGGAAAGAA
NZPradTrx013228_C01_E01	NZPradTrx013228_C01_E01_frag_13113_1_100000_3_402	TACACTACTAATGTGTATATGGAAGTATATTTCTTCTCCCATGGATGCCAATGGAACTTTTGCAACATCATAATTCAATTTGATTGTTTTTCGGCTAAAAGGAATTGATAGCATGTTCAT
NZPradTrx013236_C01_E01	NZPradTrx013236_C01_E01_frag_13120_1_100000_2_194	GAAATTTGCAAATCGGCCTCATTTGGCATTTTATCTTGTTTCATTCCCAAGGCTTAACTTAGAGGTTAGGTGCCTGCTTGGTTTTGCAACTTATATTGCAAAAATATCCTTATGTTTATT
NZPradTrx013238_C01_E01	NZPradTrx013238_C01_E01_frag_13122_1_100000_5_526	TATCTTAGATTGTTGGGCTGTTTCCTGTTAGGAGTTTCCACCTGTGATGAATAGAAAGAGATTACATAAAACAGGAATGGAAATTAGATGTCGCCTGCGTGAGATACAGGAACCTGGCTT
NZPradTrx013257_C01_E01	NZPradTrx013257_C01_E01_frag_13140_1_100000_1_81	AATTGTGCTTTTATTGGTAAAAGATGATGATAAGTGAACTGTCAAAATGTATGTACACTCCTAGAATCTTCAACCAATCCAAACCATACAAGAGAAAGATGGAGAAACACAGTATTTAAT
NZPradTrx013262_C01_E01	NZPradTrx013262_C01_E01_frag_13145_1_100000_2_209	TAAATTAAGATGAGTTTCATTTAATTTATGGCTGATTTGAATCTTGATACAGGATCCTGTTAAGAAATTATGTTAGGACAAATCAAATTATATTAGACTAAAATTTGTGTTAATTGTTAA
NZPradTrx013269_C01_E01	NZPradTrx013269_C01_E01_frag_13153_1_100000_5_688	TTACCTTGGAGCCATCAATCTAAAAGTTCTTTGGAACAGATGTTTTGGAGGCACATTGCAAAATTTATGTTATGGAAGTTGAATCAGTGCAATTTTTTAACTTCAATTTTGTATAAATAT
NZPradTrx013287_C01_E01	NZPradTrx013287_C01_E01_frag_13171_1_100000_2_175	AACAACCTTGCCATGTATAAACAGACTCTCCCCTTGGTGCAATTACCTTCTGATGCGAAGAAAGTGGGTTTTCCACAACTTATATGTAGGGAATTTGGTGTGTTATGAGTGAAGCAGAGT
NZPradTrx013289_C01_E01	NZPradTrx013289_C01_E01_frag_13173_1_100000_1_0	ATCTAGAAACAACCTTCGTAAATGAGGCTATATATCTCAAATCAACATTTAAATATGAGGCCACAATGCTACAAGTATGAAACATAGGAAGAACATGAGCTAAGATGCTAAAGCTTAATG
NZPradTrx013310_C01_E01	NZPradTrx013310_C01_E01_frag_13194_1_100000_1_102	TTATGTATGTGCAACTACCGTATGTATCCTTAACAATGTTGCCTTGAGCTACCAGATATTCATGGGAGGTATCTTTGGGGAGATAATTAGTATGCACCATCCAATAATTTTAAACACAAA
NZPradTrx013312_C01_E01	NZPradTrx013312_C01_E01_frag_13195_1_100000_1_72	TTAAGACAACCTTGATCAACATAATTCCTCATTCCTAATACACATTGGTTTGGTAAGGTTCTACATTTGTGTCTCAATAGCCTCTACTGCTATTTAAGAGCATCTCAGAAATAAGTAAAA
NZPradTrx013329_C01_E01	NZPradTrx013329_C01_E01_frag_13212_1_100000_1_6	TTAGGTAGCACATAAAACTATCACAGAAAATGAGACTGACGATATTTCTGCTTTTAATAATTTTCTCCTGGAATAAGTCGTTTTCCAAAGCACAAATGTAATGCCAGAAGCTGCTTTGAA
NZPradTrx013344_C01_E01	NZPradTrx013344_C01_E01_frag_13227_1_100000_2_307	ATATTTAACATTCATCTATAAATTTTTAGAGCTGGAAAATTCAACTTTTAATTTATTTTGTTATTATCAGCTCAATTCAGTTTTCTATATATAAAAGGGAGAGTGTTATATTTATAATTA
NZPradTrx013354_C01_E01	NZPradTrx013354_C01_E01_frag_13237_1_100000_2_175	AAATATTTCACTAAACATGTACGGATTATAATCTCAAAGATATGTGCTAGGAATTAACCTTATTTATTGATAAGGGCCAAAATGTTCAATTCTATTGTTTCTTTCTTGTGTTGAGGTGTA
NZPradTrx013386_C01_E01	NZPradTrx013386_C01_E01_frag_13270_1_100000_1_52	ACAAACAGTGATATTGAGAGCCGAATTGAGGCTGATAAAAGGTGAAACCTTAGATTGTCCCCGATGTATGCACAGGGTGTGAAGATCGAGGGTTGGGTTCAACAAGCAAAAAATCAATGT
NZPradTrx013395_C01_E01	NZPradTrx013395_C01_E01_frag_13277_1_100000_1_18	TATATTTTCTTATCTTGTGCTTGTTATAATTATTAACAAATTATATTGTTCTTACACATCGTGACCTCAATGTGCAAAGGAAATTTGGGACATGACTGATGCACAATTAGAAGACTAACC
NZPradTrx013410_C01_E01	NZPradTrx013410_C01_E01_frag_13292_1_100000_2_178	ATATAGGTAAACTATTCTGTTAAGTGTGTAAAATCTGGAATTTGTGTTCCAAGGTGAATTGTTGATCTAACATTGGATGAATGTTAACCTAAAAGCTATTTATGGCTGACAGTCTGACAA
NZPradTrx013429_C01_E01	NZPradTrx013429_C01_E01_frag_13310_1_100000_2_122	GAATTACCTCCTGGCTTGACAACTCTTTTACGCTAACTGACTTGTGTAGGTTCGATTCTCCACAGCTTCACGTTCCTTGCTATCATTTCAAACTTCTTTGTACTATGAAGCTTATCCAAC
NZPradTrx013435_C01_E01	NZPradTrx013435_C01_E01_frag_13316_1_100000_2_214	TAATGTTGTATCTCTTTTGTCGTAGTTGGGTCATTATCCCAAGACGGGAAGCCAAGTAGGTTCAAATTATTAATTTAGCGAAGAATTGGTGATCAGGTTGAATTTGTAACTATCAAATGT
NZPradTrx013443_C01_E01	NZPradTrx013443_C01_E01_frag_13324_1_100000_1_2	AATTATATGATAATTGGTAATAAAGCAGTTTGAATTGAACTTTAAGATAATTCTGCCAAAGGAAAAAATGATAAAAGGAGATAAAATAATTCTTAAAATATCAGCATTCATAACTTTCAC
NZPradTrx013450_C01_E01	NZPradTrx013450_C01_E01_frag_13331_1_100000_1_110	TACTCCATTGAAAAGGTCTGCCAGTTTTGGTTGTTACCCGTCTAAAAGAGCAAATGCCTAATCCTGTAGTAACTACTAACAACAAACAAAATTCAGAGCACTAATTACAAAAATACATTT
NZPradTrx013469_C01_E01	NZPradTrx013469_C01_E01_frag_13350_1_100000_1_90	TTTACTTGTTACGACAATGTTTGTGGAGACCTTGGTTTCTTTGCAGAACATATTGCACACTATGAAACTGGATTCATCATGCAGAACTACCTCGATACAGAGTCAGCGCTCGATATTATA
NZPradTrx013488_C01_E01	NZPradTrx013488_C01_E01_frag_13369_1_100000_1_57	ATTGATGGCCATAAAACCAAAAGCTTCTGCAGAGATGTTAAGGACTATGATGGAATAAAATCAGTGCACAGCTCATATTTAACACAAGCAACCCAATCTGAGAAGAAAGGAAATGAAATT
NZPradTrx013493_C01_E01	NZPradTrx013493_C01_E01_frag_13374_1_100000_1_45	AGACTTGAAGCGTCTTAAGAAGATCAAGCAAAATACGAATCTAATTGAGGTGGTTGCACAAAGTCTGGAAGTTGCATATGATTTGGCATGAGTTCGTTGACAAGCCCATCTACATTTAAA
NZPradTrx013496_C01_E01	NZPradTrx013496_C01_E01_frag_13378_1_100000_1_98	TATTACATAATTTGAGAACAGTGCTTTGTTATATATGGTCTTTTCATTGTGAGTATATTTATGCTGTGATTATTTGGTTTTATATTTTCATTAATCATCTCAACCGATTTTGTCACATTC
NZPradTrx013528_C01_E01	NZPradTrx013528_C01_E01_frag_13409_1_100000_1_63	AATATTGTCACAGTGAATTGGGTTACCTATACTTGGGTCATCCAAAAGTAAATTCAGGCTATCCACATTCAAGTCTAAAAACATTACCAACTTGGAAGACTCCTCAATATTAGAATCTTC
NZPradTrx013543_C01_E01	NZPradTrx013543_C01_E01_frag_13425_1_100000_2_162	TGTCCACTGAAAAATCCATCAAAGATGTTGCTCTGAAACGGGTAACAAGTGAGCAAGGACCAGTTGAGGTTCAGTCCACTGAAAAACCCAACAAAGATGCTGCTGTTAATTTGGTAAAAA
NZPradTrx013595_C01_E01	NZPradTrx013595_C01_E01_frag_13479_1_100000_3_385	TTAACCTTTGTAGATTTTTCAGTCAAATGGTGTTTTTTGGGATGGATGTCTGATCTACTGGAGTCATATTGAAAAATACTGGTGCATATTCTTCTATGGTGTCATTCAGGTTCTGCAAAA
NZPradTrx013614_C01_E01	NZPradTrx013614_C01_E01_frag_13500_1_100000_1_23	AAGTATCTTTCTAGAATAGTTTAATATCACTTAGTGTATCAAAAGGTGGCAGCAACATGTATTCACCAAAGAAAACTATAATCCAATTTCATATTGTAGAAAATGACACTCATAATATCA
NZPradTrx013620_C01_E01	NZPradTrx013620_C01_E01_frag_13505_1_100000_2_259	TAACCCTCAACAAAAACCAAGAGTGGACCCTCGCCCATAAAATTGGAGAAACCATACTGCAAAATAATGTTTTCAAACCTCATGAATATTAGCACAACCACACTATCTTGTAGGTTAAAT
NZPradTrx013621_C01_E01	NZPradTrx013621_C01_E01_frag_13506_1_100000_2_173	ATTTCTCAGAATGCTAAATCTATATATACAGTCAAAACCTATTTTAAACAACACAATTTAAAAGTTTTCCCAAAAAAATCACCAAATTCATCAAAATCTTTGAAACATAGCATGTTTACA
NZPradTrx013634_C01_E07	NZPradTrx013634_C01_E07_region:1644__2279_frag_229295_1_100000_3_251	TAAAAACGACCATTTTTTATTATCGTAAGCATTTTTTAAGCATTTCAGACGTCCAAATTGTGCACCCAACATGAAACTGGCCTTTCACATTTTGTTGAGGACTACATTATCTAACAATTG
NZPradTrx013639_C01_E01	NZPradTrx013639_C01_E01_frag_13524_1_100000_1_119	AACAAAACGAATGTCAATTGTTGAAGGCCTAAATTCCATGAAAATTCATGTCTGTAAAATGAGATTAGTAAAGAAGCTTTAAAATGGTCTTCGACGGTATAGATTGTATCACTTCCAAAT
NZPradTrx013662_C01_E01	NZPradTrx013662_C01_E01_frag_13546_1_100000_2_129	TCCATAACCAACAACAAATGTTCAAACAAACGATCGAACAGTCAACGTTACCCCGATATTCCGGGGATATGGAAATAGCAGCGTTGTTTGACACGTGGCGAAGAGCGGGAGGAAACAAAA
NZPradTrx013669_C01_E01	NZPradTrx013669_C01_E01_frag_13553_1_100000_5_772	AAGAGCTTGCAAACTAAAAGCTGTAGAAGTAGATGATGAACAGATCCCTTTTTCTGGAATTGTCACAATTAATACATTTCCAATTGTCCATGGAATGTTGCAGGTAAGAAACATCATGTA
NZPradTrx013672_C01_E01	NZPradTrx013672_C01_E01_frag_13556_1_100000_1_6	TAATAAAACTCAACCAATTTCAGTCACTTGTCGATATGATTAAAGTTCCTCTCAATTTCAATTTCAAACCTCCAAGATAACTGCATAACGCATATGTCACACAGATGTTTCCATTATTTT
NZPradTrx013674_C01_E01	NZPradTrx013674_C01_E01_frag_13558_1_100000_1_16	ATTTCTCAGCCTATTTCTTTACAAGTATCTTAGCTGCATTTTGCAGTCATCAGAATCTAACTCTGCAATCTCTGACATTATGTCTTCTCAAGGATATTGGGTAAACTGTGCAGTTCTTTG
NZPradTrx013695_C01_E01	NZPradTrx013695_C01_E01_frag_13579_1_100000_3_387	TCGTTGAGAAGACCTCAATCCCACTCAGATAATGAAAATATTATAAAAAGGATTATTGATTTCCATAACTAGTTCGGAGGATTGAAAAAGTCCCAAAGCTGCTTTGCACCATTAATTAAA
NZPradTrx013707_C01_E01	NZPradTrx013707_C01_E01_frag_13592_1_100000_1_9	ATCTTTGTTCAAGAACAGTAGTATTAATATGACTGCGGCTTTCTAACGTCTCTTCTGCATTCACCTGCAATCCCTTTAAAGACAAGTAATCGTCACCATCGTCCCGAGAACTTCGATAAT
NZPradTrx013730_C01_E01	NZPradTrx013730_C01_E01_frag_13614_1_100000_1_5	ATTTGTGAAAATGCACTGTTATTTAGCATTTGCATTCAGAATTTCTGGATTTCCCTTTGTGCTTGGAGAGCTGTGACTAGCAAGTCTTTGAAGTCTTCCAGGCTTATACAGTTTCAAAAT
NZPradTrx013732_C01_E01	NZPradTrx013732_C01_E01_frag_13616_1_100000_3_418	ATTTGCTCAAAATTGATTTCCAACATTCATTCTGAGCACAGAATGATATCTATATAGATGTTCAACTAACTTCAGTTGTCCTTATTTTGTCTATACTTTTGTTGAAGGTTTTATGCCTTG
NZPradTrx013759_C01_E01	NZPradTrx013759_C01_E01_frag_13642_1_100000_2_161	GACATGTTTAGAATGACACAAATCCGACCAAATCGTGTCTGATTCACCCAGTTCGGGACACGACGGGCTTGGGGGATGAATTTGGTTTCATAGCGGCAGAGTTATTTGACCTAGTTAAAG
NZPradTrx013762_C01_E01	NZPradTrx013762_C01_E01_region:1__1275_frag_229306_1_100000_2_225	AAAACAATGCAAAAGTACAGGTAGTGGACTTTAATCTCTGTCATAGAATGCCTTTCATTGTTTCCATCCACTTTATAACATTCAAGTTTTCAACCATGTAATAACTCATTATTTGCCATC
NZPradTrx013762_C01_E01	NZPradTrx013762_C01_E01_region:1__1275_frag_229306_1_100000_6_883	ATCCCTCAGAGTTTTGCCTTTCCATTACAGCTTTGAGAGCGTCGTGAACGCAGCTGATAGATGGAGGACCGTAGTCGGTGTTATCGTCGTTTGATGCATCGATCAGTAATTCGTGCTTGA
NZPradTrx013769_C01_E01	NZPradTrx013769_C01_E01_frag_13650_1_100000_2_122	TAGATTTGAAACATATCGAGGTTGGGAACATATTTAAGATTAGTTTGAATGATCTTTAGCCTCACTACTAGTTCACTGCTATAGATATAGATCCTGATAGATCACTTAACGCACTGTTCA
NZPradTrx013775_C01_E01	NZPradTrx013775_C01_E01_frag_13656_1_100000_1_102	ATTGACATTCACTAGTGAGCAATTGTGTGATCACAATTTGGATAAATCCACGTAATAGAAAGAGAGGATGGACATCATGCAAGTAGTAGAGACTTGATGTCCATAACTCATAGAGCCATG
NZPradTrx013800_C01_E01	NZPradTrx013800_C01_E01_frag_13681_1_100000_1_32	ACAACCAGTTAAATGATTGCAATTTTGGAAACATCTTGAGGATCTTTATGTAAATTTTAAAACAATGCCTTCATTCTCAAAATGGACATGTTTAATTTCTCCATGCATCTCAATTGATTT
NZPradTrx013810_C01_E01	NZPradTrx013810_C01_E01_frag_13691_1_100000_3_306	AAAGGCAAAAGGTGACCTGTTACAGACACTCTTTTCTGCTCTCTGCATGAACACACATGATTGTGCATGACCAGGTATATTGGACCGTTAAGCAGCAATAAGAGAATATTGAGAATATCA
NZPradTrx013810_C01_E01	NZPradTrx013810_C01_E01_frag_13691_1_100000_4_437	AAATATCAGAATAAGAATAACAATAATGGAAAGACTTTGCAATGGAAATTATCTGTCATGGATATGGGACCATGAAACCATGCATAGAAGTTCTCTGAAATTTTTTATTCTTCCATCTCT
NZPradTrx013831_C01_E01	NZPradTrx013831_C01_E01_frag_13712_1_100000_1_118	ATATAATAATATAAACAAAAGTTAACCAGAGTAGAAGATGAGATCAGCAAAACAAGTGGCTAAAGTACGGATACGGTCTTGCGTGTATATTTTTAAATTTGAGTGACAATGTCATTATTT
NZPradTrx013841_C01_E01	NZPradTrx013841_C01_E01_frag_13722_1_100000_2_153	TCCCTGTCTCTGTTTGTTGGGTTGAATTCGATTCCTTTCTGCTTTACACTTTTCTGTGATGGCTTTCCTAAGTAATAAAGACATGGTGGAATCCCCAGGTTTCCGAGCCATTGGATTTAA
NZPradTrx013853_C01_E01	NZPradTrx013853_C01_E01_frag_13733_1_100000_1_15	ATATCCTAAAGATAGACATTCCACTTTGACATAAAATCCTGGCATAGAGTCCATAACAACTTTCACCAGTTTGCTAAGGGTGATATATTAGTCCAAAGAAACTGCAGTTCTAACCTCAAA
NZPradTrx013887_C01_E01	NZPradTrx013887_C01_E01_frag_13768_1_100000_1_35	TTTTAATAAATAATGTACTTTCTCCACTCGGTGAGATATAAACTCCTAAGTTTGACTTGTACCAGTGAATCACATTGTTTCTATGGTAGTGAAGAAATGGATTATGACACATCTCACAAA
NZPradTrx013889_C01_E01	NZPradTrx013889_C01_E01_frag_13770_1_100000_3_362	AAAGTTATGTCCCATTGTTTTCCAACAATTTAAAATTTCACAAGTGATAAAGTATTAATGCTTTAATCTTAGATTTGTATGTTTTCTTTTTCAAGTATTGCTATACTTTATGTGATTTGT
NZPradTrx013896_C01_E01	NZPradTrx013896_C01_E01_frag_13777_1_100000_2_249	ATTCACGTCAAGGGTTTGCTTCCAGTATGAGGCTCGGACAGTGGCTGTTCTAATATAATTTAGGCATTAAACTTGCCAGGGTTTTGACCCCGTGGCATACCTGGTTGTTTTATGTACTTC
NZPradTrx013940_C01_E01	NZPradTrx013940_C01_E01_frag_13821_1_100000_2_206	CATGTTTACCCATGTTTACTACTCATGGAAGACGATTGATTTAGGAGAGTCTCATAGCATGGACATCTTTAATGATATAAAATCACTGTTAGAGTGGTCAAATTCAATAAAGTGTTGTTA
NZPradTrx013994_C01_E01	NZPradTrx013994_C01_E01_frag_13875_1_100000_1_63	TATATGCTTATGTGTAAAAATATATAGGAATTTGAGGGGTCGACTCAAAAGTGATATCTTGCTCCATTAAGAGAGCATAAAATAATCAAATCAAGCAAAACCTGATAGATAATCTAACAA
NZPradTrx014021_C02_E02	NZPradTrx014021_C01_E01_frag_13903_1_100000_1_55	TCAACTTAGATATCACGTTTAAGGAGCATCGATTCTGCCAAATTCTCCAGAGACTTACATTTGGCCTCGTCTCTTTTTAACATGACATTCCAGTGAGACAGACCACAACAAGAATTAAAC
NZPradTrx014035_C01_E01	NZPradTrx014035_C01_E01_frag_13917_1_100000_1_61	ATTCCAAACATACATAGGCAGTCGTGTTACACCATATATCCAGCATACTGATAGCAACAGTAATTCACTGTATAATCATGAGAGATAGATTTATCTCAAATGAAGCTAGGCATTTGAGTC
NZPradTrx014040_C01_E01	NZPradTrx014040_C01_E01_frag_13922_1_100000_2_161	TTGTTCTTAGGGGACAATACACGTCATCATCAACATCATCCCATATTCATGACAAATTGAATATGGTGTAAAGAGTAAAAAAAATGAGATCCCAATTATAATGTAACCAACTATAATTTG
NZPradTrx014048_C01_E01	NZPradTrx014048_C01_E01_frag_13930_1_100000_1_80	TGGGAGCCAAAGGTTTCTTTATTGTAGTCTTCATGAACCTGGACGACAGGAATCGAATCTTCGATGGAGGACCATACTTTTATGCCTCAGCAAGCCAATATATGAGACCATGGAAACCCA
NZPradTrx014082_C01_E01	NZPradTrx014082_C01_E01_frag_13965_1_100000_2_223	TTCCTGTGATACTATGTTTCACAAAAATCTTTGGAGGCGTCGGTTGTGTTAAGGTGGCAATACCAGTGCCATGATAATGTTGAGGTGCTGTTAAAACTTAAAGGTAGTCCCTATGTTAAT
NZPradTrx014104_C01_E01	NZPradTrx014104_C01_E01_frag_13987_1_100000_1_71	ATTCTTATTCCATTTTTCATGCAGATGTATGAGTGTCAAAATCTAGAGCAAGAATTAATGTTCTTCGTCAGTGTTATTCAAATAATTTTATGGTAAGAGATAAATGGTAAAGTATAAGAT
NZPradTrx014119_C01_E01	NZPradTrx014119_C01_E01_frag_14004_1_100000_1_55	AGAAGTGGTAAATTTTCTTCACTGTACAAACACAGAATAATGAAATAGATTGCCTAAACGAATCCCCAAAATCAATCAGAAATAAGACTCAAAAATTTTGCTGCTTCTTAAGTTTGTCAC
NZPradTrx014120_C01_E01	NZPradTrx014120_C01_E01_frag_14005_1_100000_2_170	TTCAAATTTGTGAACCAATTCTACATATACAAAATCGCTCTATTTACTTATTCCTATCTACCAAAAAAAGAATATACAATTGCAGCGGCTATAGACACCTTCAATTCCTGATATGCTTTG
NZPradTrx014124_C01_E01	NZPradTrx014124_C01_E01_frag_14009_1_100000_1_87	ACATGAATTTGAAATAAGTAAATATGCAAAAGGAAAAAAATGCAAGATTTGAAAGGAAAGCTTTTCCAAATTTTTGCTCAAGGTAGGAAACAACATTGTTTCTATAAGACCATTTTTAAC
NZPradTrx014150_C01_E01	NZPradTrx014150_C01_E01_frag_14035_1_100000_1_25	ATTTTTTATACATTTGGATATGTTCCAAGCAGCAACATGCAAGATCGTGAAAGATGTCAACTTTAACTGGAGTATATTTTCATTGAGGGCTTAGGAGCTATCTATTCTCAGGTTAAGTAA
NZPradTrx014182_C01_E01	NZPradTrx014182_C01_E01_frag_14066_1_100000_1_44	TCAGTAATTTCGAAAGAATACAAGCAGAGAAAAGAAAACATAAAACTAGAAGCACAAAGCTGAAAGACATTCTTTTCCACAGTCCACAAACATTCATGAATAAAATAATTACAAGTACAT
NZPradTrx014194_C01_E01	NZPradTrx014194_C01_E01_frag_14078_1_100000_1_71	TGTCCAAAGAAAATAGGTTGTCAATGAAGTTCTCATTGACACAAGTTCCAATTCTATAAGAAAAATGTGGAGAATTGAAAAGATGCATATTCAATAATTTAACATAAAACGTATGCTAAT
NZPradTrx014215_C01_E01	NZPradTrx014215_C01_E01_frag_14098_1_100000_1_47	TTATTAATTTTCTATGCCTTGTCTCTATTCTCCGAGGCTTGCATGATTTGCTATGGATCACATATGTATTCTCGTGTCTTTTATTCATATCTGTGACTAGCTCGCTCTTCTATTTACAGA
NZPradTrx014222_C01_E01	NZPradTrx014222_C01_E01_frag_14105_1_100000_1_99	GAACCATAAATCCTTGTTTTTCACCTGTTTGTGAAGTTTACATCAGTTTAATTCTTGGCATTACTCATTGTAAGAACAGAGAAGGGTATTTATGTCATGGAAACAATTTAAAAATGTATA
NZPradTrx014228_C01_E01	NZPradTrx014228_C01_E01_frag_14111_1_100000_2_145	AGTCAACCTTCAGGTGAGGAGTCAGTGACTCCCAGTTATATTAGGAGACCTGGATGGTTTTAGTGGACATTGAGGGATGCTTATAAGCATGCTGAGGCTCCTAGGAGCACATTTAAGGGA
NZPradTrx014234_C02_E02	NZPradTrx014234_C01_E01_frag_14117_1_100000_1_98	ATATTCAGTTTTATTATACTACTAGAGGAATTGTCCAGATCATATGACTACTTTGAAATGCCAGTGCGTCATGCTTTCTATTATGGTGACAGTGTTGGTTAAAATTTATTTTACTAATTT
NZPradTrx014255_C01_E01	NZPradTrx014255_C01_E01_frag_14140_1_100000_1_65	AATATCGTCAATAAATATTCTTACATTTTTACAGGGCTAGCTTTGCCACGTGGCAAATATATAATTGCAAGGGCGGTTGTGGCTTTCTTGTTTTCTTGGGAAGGTAGTTAACCAATATTA
NZPradTrx014262_C01_E01	NZPradTrx014262_C01_E01_frag_14147_1_100000_1_80	AGGTTTAAAGATCAACTGTATAGCATTTTTTTTTCTGTCGGTTTTGCAGATTCAAAAATTACTTCGAGTATTTAGATCACTCATTGTCATCAGCCAATCCGTGTTAGTGTTACGGTAGAT
NZPradTrx014275_C01_E01	NZPradTrx014275_C01_E01_frag_14161_1_100000_1_5	TTATAATTTTCAAACCCTTCGTAATTTTCATGTTTTTCTGTCACTTCTTCGCAGCGTTGGAGTGCCATTCAATTTTTCCCTCTCTGATTTGCGTTCATTACAGGCTGTCAGTGCTCAAAT
NZPradTrx014333_C01_E01	NZPradTrx014333_C01_E01_frag_14217_1_100000_2_175	TAAACTATATGATGCATTTCTATTCCCATTCCAACATCAACAACTATTACTGTGAGATGGTTACAACAGAACACTTAGTTTGATGTTTTTGATTCACTGTCTATGCTGTCTGCAGATTAA
NZPradTrx014339_C01_E01	NZPradTrx014339_C01_E01_frag_14223_1_100000_2_163	TTGCTAGATCTGACTCGGCATTTGATTTGTTTTGGCCGAACGGTCAAAGTTGACCTGTGACTTGACAAAGACTTGGGAATCTACCAGACAAAAAGACTGAATAAAAAATACACATAATTT
NZPradTrx014369_C01_E02	NZPradTrx014369_C01_E02_region:159__450_frag_229326_1_100000_2_159	ATGCTTGTAATTGCTCCACTCGATGCTAACCTGGCTTTTCTGGGTGAAAGCATGTATTTAAGCAAAGGCTACAAGTCGGCCATAGTTTGCATTTGAATACTTTGTTTTTAAAAAGGGTTT
NZPradTrx014381_C01_E01	NZPradTrx014381_C01_E01_frag_14265_1_100000_1_90	AACATGGAAAAATCAAGTGAAAATCAAAACTATTTACACCATTGAAAATATGACCAAAAAAACCCTTACTGCTAGATATGTAAGAACGTTGCACAGGTACAAAACGAATGTGTATAACAT
NZPradTrx014383_C01_E01	NZPradTrx014383_C01_E01_frag_14267_1_100000_1_16	ATTTACAAATAATTTAAGATTTAATACATGTATCGTTAAGGCAGAGAGTCTTCCCTTTAGGTATCTGACGTTATATATATAGCTAGCACAAACCTGTTCAAAAATCTCTTAGATGCTTTT
NZPradTrx014399_C01_E01	NZPradTrx014399_C01_E01_frag_14283_1_100000_1_39	TTACATTGTACATATACAAGCTAGGAAATAATCAGAAACTGTTTAGATCATAATCTAATGCCTAATCAAATTTCTAGATCCCTATCAATCTTCCTAGAATCACTTAAGATCCCGAAATCT
NZPradTrx014410_C01_E01	NZPradTrx014410_C01_E01_region:1__134_frag_229327_1_100000_1_4	TTCAGACAAGTAGGCAAAAATCAGAAAAAAACTACCAAAAAGACTGTTACTGCTGAAAAAGCGGATTCTCAATCAACCACCAATAATCAGGCACCCACTGTTTCTGTTTCTACATCTAAT
NZPradTrx014453_C01_E01	NZPradTrx014453_C01_E01_frag_14339_1_100000_1_32	CGTACTTTTTGTTTTAAGGCAATGATTATTTTCCTGGTATTTTTGGGTGCTTGTTGTTCCTAGCCGCATTTGCAATTTCATAGAGGCAGTCCTGTCCTATCGATTTCTTTTTAATCTGAT
NZPradTrx014481_C01_E01	NZPradTrx014481_C01_E01_frag_14368_1_100000_1_45	AATTTGGGATTTCTTGTTATCTACATGTAATTCATACGATTCCATACATAATTTCTAGACCTGTGTCTAAGCCTTTGACATAAAAAAGTATGTGAGTTCTTATTACAATCCATAGACATT
NZPradTrx014514_C01_E01	NZPradTrx014514_C01_E01_frag_14402_1_100000_2_211	TGGAAATTTACTACTCTAGCATCTTAAAATCAACAAACTTGCCCTGATTCAGCTTTGATTGGCCATGGACTCAAGTAAGCTATATGAAACAAGGGACAGTTAACATAATTCCAAATATTT
NZPradTrx014539_C01_E01	NZPradTrx014539_C01_E01_frag_14424_1_100000_3_358	AAGAATACTTGCCAACTGCAATTGAATCTGATCCCAACACAACCTCACAAATAGGCACTCCCATAAGATATGCCTTTAAGCAAGAGAGGCAGAGTCCATCACATAGGCCACTAATGACCA
NZPradTrx014544_C01_E01	NZPradTrx014544_C01_E01_frag_14429_1_100000_2_145	ATGTAGAATTGATGGTCCCTGATTGAAACCTAGATAACAGAAGGTTTTCTTTCGAAGTTACCAAAGTAGTAGAATTTCGTGGTGCTATGGATATGTAGTAAAGTTCCTTTCATAATAGCA
NZPradTrx014563_C01_E01	NZPradTrx014563_C01_E01_frag_14448_1_100000_1_102	AATATTCAGAGAAACACTTACGGGGAGGAGATTTTACAGGTATAATTAATATTGAAGATGGATCAGATTTGATTCGGTGTTGTGATGATGCTTAGGGAAAAAGAACTAAATATGATATTT
NZPradTrx014622_C01_E01	NZPradTrx014622_C01_E01_frag_14508_1_100000_2_122	TATTCTTCAGACATGAAGAATGAATGTTGCAGATGCATTTAATGAATCAAAGATTTATGAAAGAAGCCTGTCTCAAATACTAGGTGTATTCAACCCGGGGTTTTTCAACATTTGGTGCAT
NZPradTrx014623_C01_E01	NZPradTrx014623_C01_E01_frag_14510_1_100000_1_56	TAACTTGTCTAATTAGAGATTCCCTTTGAAGCAGCGTTTCTATGGTAGTTGTTACTGCTAAATCCAGCAGCCTAGTGCAAAGCTTTACTAGGTACTCCAAGTTAAGGGAAACAATGAGAT
NZPradTrx014631_C01_E01	NZPradTrx014631_C01_E01_frag_14518_1_100000_2_124	AGACAGAATATGGATAACAACAAGTGTTGTATACCATGTGGCATCTGTACACAATACAGCTGGTAAGTTTCACACTTGGTCTCCATATTGGACGACCATGTTATGACATAGTGCTTGTGA
NZPradTrx014648_C01_E01	NZPradTrx014648_C01_E01_frag_14536_1_100000_1_16	TATATAATCTGAATATTTCTTCTTCGTGAGTGGTCATGATTTGTGTGCGAAAATGGTGAGAGTTTACCCCAATAGTATGGGGAAAACAACTATTACAAGGTATTGAATGTCGTGGATAAA
NZPradTrx014649_C01_E01	NZPradTrx014649_C01_E01_region:1__347_frag_229337_1_100000_2_136	AGTGAGAGGCAGATATTAAGGACAAAGGATGGACGGGATACGATGAATGCTTTTCTGGGAGTTTGTAAAGTCAAATTACAGTATTTTCAGTCCTTAAAAGCGTTGGTTCTGTTATTTTAT
NZPradTrx014655_C01_E01	NZPradTrx014655_C01_E01_frag_14543_1_100000_1_93	ATCAATAAACAAAGCAAAACCAAACGACACAAATTTAAACAATGCAAAAGCCTTTGTTATGTGCAACCATAAATCTATCAAGTTCATGATATTCACCATGCTTCAAATAAATTGATCAAT
NZPradTrx014687_C01_E01	NZPradTrx014687_C01_E01_frag_14575_1_100000_1_55	CATCATAAGGCTCGCCAAGAGCTTTATGGTGTTATAAAGAATATCTCAATTCTAACTCTCAGATTTAAAGTTATGCCCACTTATAGATTTGATCATTTAACTTTCCACATCAGCAAGTAT
NZPradTrx014708_C01_E01	NZPradTrx014708_C01_E01_frag_14597_1_100000_1_18	ATGGAACAGTGCATAGATAAATCCGTCAGAAGCACAGGTGGAGAAACGACCACGGAAAGGGTATAAGGAATGCCAGACCTGACGGGGGCGTAAATTTGACAGGCTCCGCGCCCAGTTCCA
NZPradTrx014720_C01_E01	NZPradTrx014720_C01_E01_frag_14609_1_100000_3_250	ATTTAGGTTGTAATGTTTAAGCACAGGTTTTCAAAACCTTTATTTTTTTCTAGGTTACTCAATCGGCTATGGTTGTCGACCATTTCCAATTTTTTATATGTATGTTATGATGAATTTGAA
NZPradTrx014741_C01_E01	NZPradTrx014741_C01_E01_frag_14632_1_100000_1_31	TGGTAGTAATGCATAAATCAACTAATACGTTTCTAAACATGCACTCAACAGCATAGGAAAAGCATGTATTTCACAGTTTACAAGCACGCAAATCATTTAGTATATATTCCCTGCCAATTT
NZPradTrx014743_C01_E01	NZPradTrx014743_C01_E01_frag_14634_1_100000_1_0	CAGTAGCTTGGCACTGTTAGGTGTGATTATAACTATATCTAGTCAAAATCACAACTGAAGCCTGAATCAGAAAGACAGCTAAGTGAAGGTGGACAGGCACGAGAATCCAATGATAGCTTA
NZPradTrx014750_C01_E01	NZPradTrx014750_C01_E01_frag_14641_1_100000_1_2	TTTAGCAATGCATTTATTATTGGAGATGGATTGGTAATCTCAACACAGCCTTTTAATTGTCCCTTTAATCTGAAAGGGTACATTTTCCAACATTGGGAGTTGGAGCATGGCCTCAAATTA
NZPradTrx014755_C01_E01	NZPradTrx014755_C01_E01_frag_14646_1_100000_4_392	CAAATGACCAATGTCCCCTATGTCCCGCCACAGAAGTTGCTCCAAACACCACAGACATTGTTGTCGAACCCCCAAATGCATGCAAGTATAGTCACAGGATTGGGGCGGGGGGAATCCTTC
NZPradTrx014759_C01_E01	NZPradTrx014759_C01_E01_frag_14650_1_100000_2_131	AAAAGTTATTATATCATCCAACAGCCAGTGTTACTGTGTTGAGATGACGTATTCTTGTGTTTCTGAGCTGGAGAGATCTTTCTGCTTGTTCAAGTGGACATTCTTGGTTGCTGTATTTTC
NZPradTrx014766_C01_E01	NZPradTrx014766_C01_E01_frag_14658_1_100000_6_764	TGTGCAGCTCAATTGGCAATCGACGTGATATAAGGTATTGTGTAAAGTGTAAACTAAGAAATCCCAAGGATCAAATCCCCTGGAAGTAACCCGGTCTATGGAGAGGAGAACAGGTTGTAG
NZPradTrx014787_C01_E01	NZPradTrx014787_C01_E01_frag_14679_1_100000_1_84	AATAAGTGGTCAAAGTCCTAGGTCAGTGTTCCCAGTGGACTCATCAAGTGCGGTTAGACACCCTGTTTGAAATGCAAGAGAAGCATCATACAGTCCCTCAAGGAATGGAAACAATAATTG
NZPradTrx014800_C01_E01	NZPradTrx014800_C01_E01_frag_14692_1_100000_1_101	ATATAAATTCAGGATATTCACCCTAATTCTTTCAGAAGAAAGAGCATAGCACAAGACATCATGCAATTTATGTGTTTTAACTTTTAATTCTCAAAGATTGCAATAGTTACATAAGGTTTT
NZPradTrx014806_C01_E01	NZPradTrx014806_C01_E01_frag_14698_1_100000_2_174	AAAAATAATGGTTTGAACATGTCAACATTTTTTTGTGCTAAAATGGACAACTTCAGCACTGCTTGAAATAGTGGAGCCAAAAATGTTTTATATTTCTGAAACAAATTTTCAGTCAGGATT
NZPradTrx014811_C01_E01	NZPradTrx014811_C01_E01_frag_14703_1_100000_1_44	TACATCATCGAAAATTATGAGGGCATGGACAGATTTCAGATGTTTCTAAGCATCTCTAAAGCTTAATCAATATGATCAGTTTTTCAATACAACTTCATCAAACTCTTTAAAAATGAACAA
NZPradTrx014815_C01_E01	NZPradTrx014815_C01_E01_frag_14707_1_100000_3_288	AGATGATAGAGCAACACCTTGACATTCCCCCAGCAGCAAGAAGACCTCTGGCAGATCCAGCAGCTCCTATCCCGGTGGCAGGCTTCGATTCTGATCCTTCAGATTGATTACGATATGGTT
NZPradTrx014835_C01_E01	NZPradTrx014835_C01_E01_frag_14726_1_100000_2_145	CTGCACATGAATAATTGGGGCGCTCCACAATAAGCAATACGGTCCTTCATGCCTTCGGTATATAATGCCACCATAAATTATGCCTTCCAATGACCATTCAAGCCGTTGGAATAGGAACTT
NZPradTrx014850_C01_E03	NZPradTrx014850_C01_E03_region:120__529_frag_229350_1_100000_2_163	AATAACATTAACTGAGAAGATACAAATTCAGTCAATCCTGGCACCATATTTTTAATTGTCTTACAAACATAAATAACACTCTTAATTTGTGATCTCCCCCAACTTTTGATCTCTTTGTCT
NZPradTrx014856_C01_E01	NZPradTrx014856_C01_E01_frag_14746_1_100000_2_145	TTACTGAAATTGGTGGTTTTTGAGAGGTTTATACAATGTTTATCAACACTTGCTGCCTTGTTGTCATGATATTAAATGTTTTATGTCTAGGGAGTATCAATTAGAGATATGAAGTTAGTC
NZPradTrx014859_C01_E01	NZPradTrx014859_C01_E01_frag_14749_1_100000_1_76	TTGATTTAATAGTAGAAGCAGTTAAGATGTTGAGAATGAAGAACGAAAAGAATGGGGGAAATCAAATACACTTCTTTATTCATTAGTAAGCTTCAATACATGTATATGACATTATGAAAT
NZPradTrx014876_C01_E01	NZPradTrx014876_C01_E01_frag_14766_1_100000_1_30	ATTCAGCATGACATGTTTTCTTTCTTGGGTTCACACCTTAAAGTAGATGGCTTTCCATCTACTAGGATCTTTGTGTACTTACATGGTTCAATAACGTCATGTGACATAGCAGAACCATCT
NZPradTrx014944_C01_E01	NZPradTrx014944_C01_E01_frag_14838_1_100000_1_54	TTACATTTCTTTTTCCGAAGTATTGAGCAATGCAAGCAGGTAAGCGAATCAGGGATTGCATGAAGGGCTGTTTGGTGGGGCATTAAAAGGTAAAATCTGGATGCATTAATGGAAAATGTA
NZPradTrx014959_C01_E01	NZPradTrx014959_C01_E01_frag_14853_1_100000_2_256	TTTAATTGTTGGTTCAATAGTCCTGTTATGTTTTAGCTAAGAGGTAGAATAATATGCAACAGAAATTGCCAGTGATTAACATTTAGACCACGTTGGAAAAATTTCCATTTATGCATTGTA
NZPradTrx014963_C01_E01	NZPradTrx014963_C01_E01_frag_14857_1_100000_1_28	ACAAATGAAATTATTAAGAGGCTGTTAGAATGAAAAGTATTCAGCAAACACAATCACCAGAGAATGTAAACAAATTATATACTTTACCGATATCTCAGCCAAGAATATCAAGTGGATAAT
NZPradTrx014978_C01_E01	NZPradTrx014978_C01_E01_frag_14872_1_100000_1_2	AATTTGGTACCAACAGAGAAGGGAAAAGATTGTAAAATTGCTATGTAAAGAACATCCAAATGACAAAGTAAAGGAATTGATGCATCAGTTAATCAAAGGTGCTAGGAAAAACCAGAAGAC
NZPradTrx015041_C01_E01	NZPradTrx015041_C01_E01_frag_14933_1_100000_1_2	TAATTTTATAGTGATTTCCGGAATGCTTAAGGCCTCTCATATTTATTTTGATTCTTATTGGTTGCCTCGTTGAGAGTAGCTTAATAGACTACCCAAAATCTAGGAGTCATTCTTAAGGTC
NZPradTrx015061_C01_E01	NZPradTrx015061_C01_E01_frag_14952_1_100000_1_108	TTGGTTTCCAAGAAGATGATTGTAGAGTTTCATTACATGAAAGTATGTTCAACAAGAGGGTTTGGACAATGCTTTTATGTGCTTATGTACAGTGGTATTTGAGGAGTCAAATCATTGTTA
NZPradTrx015068_C01_E01	NZPradTrx015068_C01_E01_frag_14958_1_100000_2_168	ATACGTGCTTCTCTTGGAGCAGCATGAAATGTCTTCTAGCTCATCATTATCCAAATGAAACAGTGTTTTTTCCTGAGTGCCATTTTTAATTGCACCGAGATAACACAGGTGCTTTTACAA
NZPradTrx015097_C01_E01	NZPradTrx015097_C01_E01_frag_14988_1_100000_6_930	TAGATCTTGAAGTCTGTTCACAAATGAAATTGAAGGACGTAATGACCGTGAGTAGCAGAGCTATTTGGGCTGATCATGCAGAGCATTTGAAGGATTGAATACCCTGTGAAAAGTTGAGTT
NZPradTrx015113_C02_E02	NZPradTrx015113_C02_E02_frag_15006_1_100000_2_149	AATACAATTTATAAGTAATATAGATATGGACTTGTTTGGCCTTTGTTAAAAAGAACCAATCCTTCTTATCAAGATTCATTGGCTTGGAAAGACAAGGAACTATACTATTAATACCTACTT
NZPradTrx015116_C01_E01	NZPradTrx015116_C01_E01_frag_15009_1_100000_1_62	AATAGTATTATTACCCAATTGTATGTCAGTACCACCAGAGGGCATGTTGAAGAATGAAAACATCAATCTGAATATCCATTTTCAATGAGATTGACAGTTCTAATAGCAAAATATAGAGTT
NZPradTrx015122_C01_E01	NZPradTrx015122_C01_E01_frag_15014_1_100000_1_95	CTTTCAGATTATAGTGGATTAATTGAAATACATGTTTGTCAATTTGATTTAGAGTGGTTCACAGATAATACCAATACAATATCTAACAACAATATAGTGAAAAGGTTGTACCTGGATTAA
NZPradTrx015156_C01_E01	NZPradTrx015156_C01_E01_frag_15048_1_100000_1_5	ATAACTAGTCATGCTCACAAATTTGGAAGCTATGCAAAAAAAACCTGCCCTTCATTCAAGCCAACACTCCAGAATTCCAGGGGTAGGACAAGAAATAAACTTCTAGGACGATAGCATAAT
NZPradTrx015160_C01_E01	NZPradTrx015160_C01_E01_frag_15052_1_100000_1_0	AATAGTATTACTACCCTCTGGAAGCACAGGGGTCACTCCTATATAAAACCTAAAACAGTTCTAATCTCTACTCGTCAGAAATGATAGTGCCGTTGCCAAAACTTAAGTGACACGTGGGCA
NZPradTrx015173_C01_E01	NZPradTrx015173_C01_E01_frag_15065_1_100000_3_310	CTGTGTTTTATTACGGCTTTGTCTGTCATTGTTTCATAATTGTTCCGAGCTGATGATTCATTTTGGCCAAAGTCCAATTCTGCATTGTCGTTAATGGCTGCATATTTTCTGACATATCCA
NZPradTrx015210_C01_E01	NZPradTrx015210_C01_E01_frag_15103_1_100000_2_175	AAGACATATATGTTGTGTAAACTCAGTGAGATCACAATATTAATAGATTGTTTCCACCGAGAACATGGACCACTCATGTTTCAGTTAAGATGGAGCACTTAGCTGCTGACATTGTGGTAA
NZPradTrx015240_C01_E01	NZPradTrx015240_C01_E01_frag_15135_1_100000_1_16	AAAACTGTCTGTTAATTGATTATTTGTTCCAAATTCAAAACCTAAGCCAAACTGCAGCATTATACTTGAAAAAACTATAAAATGGAAACTAATTATTTAAGCTCCTAGCATCAAAAATAG
NZPradTrx015242_C02_E02	NZPradTrx015242_C02_E02_frag_15138_1_100000_2_159	TTGTAACTTTAAGAATTCTCAGAGCCAAGAGTCTCGCGTCATTTTGTACGTATTTTTTTGTGAATTGTCATAGCTTTGAAGCCGGGTGTAACTTGTGACTCAAAATTGCATGTCAAAAAT
NZPradTrx015243_C01_E01	NZPradTrx015243_C01_E01_frag_15139_1_100000_2_198	TGTTCTAGCACTGGAGCTCGGCTTCTTTAGGGCTAATTTCAGTCTACATCTGTTGAACAGACTCAGCCCAGTCTCGGCCTGTGGAAGAAGGTGACTTCGGCCTGTGGGACGACCAGGTTT
NZPradTrx015254_C01_E01	NZPradTrx015254_C01_E01_frag_15150_1_100000_1_26	ATATTCATCAAAATTTCTGTTAGCAAAATTACGGATATTAAGAGCACAATGTAAGGATGCACTGATGCAACTCAAACTGATTGGGAAGGTATTACGATGCATACAGTGAATTGGGTATAA
NZPradTrx015259_C01_E01	NZPradTrx015259_C01_E01_frag_15155_1_100000_2_171	AAATTTATATTTACTGCCCACCATCCAGTTCCAGACTAAGCTATGTCTCATGGTATAGACAGCCGGGGCAAAAAACCGGGTGCCAGGTAAACATTGAATTATGTTTGAGCCCTGAGCTTA
NZPradTrx015265_C01_E01	NZPradTrx015265_C01_E01_frag_15161_1_100000_1_57	GTATGATATCTTGATCATTTGCAAAGTCTCGCTACATGAGGATATGGGTACTCGAAATTATTTGAGTTTTTTACTAAGTTAAGATGCTTAAAAAAACCTTATAAATAACATGGTTATGTA
NZPradTrx015296_C01_E01	NZPradTrx015296_C01_E01_frag_15192_1_100000_1_82	ACTCTTCGAGCCAGAGTCATTTACCAAATTTGAATTTTCTCTGAACCGATTTCTTCTGGCAATCTTCTAAAGCAGTGTTATCAGACTCTTCGGAGCTTGAGTTAACTTCCAAGTTTAACT
NZPradTrx015318_C01_E01	NZPradTrx015318_C01_E01_frag_15214_1_100000_1_0	AAATCAATACAATGTGCAACACACAGAGTCCAAATCTACCTCAAACATAAGCCACCTGCCAATAGTTTCATATTTTGCAACATTATCTGTTATGAATTGACAACATTTTGTGGACCTACC
NZPradTrx015335_C01_E01	NZPradTrx015335_C01_E01_frag_15231_1_100000_1_35	AAGTCTGTTGTTCCTGCTATCCCTGGTTAGTGCTTTGTCCACGCTACAACAACCATTAAATTCCCACAAAAACAACCCTTAAATTGTTGCAGTCTCAGCAAGGAGAGATGGTCTCATTGT
NZPradTrx015352_C02_E02	NZPradTrx015352_C02_E02_frag_15249_1_100000_2_200	ACTGAAAACATGACAGTACGGCTTCTTTTTGTTGTTTTCGATATTAAACTTTTGTACTTTTTGGAGCTAGAGATACAAGTCTGGTAGTTTCAGAAATTTTCTGGACCTACTGTTCTCTAT
NZPradTrx015355_C01_E01	NZPradTrx015355_C01_E01_frag_15252_1_100000_1_100	TTGTTGACATAGTTTGCAAACATGTTTTGTCAGAGTTCTACATATTGATTCCTATGGAATTAGGTAAGTTGATTGGGCTACTAGAGACATCAGAATATTAATATCAGATATTACATCAAT
NZPradTrx015356_C01_E01	NZPradTrx015356_C01_E01_frag_15253_1_100000_3_415	TTTATTTAAGTTCCTCTACCTTATTTGGCATGATATGGCACGGGTTCTCTTGTACGAAAGTTGTTCAGGTATCCCTGTAAGTTGGTACCAATTCTGGGTATTGGTCCACTAAACAAAATT
NZPradTrx015363_C01_E01	NZPradTrx015363_C01_E01_frag_15259_1_100000_9_1332	TTAAGGTGATCATCAAAGGGACACCACCCCCTGATATGAGAGAAAAGGATGATATCAATGGAAGAAAGGGAGTTCTGTTTGTATGTTCACACAGAACGCTTTTGGATCCAATATTTCTAT
NZPradTrx015365_C01_E01	NZPradTrx015365_C01_E01_region:1__132_frag_229362_1_100000_1_11	CCTTGATGGTAGGGAGAGACTTTTATTAGGAGACTAAAAATTCAACATTCTGTCCAATGCAGACAAAAAACTGAGGGAGGTGGTGGATGAACTGTCCTTGGAAAATGCAAGGTTAATAAG
NZPradTrx015368_C01_E01	NZPradTrx015368_C01_E01_frag_15263_1_100000_1_0	TTGACATAATACTTTACATGTAAATACTGCTATTTTGAATACTCCCATTCAACTTATACTATCAAATACTAAGCAAACTTAAAACATATCAGCCAAATATTAAGTGAGCTGAAACTGTAT
NZPradTrx015401_C01_E01	NZPradTrx015401_C01_E01_frag_15297_1_100000_1_73	TGTAAAAATCCAGTTTAGGGTCCTTATAACAAATGGTAAGCCTAACCCAACCCAACATGTTGTCAAAGTTCAAATAAATCTCTTGAAAACAACAAGAATCTGCATCTAACTCTACATATT
NZPradTrx015403_C01_E01	NZPradTrx015403_C01_E01_region:1__305_frag_229363_1_100000_2_161	AATAAAAGCATCACCAAACTAAGTCACCAAGACAAATCCCATCCACCCCATCTCTAGATAAGGCTATTTGGCTATTTTCTACTGGGCAAAATTTTAGATATGATAAATAAAAATATAGTT
NZPradTrx015415_C01_E01	NZPradTrx015415_C01_E01_frag_15310_1_100000_1_2	TGTAAACATTATCAAGGACCCATAGGAAACTCAAATGCATCTACCTAGAATTCTAAATGACCATAGGCATAGTAAGCTTTAGTTGGTTTCATAAGGAGAAATTCCACATTGCTTCAAGCT
NZPradTrx015420_C01_E01	NZPradTrx015420_C01_E01_frag_15315_1_100000_2_135	AGGAAGTATTTATTCATGATCATTAAGTTTGACCTAAGCAAGAAGAAGTGACCGAAAAGGGGCAGCGAAGGAAGAGATAATCTCCAACACAAGAAATCAGAAGTTTGTATTTGTTTCTAA
NZPradTrx015458_C01_E01	NZPradTrx015458_C01_E01_frag_15351_1_100000_1_13	AAAACAGAAACAAAAGTAATGTGGTCTGGTATTGTACCTCCGTTTTGCATTTCTAAAAAGAGAGCAGCAGCATCCTTACCATGGCCATGCATACCATACCCAGCAATCATTGCAGTCCAT
NZPradTrx015468_C01_E01	NZPradTrx015468_C01_E01_frag_15362_1_100000_2_159	AGAATTGGGTACATGACTGCTCCTCTGTTCCCTCATTTTCTTTTGCCTGGCCTTGTTTACTGTGATACATAAGGGGAGGAATGGTACATGACATGATAGGTCCAACAATTTTTTCATTTG
NZPradTrx015469_C01_E01	NZPradTrx015469_C01_E01_frag_15363_1_100000_1_2	GAAATTGACGAGTATGAATTATAGTTCTTTATAGAGGACCAAAGTGGCAGATGATTTCATGGATTCAAGGCAGCCACCGAGTATTCCGGCAATACCAGTATTATAAGCAAGATCCAACAT
NZPradTrx015525_C01_E01	NZPradTrx015525_C01_E01_frag_15418_1_100000_1_0	GTAATGCCTACTGTGGCTTCAGGCTACCCCTGAAGTACTCATTATGACGGCAGCGCAACCTTAAAGTCATTGCTGAGGTAAGTGAACTCAATCCTGAGGCTTAATCTATGGCAGCGGGGT
NZPradTrx015529_C01_E01	NZPradTrx015529_C01_E01_frag_15422_1_100000_2_193	ATGCAAACTCGTATACATAATAAGGGACACTGCTCTAAACATGCAACCTTTTGTGAGATTGTGCATGTAGACTACAAAAAGCACATATGAAGAGTGACAGAATGATTTCATATAAGACCT
NZPradTrx015548_C01_E01	NZPradTrx015548_C01_E01_frag_15441_1_100000_2_153	ATATAAGTCACCAGTGCTAGATTTCTGTATTCTTTTGCCCTAAAGTTTCAGCTTGATTGTGGGTGATTATTGAAAATAATGCAACATCCTGATCTGAGTAAAAGTTCTCTGTATTTTGAA
NZPradTrx015565_C01_E01	NZPradTrx015565_C01_E01_frag_15458_1_100000_1_2	TTCAACGATTTCGCCAAATACTAGCCCGAGGACATCCAAAATTCAACTTTGCCTGCTGAGGCGCAACGCCCATTTCCCTTCATCTTGTATATTGCAACAACAGGAACAAAATTACACGTT
NZPradTrx015569_C01_E01	NZPradTrx015569_C01_E01_region:1__530_frag_229370_1_100000_2_199	TTATGTAATCCTGTTTCTATCATGGTAAAACTATGCGTATACATCAGATATACAAAGTCCATGGAAAGAGATCAGATATACAAAGTATATACATCAAAGAACAATGGATTAAAATATCTA
NZPradTrx015587_C01_E01	NZPradTrx015587_C01_E01_frag_15481_1_100000_1_55	TTCGATTTACAAGAATAAGCAGCTAAAATGTGCTTAGTTGGAAAAAAAGGAGCAGAATTCCAGGGAAGGTCAAGATCGAAGTTTTGGCCAATCTATCTCTCACACAAGTGAACTTTCTAG
NZPradTrx015598_C01_E01	NZPradTrx015598_C01_E01_frag_15492_1_100000_2_163	TAAGAAATGTGGTTATTGCTGATGGTACCAGGTGAAGTAATCATAAGTAAATTTCTAGATCAATGTGCAGAACAATGTTGTTCTTTTATTATTCTTAACATGTATTTTAGCATGTTGGTA
NZPradTrx015599_C01_E01	NZPradTrx015599_C01_E01_frag_15493_1_100000_5_632	TTGTTTATAAGCATGAAAAATATCATTGAGTGGTCGATAAAAACTCACTGAAAGATGATATCAAGAAAAAACATTACATTCCAAGGTCAGAGTTAAAAAGCAATGGTTCTGGAAGGTAAA
NZPradTrx015606_C01_E01	NZPradTrx015606_C01_E01_frag_15502_1_100000_1_38	AATTTCTACAATTCTATGGAAGGATATATGGAAACATGTGAAGCTGATCAAACAGCGGAGAAAAATTACATTGATGGTGACCCTGTTTGGCCTTACTGTTTAAAAAATAGAATTGGTTTT
NZPradTrx015607_C01_E01	NZPradTrx015607_C01_E01_frag_15503_1_100000_2_193	AGCAAATTTTTGGTATATTAACATGAAAGAGGTTTATGAATGATTTAGGTTCTCTATTCCTGATTCTAAATATGAATGTGTTCAAGAGGATGTTTGGACAATGTTCAAGGCCGTTTAGCA
NZPradTrx015611_C01_E01	NZPradTrx015611_C01_E01_frag_15507_1_100000_3_327	TGGATATATGTAATTTAAGAATAAGTGGATAGACTTGTGTCAGCTGTGTTTCTTAGGGAGTGTTGAGGAGAGGTGATGAAAAATATGTTTAAGCAATCAATATCTGTTGTTAGAGAAGAA
NZPradTrx015627_C01_E01	NZPradTrx015627_C01_E01_frag_15523_1_100000_1_44	AATTTTGCTAATTGAACTATCCCTTTGAGCTTGGTTATAAGTCTTTTTGTTTGAACCATAAACAACTTTATTATCAAACTAAAACATGATATTAAAATTTGACTCAAAGCTTAGTAATAA
NZPradTrx015629_C01_E01	NZPradTrx015629_C01_E01_frag_15525_1_100000_2_125	TACATATTCACTATTTCTCTTCACTTCTGTGCAACACGTAAGTAAATCAAATCTAAATCTAAACAAATTCAGGGCATAAAGTTTCCAATAGGAGTCCAAAATGATACTGACAAGAAAAAT
NZPradTrx015636_C01_E01	NZPradTrx015636_C01_E01_frag_15532_1_100000_1_49	ATAACTTGTTCTACGCAGATGATTTAAAGCAGGCGTTGTAGGCGAGGCGGGAGCACTAAAGCACATCGGAGTAACAACACTTCCAGATGGGATTTTGTTCAGAGTTTTGCTGATTAAAGT
NZPradTrx015647_C01_E01	NZPradTrx015647_C01_E01_frag_15543_1_100000_1_2	TCATTCCTTATTTTGAACCACTGGTTTTGCTTACCAGAGATTGCTTAATTAGAAGCTTCATCATCAGTGTATTGTATTTGCTCTGAATGCTAGGGGAGTCACCACCTTGGATGCATTTTT
NZPradTrx015658_C01_E01	NZPradTrx015658_C01_E01_frag_15555_1_100000_4_462	AGAGTAAGAAAAATGCTGGAAAATGGTCGTGTTTTGGATAAAATATTCTGCACAAATTTCGTACTAAGCCCTCTTTCGTACAAGGAGGGAGCAAATCGGAATAATGTAAGATAGATGTTT
NZPradTrx015673_C01_E01	NZPradTrx015673_C01_E01_frag_15570_1_100000_1_55	ATCAATCATTCGAAGAAGCAAACATGGAGCCATTGTAAGGACTCTCTTAAGATTTTTTATGCCAATTGGAAATAAATGGGCCTAATAATGGTAGTGATTCACATAAGCCAATTATAGATA
NZPradTrx015697_C01_E01	NZPradTrx015697_C01_E01_frag_15594_1_100000_1_1	TTAGACTACTGAAAGTTTCTATGCCAACCATTTGAAGTCTCTTTGAAAATCTAAATTTGATTCATTTTATGATCCCAGTTACAATTTTTGGCCTTTCCGGATGTTGTTACTTATACAATT
NZPradTrx015707_C01_E01	NZPradTrx015707_C01_E01_frag_15604_1_100000_1_2	TCTTGACGTGAAAGAGGACTATTGTGGTATGGTAATAAAACATCCCCAAAAAGTACAGGAGAAAACCATGGTGGATAAATAAGATGCACCAACAAAGTTCAATTAACCAACAAAACCTTA
NZPradTrx015715_C01_E01	NZPradTrx015715_C01_E01_frag_15612_1_100000_1_103	ATATCTCCAGTTTCGAAGTGACGGAACTGTAAAATCCTGTACCGGAAGCCCATCCCTCGCTCGTGGAACTCGCCATTCGCACCTTCTTGCAATTACTCCTTTCTTATTCAGATGAAATAT
NZPradTrx015753_C01_E01	NZPradTrx015753_C01_E01_frag_15650_1_100000_3_363	AATATTTTGTTTTGGTGATGTCAATTGTCAACCTGATAGCTAAAGTCGCTCGGAGACCTAGTGGATGTTGGAATTCTTGTAATTCATTATTTGTGATAATAAGCTGCGTTATGCATTTTT
NZPradTrx015762_C01_E01	NZPradTrx015762_C01_E01_frag_15658_1_100000_1_35	ATATTTAATTAGCCCTTTTCGGACAATGCATAAATATTTGATGTACATGGTGATAAGGTTTTTGTGGAGCTATGGTAGTGTATTTTTGCCTGGTTGATAAGATGTTGAACTACCTTTATA
NZPradTrx015801_C01_E01	NZPradTrx015801_C01_E01_frag_15699_1_100000_1_0	TTTCCATAGTCTCTAGCAAATATGATTGATCAATGGCAATAGCTTTGGCCAGTCTAGCCAGAGTTCAAACTAGCTTCAACAAAATGCTCCCCAGAGTAGTGCAATCAACTTAAATTAGTA
NZPradTrx015809_C01_E01	NZPradTrx015809_C01_E01_frag_15708_1_100000_1_95	TCAAAGTTTCACTATTTAAGGCAATGGCTCAAAAGCCTCGAGCTTTAGAGATAAAAGATACTAAGAACTTCATTTACTGAGTTGGGTTGCAAGATCCTGCAGTAGCACAAACCCATCTAA
NZPradTrx015815_C01_E01	NZPradTrx015815_C01_E01_frag_15714_1_100000_1_23	TATAACTGAATACTGTGACAGTTATTCTCCTTTGTGTTAAAGTCTAAGACATGGTTTAAAAATAGGGCATAAGATTTGGCTTGCACATCTAATTGATGCATCATATTCTAAAATCTTTAT
NZPradTrx015817_C01_E01	NZPradTrx015817_C01_E01_frag_15716_1_100000_3_368	ATCACAAGCACAGGCACACAGCAAGCACAGGCATGAATGTGTCTTTATTAAGACATGAACTCTGATGAGTCAATAACAGCAGACCACTTTTACTGATCCGGAAAGCTACCATTGATTGTA
NZPradTrx015829_C01_E01	NZPradTrx015829_C01_E01_frag_15727_1_100000_2_197	ACAATAAGGTCCCATTCAAATAAAATCTACACTTGTGTCTTGAGTCAATCTAATGATGCGATGTGATTGATTTGTATCATGCAACATCTTCAACATAAATGTTACTCATTTTTCACAAAA
NZPradTrx015837_C01_E01	NZPradTrx015837_C01_E01_frag_15735_1_100000_1_0	AACATATGCGAAGCAGGATCTCCTGTAACAACAGAGCAATAGAGAGTCATATCCAGTCATCAGAAATCATAAAATTTGTATACATGGAAGATAAAAGTTAAAACAGAGACCAGTTCTACT
NZPradTrx015847_C01_E01	NZPradTrx015847_C01_E01_frag_15745_1_100000_2_270	CTTCAAAATATCAGTGCTTTTAAGAGGGTCATGTCTCCTATCTTCAGCGTGGGTATCAGTGGCACTTCTCTGAGTTGTATTTTTGATCAAGCCAGAACGTGGCTATTGGTACCTTACTAA
NZPradTrx015852_C01_E01	NZPradTrx015852_C01_E01_frag_15749_1_100000_1_9	TTCTTGGTGTTCAGGTATTATTCTATTCTTTCTACCTCTCTGTGTCAACTTTGAATACCTTTATAGAAACACACCTTACGATTGGGGGCACACTGGATAACACAAAGGTCGTTCAGCTTA
NZPradTrx015862_C01_E01	NZPradTrx015862_C01_E01_frag_15759_1_100000_2_129	ATGCATGTGAAATTTTTTAACAAGGGACGTAGAGACCGACCGTGGGGGAAGCTGACAAACATTCAGGCAAGTTGACTTTGTAGAGGCTGAACTTGACTAGATCGAAATAATGCAGTGGTT
NZPradTrx015872_C01_E01	NZPradTrx015872_C01_E01_frag_15769_1_100000_1_60	ATTGATTTTTGAGATATTTTTCTTTGATAACTGATTGCCATGTTCCATTGCCAAATATAGCTCACCCCAGGGCCCAGACTCTTTACCAATAATGCCCAAGCAAAATGTTCTATATTTTTT
NZPradTrx015893_C01_E01	NZPradTrx015893_C01_E01_frag_15789_1_100000_2_193	AATAGTCTCATCAAGACTACCTGCAATAACACAGTTCACAAGATGTTAACTCTAATGCTTGAGCCATTTTAGTATTGCAATCTGATTTCTTGCAAGTTTTCCAAGTTTTTCTTAGCTTTC
NZPradTrx015913_C01_E01	NZPradTrx015913_C01_E01_frag_15808_1_100000_1_42	AATGCAAACCTACACAATCAACTACTGGAATCAGAATGTGATGCACAAATCAGACATTATCTATCGTCTAAACAGTCATGTGCCTTTAGCAGCCTGCTTGCAGATCTGTCAATGAGAACT
NZPradTrx015930_C01_E01	NZPradTrx015930_C01_E01_frag_15825_1_100000_1_52	AATTATTACAAGCTGGTCAGACATATTCAGTCAATTCGGAGTCATTTAATGAAAATGCATGACATTTTGACTTACATGAGCATCAATATCAATTTCATGGAAGCGTAACAAAAATTCAAT
NZPradTrx015940_C01_E01	NZPradTrx015940_C01_E01_frag_15835_1_100000_1_0	TTTTAATCAATATTTTGTGCCTCCATTGCATGCAAACAGATAAAGAGGCTTCACAAATAAATCCATGCAATTATCAGGCTATGAAGTCCCAGCATGTACTGCACTCATAAGTGGTGAAGT
NZPradTrx015941_C01_E01	NZPradTrx015941_C01_E01_frag_15836_1_100000_2_256	AATTAAATACTAAATCGCACAATTATTGGAGGAGTACTGTTGTCTGTTTAATGAATCTAACAGCTGTTATTAATGTATAGTTCACCTATAGCGTGGTTGACATTTAATGAATTATGAATT
NZPradTrx015944_C01_E01	NZPradTrx015944_C01_E01_frag_15839_1_100000_2_214	TGTACAGTAAAAGATATGTATTAACACCTCCTGCATACATAAGAAAGATCAAATGCCACTTTTATGAAAAACACGAAAATGTATTTGCTACTGTTTGTAAGCCCAACTTATCGGATTTTT
NZPradTrx015966_C01_E01	NZPradTrx015966_C01_E01_frag_15861_1_100000_2_230	GTTAATTTCTCTATCAAAAGCCCTATGTTTTTCCTCTCGAAAGCCCTAATCCTTTCATCGGCTTTGGAATGAGACTTGGTTCCGTTTTGAACTCGGTTGTGGATTGCTATTATTTCCTAT
NZPradTrx015987_C01_E02	NZPradTrx015987_C01_E02_region:108__681_frag_229389_1_100000_1_24	TTATTGATCAGTCTAGAGGACCGAATCTAGGTTAAATTAGAACAAAATAGATAGTATGGCAGCAGATCTCTTAGATGGGGCAGGTGAGGCAATCTTCTGCATGGAAAAGAGAAAAATATT
NZPradTrx015987_C01_E02	NZPradTrx015987_C01_E02_region:108__681_frag_229389_1_100000_2_163	GAAAGAACACCGCGTCCAAGAATATTAACAGTTGTAGAAGAAGGGGAAAGAGATGAAATAAATGTTGGGGAAAAGCCATTTCCTTTTACGAGGACGAAGAAATGAAATAGTTTCAAGAGT
NZPradTrx016001_C01_E01	NZPradTrx016001_C01_E01_frag_15895_1_100000_2_247	CAGACCAAGTGTAAACATTAGGCATGAAGACTATGGAAGGTATGTCTTTGAGAGAAGCTGCGATGTTGATGGCAGAGGTCAGTCGCCTAGTTTATTCGGTGAAGGAGAGATGCAACACAA
NZPradTrx016014_C01_E01	NZPradTrx016014_C01_E01_frag_15909_1_100000_1_7	AACCTCCCATTATGTTATGCAGACATCTAGGTATGATATAGGAGCCAATGCTATGCATGTTAGGGACAACATGCATTCTGAGGAGACTTCAACATGGTCTCTCTTCTTAAGTCTGAAGAA
NZPradTrx016015_C01_E01	NZPradTrx016015_C01_E01_frag_15910_1_100000_1_61	ATAAACTTATAATAAAACTTCATCAAGCGTTGTAAGGCGAAACAACTTCTTTATTGCGCAAGCTATGGAAGTAATCGTAGAATTAATCTGTGACGCAAAAACTACTTCTGTACTGTAAAA
NZPradTrx016031_C01_E01	NZPradTrx016031_C01_E01_frag_15926_1_100000_1_29	TAAAGACATCAAATAAAAATCCCCTTTGAATTACCTCTCCATGAATCTTTTTGCCATGTTCCAGAGCTGACAAGTTGGAACATGCTGTGAAAACACTGGCAAATGTGTCCGAATCTGGAT
NZPradTrx016084_C01_E01	NZPradTrx016084_C01_E01_frag_15982_1_100000_1_26	CTGAATACAAAAGTTAAAAAGATGTAAACAAGGCGCAGAACAAAATTATGTACAGTTATGTGGTGGAATCAGCAACGAAGTGTTACATAGTTATCAATAACCATATTTTCATCTTCTCTA
NZPradTrx016113_C01_E01	NZPradTrx016113_C01_E01_frag_16012_1_100000_1_8	AAGTAAGAAACTCAGCTATTAGGGATTTTGCATAGTCGTTAACTAGGCATACGCCTTTTCCTCAACATATACCACACATCTTCCATTGTACGATATGCCATTACACAACCCTTGCTATTT
NZPradTrx016123_C01_E01	NZPradTrx016123_C01_E01_frag_16020_1_100000_1_104	AAGAAGTATTGACAACAAACATAATATTCAGAACTACTATGCATAGGAGAACACAAAGTTGAAAGAGAGATCAAGTGGTCTCTATCATTGAATCGACTCCAGGAAAGGAGCACCACCTGA
NZPradTrx016135_C01_E01	NZPradTrx016135_C01_E01_frag_16033_1_100000_1_102	ACTGTCTTTGCCATCCAGAAAATATTTTAAACTAGGTCAAAGTTAATTTTAACACTATTAAATGTATCATGGTATGTCCTATGGAATGATTTATTCATGCATAATGATAAACAGCATATA
NZPradTrx016159_C01_E01	NZPradTrx016159_C01_E01_frag_16058_1_100000_1_105	TTTAGGGTATCGGAATTGTTGTGGATGAGATACTGAAGTTTTGTGTCACCAGTCCTGTTTTTGGTATTTTGGATCTGTTTGTTTATTGGGGTTTTTCCTGAGAGCAGTGTTCATAAATTT
NZPradTrx016164_C01_E01	NZPradTrx016164_C01_E01_frag_16063_1_100000_1_31	TTTGTAAATAACTTTATTTTATTTTGTTTGAGAGAGGAAACTATAGTCTTCCTTGTGCCAGGTTCTAGAATACACCTCTAGATGCACTAATTCAAACAATGGATGCTTAGGTTTAAAAAT
NZPradTrx016177_C01_E01	NZPradTrx016177_C01_E01_frag_16076_1_100000_1_158	AAGACTGTTATTACATTCTTGTGGAACAAGCAAGGCACGAAACCTGCTCTTGGTTGTACAAAGGTTTGTTCTGTTAAAGGAAGCATCACCTCATTATTGTGCTTATGTTGCCAATAACAA
NZPradTrx016194_C01_E01	NZPradTrx016194_C01_E01_frag_16092_1_100000_1_18	ACAGTTATTATATATGGTAGGTTTCCTTGTTAAATAATCTTTGTGAAGTTTGGCATATGGTTTAGCTCAAATTTATTGTCTTTGAAGATGTAAATGGTGGGTTGCAGCATTCGTATGCAA
NZPradTrx016209_C01_E01	NZPradTrx016209_C01_E01_frag_16107_1_100000_1_2	TTTACCAAAAATCCCACGCAGCCCCGTTTCCTCATCTACTACCTGCATTTTCGACCTGCTCTTCCTCTTGCTGCTTGACTTGCTTTTTCCATTGCTGCCAGCTCCTTTCTCCTGCGATCT
NZPradTrx016213_C01_E01	NZPradTrx016213_C01_E01_frag_16111_1_100000_1_44	AGCAAGATTAAACATGCTGAAACTGATGTAGAGAAATATGAAAGCCCAAAATTTTCTTCTAACCGGGAGAAACAAAAAAATATCAGATATATGTATGTTAATTCTCATCTATATCTACAT
NZPradTrx016237_C01_E01	NZPradTrx016237_C01_E01_frag_16133_1_100000_1_0	TAGCCATTCGTCTTCTTTCTTGTATCTTTTTCTAATTCTGTTCTCAAAATATTTGCGTGGTGTAGTTATCATGTTTTGAGATGTGCGGCAGTTTGAACCTTACATTTTTTATTCAAGGCG
NZPradTrx016246_C01_E01	NZPradTrx016246_C01_E01_frag_16143_1_100000_1_2	AAGATATTCTTAATGAAGCAATTTCAAGATTCCCACAATGCCAGTAGTGCTTTTATAAAGATCTTTAGCCAAATAAACACAGTGCCTTTATAAAGATATTTTTAGCCAAATAAACACTTA
NZPradTrx016262_C01_E01	NZPradTrx016262_C01_E01_frag_16159_1_100000_2_204	AACTCAATACAGGGTCGAGGACAAAATACTAATGAAAATAAGTGTATCAATACTCAATTTAAAGTCAATCACATGGGCAAAATACAAATGAGAGTGTGCATATAAATTATTAAATACCCA
NZPradTrx016264_C01_E01	NZPradTrx016264_C01_E01_frag_16161_1_100000_1_102	TTTTATAAGTTTTGCGTTTTTTAAGAATTTGTCACAGAATAGAATCATCCACAAAGGTCCTAGTCTGATACATATCGACCCATGCCATTTTTTCTGCATATTGGTTAACCAATATTATTA
NZPradTrx016269_C01_E01	NZPradTrx016269_C01_E01_frag_16166_1_100000_1_0	GTAATATGGCTCGTGGATTGAAGGTTTGATTGCTATGTCACTAATAATACTAGTTTTGTTTTTTTAATTTCATTGCAAACCAATGGAATATGGAAGGAATTTCATTCGCAAGACGCTGTT
NZPradTrx016271_C01_E01	NZPradTrx016271_C01_E01_frag_16168_1_100000_2_152	TTAACATCACCTGTCTCAGTGAAGTTATTAAGGTTTATCTTAAATGTGTTGGTGTTTGAGTATGATCTTTTTACAAAATTGTTTTCCTGACGTTGTAGGAACATCGGTACTTTGTTTGAT
NZPradTrx016321_C01_E01	NZPradTrx016321_C01_E01_frag_16218_1_100000_1_26	TTGGTCAAATTGCTTTCAGCATAAAGAAATTCAGATGCTGTTACAATCATTTGGTGCTAGCAAGAAGACAGCTCAATATCCAATAAAAGCGCAGATATTATACCATAAATAGAGCAAATT
NZPradTrx016334_C01_E01	NZPradTrx016334_C01_E01_region:1__277_frag_229400_1_100000_1_32	TTTTGCTGGTTCTTCCAAAAACGGCCTGAATGTAGGCTTTTCATATGTTTTATGCGCTTTAAACACTGAAAAATGCAGAAAACTGGAGCGAATTAAAAAACTCTAGGGAATAAGCTTTAA
NZPradTrx016337_C01_E01	NZPradTrx016337_C01_E01_frag_16234_1_100000_2_243	TTACAACCATCCCATCATCTTGGGTATCGACCTTGTGACATAGCTCGGGTGTCAAAGCGCGCTTACCAATTCACCAACACCTTCATATTTTCTTGAAAATTATGGTTATTTGATTTATTT
NZPradTrx016338_C02_E02	NZPradTrx016338_C02_E02_frag_16236_1_100000_1_90	ATTGTTATTTTCATATAGCTTGACCCTCAAAACGTCCCGCACATAGTAAGGAAACAAAAAAAATCTGAAACACCGAGGGACCATGCACATGAGCAAGCACAACACAAATAGCATAAAATA
NZPradTrx016340_C01_E01	NZPradTrx016340_C01_E01_frag_16238_1_100000_3_349	TATAAATTTGTGTTAACTGAATTCTTAGGCTTTACAGGTATGGAAAAGGTATTAGAGCAAAATAATAAGTAGAATTAAGGCAGTCTACAAGCCAAATAAAATTATAGATGTAAAGATGTG
NZPradTrx016357_C01_E01	NZPradTrx016357_C01_E01_frag_16256_1_100000_2_127	ATGATCAAATCTTATTCAATCAATTCATAGAAAATTGTTAATGATGGAGAGACAAGAAAAACTAATGTTTTGAAAAGCCATACCTGGAGCAATGTATCCTGCAGATCCTTTCAAAGCAAG
NZPradTrx016369_C01_E01	NZPradTrx016369_C01_E01_frag_16269_1_100000_1_37	AGGGTTTTTGGTATAATTCTTAGGAAGGGTTTCTGTTCTATTGGAGGCCTGTTGAGGCCATGTTCTATTGTTAAGAAGGCCGAGTACAGGGTCTATTGAGAAGGTGAGTTCCACTATTAA
NZPradTrx016380_C01_E01	NZPradTrx016380_C01_E01_frag_16280_1_100000_1_20	ATAACTGTTAGCAGAGTCCAAGCCCATCGCTCGCTCTGCATACAAGTTGTTAAGGGGACGATGAGTGGATGTCAGTGATGGTGGAGCGATGATGCATTACTCCAGAAGTGCCACCCATTA
NZPradTrx016383_C01_E01	NZPradTrx016383_C01_E01_frag_16283_1_100000_1_90	TAAGTTTGTTATCTATATAACAGAAGTTAACTTTGCCATTTAACTGCTGAAGATGCAATGATTATTGTTTTGATCCTTGGTTTCCCATTGTAAACTTATGTCCTGTGAAATTGGATCATA
NZPradTrx016385_C01_E01	NZPradTrx016385_C01_E01_frag_16285_1_100000_2_138	TAACCAAACTGGCAATCCATCTTTCTGGATGACGTCATGAATACATGAATGACATCATGAATACATGAAGAATCCTCAGTACTACCATCCATTCCTTGGTAAAATATATACGAGGACACT
NZPradTrx016389_C01_E01	NZPradTrx016389_C01_E01_frag_16289_1_100000_1_12	AAAATTATATGGATCCTAATATACATTACTTAATCATTAGGTCATAATTATCCTTCTAAATAAAGGCCATGATTTTGCCATTTATAAATAAAGTTCTGACTAATGAAATCATTATGGAAA
NZPradTrx016423_C02_E02	NZPradTrx016423_C02_E02_frag_16322_1_100000_1_49	TATAAATTCAATGTGAAGTCTTTACAATGCCCTTTCCTGCATTCAGGGAAATCCTCATCTTGTAAATCTATGGGTTGGGTCACTACTTTGTTTTACTGATGCAAAAAGATCCTTTCTTTT
NZPradTrx016426_C01_E01	NZPradTrx016426_C01_E01_frag_16325_1_100000_3_358	TGATTACGGCTCCTAATCAAATAGGGACATCAAGAGAGGCATGCAACAGAGACAGCCAGCCAGGGGTATCAACCCCAAGGCCACCTGCATAAAGCTCAAAGAACACAACCACTCAAGCTA
NZPradTrx016428_C01_E01	NZPradTrx016428_C01_E01_frag_16327_1_100000_1_42	TCCAAAGGCAGCCCATTAAAAACAATGAATGCTGTAGTGAAGGATGACCAAGGGAGATGCAAGGAGAACTAGGGAGGGCAGTAAAAGAAATGAGAGCTCCAAGAGGGCAACCTGCTTGAA
NZPradTrx016485_C01_E01	NZPradTrx016485_C01_E01_frag_16385_1_100000_1_77	AGTTGAATTAAATAATGTTATAGAGAATCATGGTGACCTCTTACGTTGCAACGTTTCGGAAAAATATACACTAGTTTAAAGCTACCAAAGTTTGACACTTAGTTCAGTTGTTGGAAAAAA
NZPradTrx016508_C01_E01	NZPradTrx016508_C01_E01_frag_16410_1_100000_1_8	GACAATTTGTCGTGCAACCTTGCATACCAATCCTTGTTGCAGATCCAAAAACTAAAGCAATGTAGGGAGTGCTGGTGCAGATGGATAACTCGACACATTGTTACATGATGAAGACCAACA
NZPradTrx016521_C01_E01	NZPradTrx016521_C01_E01_frag_16421_1_100000_4_594	GAAATCCTGAAATGGATTTAGGTTCACAACAAAGCATGAAAAAAGGATGTATCAAATGCTTGAACTGTGGTACCAGTATTTGACCCCAATTAGTGCTCAATTGTGTACTTAACGATCCAA
NZPradTrx016542_C01_E01	NZPradTrx016542_C01_E01_frag_16442_1_100000_1_2	AATGCTATGATTGCAGGTTATGGTTTAAATGGATTTGGCAATGAGGCCATCACTCTATTTGATCACATGCAACAACAAAGAGCTTTGAAGCCTGACCATATTACCTTCACAGGTGTCCTT
NZPradTrx016562_C01_E01	NZPradTrx016562_C01_E01_frag_16464_1_100000_2_324	ATTTCTTTGGGTAATGTTGGAATGGTGTATTTGTTACCTCATTCTTAATGAATCATATTTGCCCATCATGCACCTCTTTTGTAATTTCTTGTCGTAATTTTATTATAGTATCAGAGCATT
NZPradTrx016565_C01_E01	NZPradTrx016565_C01_E01_frag_16468_1_100000_2_160	TACTCTCTAGATTGTCTGTGTCGGAAGAAACTGATTGAGTTAAACCTTGCTTATACATCTTACAAAGAGAACGACATACTGACCAGAAGGTATATCTAGAACTCATAAAATCAAACTTGA
NZPradTrx016574_C01_E01	NZPradTrx016574_C01_E01_frag_16477_1_100000_2_155	AACCTGGGCAAACTTAGTGTGGAGTATCTTGAGTATTGGTGGCTCCTTTTGGGAGAGGCAGTAGTGGGTACTTCGTCCTTCAAATCTGCCCTCTTTACCTCAGCAAGAGACCCACGAACA
NZPradTrx016606_C01_E01	NZPradTrx016606_C01_E01_frag_16507_1_100000_2_236	TACTTTCATTCTGCTATTCCAAGCACTCTGCTGCCTTTTTTTCTCCTTAGCGTAAGGCTTAGGAGCCTCCTGTACCCCTGCCGGAGGCTTCTCCCCTCTTTTTGTAAGCTGCTGTCCTTT
NZPradTrx016608_C01_E01	NZPradTrx016608_C01_E01_frag_16509_1_100000_2_223	TTGTATGGAAACCCAAGGGATGCTTATCCACATTTGTTTGGTTGGTTCCAAAAAGCATTTTGAACATCTTGACAACTACACAAATCATTTTTTCCCAGAAGAAAACTTTTTATGGAAACT
NZPradTrx016611_C01_E01	NZPradTrx016611_C01_E01_frag_16512_1_100000_1_16	TGAAATTAGACCACCACTTGCCATGGCATTCTTCTTCCCACAACAGCAGACCCGAGCTTTATACTAGAATATGCCTTTCTAATCTGTCGTTTTGTCGTTTCTTATACAATCTTCTTCGTG
NZPradTrx016634_C01_E01	NZPradTrx016634_C01_E01_frag_16536_1_100000_3_253	TCAAAAAGGAAAGAAAAGTCTGTTAAGTTTGAAGTTGAACGTGTGTGTTGAAGGATAAATGTACAGGAAAATGTTTTCCCCTCCTCCTGCAATAAGCTAACCAATGTCCTAGCTGACATT
NZPradTrx016653_C01_E01	NZPradTrx016653_C01_E01_frag_16555_1_100000_2_127	ACATGACAGGACAGGTGAAGGGACTTAAGTTGACCTCATCTCTTGTTAAGGCCTAAACTCGAAAAGAACAACAGACCAGGCGACAAAAGCAGCAAAGGCGTTTGGAATGAATATACATCA
NZPradTrx016672_C01_E01	NZPradTrx016672_C01_E01_frag_16574_1_100000_3_364	ATATGTGTGTGTTTGTGTTTGTATGTGCTGGCACAGATTGTCTTAACCCCGGATTTATGAAGGAGGGGGGATTTGAACCCAGAGCTTTTTGATTGCTGTCAGTGCTTAATAGAACCACTA
NZPradTrx016675_C02_E02	NZPradTrx016675_C01_E01_frag_16577_1_100000_2_292	TATTTTAACAAATGCCATACGCAGGCATTGTTTTATGCTGTTGGGAGCAAGTATGGCACTCACCAAAAAAAATCCTATGATATACAATTATGTTGGATTTGGTTTAATAAAGAAAGGATA
NZPradTrx016676_C01_E02	NZPradTrx016676_C01_E02_region:196__318_frag_229411_1_100000_1_1	CATTTTTAACTGTCTGGGCAAATTTGCCACTTCCGTAGACGATGCCTCCTCATAACACATTCGAGAACCTTCAGCTCCCACTCGCCAACGGAGACTTCATTGACATGCTTCATCATGTTT
NZPradTrx016684_C01_E01	NZPradTrx016684_C01_E01_frag_16586_1_100000_1_23	TGAGTCAAAAGCTTGGATAACAAACATAGACATCATTGGTATCAATGCTTTCTAACCAATAGCGGTATTTGAAAATTTCCAGGTCGTATTGTAAACTGGAATAGTACTTCTTGATGAATT
NZPradTrx016696_C01_E01	NZPradTrx016696_C01_E01_frag_16598_1_100000_2_182	TGGTTCCATAGGCTGGTAGTTTCAGTGGAGGGTGAAACTTATTTTAATTCAAAAAGACAGAAATTTCTTTATACGACTGAAATCGGTAGCCTTTAGTTGGCATTGAAGCTTGTGCAAATG
NZPradTrx016702_C02_E02	NZPradTrx016702_C02_E02_frag_16605_1_100000_2_273	ACACAATGACAAATAAAGGGGCGATGTTAAAAATACAGATGTTGCTCGTCCAAGAAATGGATGAGGCACACATTGTCACCCAACTCAAACCATGGTCAATTCATCACATGGTGTTAGCTA
NZPradTrx016706_C01_E01	NZPradTrx016706_C01_E01_frag_16609_1_100000_2_233	AACTGCAATTCTCTTTTGGGTAATGAAGGAATTTGTTGCTTCAGCTATGATGGGATAAGAAGGATGAAGCAGACCCTAATAGCTAGAGGACTGCTCTGTAAGAATTCATCAACATTAATC
NZPradTrx016727_C01_E01	NZPradTrx016727_C01_E01_frag_16629_1_100000_3_259	ACTGATTAAACCAAAGAAAGTTGAAATTATGCAGAAGAAGTCCTCTGGAGTAATAATGATTGTAACACTACTCTGCTAGGAACAGGGTTTTGGTGATTTTATTATAGTGAGTAAAACATA
NZPradTrx016762_C01_E01	NZPradTrx016762_C01_E01_frag_16663_1_100000_3_425	ATGTAAAAGTTTGCCTTAACTTAAATTGTCATCTACGAGGGATTCATCTCTGGAGGCCGAATGTGTTCTGTTCTTATAGGGATTTGCAAAAGCATCTTTATGTTAAACCTATGTGCCAAT
NZPradTrx016795_C01_E01	NZPradTrx016795_C01_E01_frag_16696_1_100000_1_102	AATAAATTCAACTTGAAAAGAGACAGCAGCCATTTTGATTTTAATGTGTGCTAAAAATCAGAAACATATAAGGCAGACGAAGTCTCATTTCTTAAATGTATATATCCATTGTGTCAATAT
NZPradTrx016797_C01_E01	NZPradTrx016797_C01_E01_frag_16698_1_100000_2_254	TCTCTTTTCAGCGCACTTGTGTTTGGGTTTACACACACTCTCAAGTTCACTAGACGTAACATAGCTTCAGTTCGCACTTTTATCATCTCATCTTGTGACTCTCTTGATCAATAATAGAAA
NZPradTrx016832_C01_E01	NZPradTrx016832_C01_E01_frag_16733_1_100000_1_0	ACATTTTAATGTACAGTTATACCGTGGTAGCCTTTTAATGAGGTAGTCTTTTAATGTACAATTTTTTTTACCAATAATATTACAATCGGTTCATGCAATGCACTACGCATAATGGTTGTT
NZPradTrx016838_C01_E01	NZPradTrx016838_C01_E01_frag_16739_1_100000_2_145	TGCGATCAGGGGTTCCATATTCTGCGAACGATTAGATTCTGCCCACGAGATTTAGATTAACAATGGAGATGTTCTGCAACAGAATGTAAAAGGTCATGGTTAATAAGTGCAGCCCATGTG
NZPradTrx016853_C01_E01	NZPradTrx016853_C01_E01_frag_16754_1_100000_4_373	CAAAGACATGTCCAAAGATATCAGCATTTCAACGAACTGTTTATGATTTTATACGCATTCTGGTGTCTGTTGTTTATTATCTCCTTGCATATTCCTTTCTCGATAATCGTTTTGACTCTC
NZPradTrx016859_C01_E01	NZPradTrx016859_C01_E01_frag_16759_1_100000_1_5	ATTTAATAGCCTATATATTCATACGACCAATCTCCAACAAATACAACATTCACTCAAGTTGATATGCATTCTGTTTTAGAGATCGAAAAGTGAAGAACAAGTCTGCATTCAGGAAATTGT
NZPradTrx016867_C01_E01	NZPradTrx016867_C01_E01_frag_16767_1_100000_2_137	AAATACAATCCCAAATAAAGGTAGAAATAAAATAGGTTGTATCTGGAAAGAAGTACTAGATAATTTTTTGGTACAAGAGAGACAGAGACCAGTGAAACCAAATCTACTTATCAACACAAT
NZPradTrx016887_C01_E01	NZPradTrx016887_C01_E01_frag_16788_1_100000_2_171	ATTGCTTAGCAATTTATCATGAAACAAGAATAAACATCCAGCCAAAACATAAGGCTAACCACAAATGGCTCAAAAGATCGAGAATCATTATAGAAATTGACTGATCAGAAACTACTATAG
NZPradTrx016891_C01_E01	NZPradTrx016891_C01_E01_frag_16792_1_100000_2_145	TTTCAAACTTACTCTTAAAAATTTAATACAAGAAGGAACAATTGATTGGTTAGGATTAGAATCCCCTTGGTGAACTTAGTCGACAATTTGACTTTTGACTCATCTTGTATGTTTTGCAAT
NZPradTrx016896_C01_E01	NZPradTrx016896_C01_E01_frag_16797_1_100000_1_65	ATGAATATTTGCATGCATTCAAGGATTTCAAGTCTTATTCAAAAACTTTGCAACTCCTCTAACATTTCAAAAAATAAAAACACTAATACCTCATTTTAGAATCCCACAGTGGGACCATAT
NZPradTrx016897_C01_E01	NZPradTrx016897_C01_E01_frag_16798_1_100000_1_60	AACCAAAAACTCTCACAAGTTTTCAAACTACCTTGATGACAATTCTCATCAATTAATATAGCAATCTTTAAATGAGGGGAGAAGAACAATAATGATCACCTCAATGTTTACGAAATTAAT
NZPradTrx016901_C01_E01	NZPradTrx016901_C01_E01_frag_16801_1_100000_1_74	TTTTATCTGTCAAGTTTAGATTCAGCATCCTGATAGAAGCAGCTACAACTAGGGTTTGTGCTATTTGCAAGATTCTTATATACTCAATTAATGCAATGTATATGATCAACCAGTTATTAT
NZPradTrx016906_C02_E02	NZPradTrx016906_C01_E01_frag_16806_1_100000_2_233	CCTAAAAATCCCTACATTTGCTAAATATTGACCCACATCGGAGAAATATTTCCCTTGTGTTTTGAAAGTTTCACAAAATAGAAGGCATGGCAAAATGTTTCACCAGGTGTCTCACATCCT
NZPradTrx016931_C01_E01	NZPradTrx016931_C01_E01_frag_16832_1_100000_1_90	TGTACATAATACATATACTGTCCTCCAAATGCTAAGCATGACTTTGTGTAGATAAATTTGAATTTCAGCTAGGTAAAATTTTTAGAAAAACGTTTCTCGTATAAAAATATCAGATTGAAA
NZPradTrx016937_C01_E01	NZPradTrx016937_C01_E01_frag_16838_1_100000_1_76	ACTCTGTTCATGCATTCGAAAATGTGTTGTTTTTAGTAGAAATTCTACCTGTTATATTAATATACATTTCTATTTGGTAGCTGTAAAAAATTTAAACACCATCTGTATTCTCTGTGTATT
NZPradTrx016939_C01_E01	NZPradTrx016939_C01_E01_frag_16840_1_100000_1_2	GAAAAATGGGATCAGGAGGAGGTAACTGCAGATCAAAGTTCGTTGTATATTTAAAAGAAATCTTAAACATTTCTGGCACATGGAAAATTGCACTATTGAATTGCCAGCTCTAAATCTACG
NZPradTrx016971_C01_E01	NZPradTrx016971_C01_E01_frag_16874_1_100000_2_163	CAAGATAATGTAGCAAAACGATCTTGATGACTTGGGTCATGCTCCAAATTGCCTTATTACAAGAAGACAGACGTTAATTAGTTCACCTGTGCTCTAAGGATAGGGTGAACTCAGATTGTA
NZPradTrx016975_C01_E02	NZPradTrx016975_C01_E02_region:78__226_frag_229427_1_100000_1_2	ATGCATTTTCCTTTTCCATTTGATACAAGGCAAAATGGATCTTGGATGCCTGTCTGAACATGACCACTGTGCACTCCTCTTTGCTTAAGATGAAACTTAGGTGCGGTTCGATTATCAAAG
NZPradTrx016985_C01_E01	NZPradTrx016985_C01_E01_frag_16889_1_100000_1_78	TATTACATCTCGCATCATATTATTACATAATGGAAACACCCAATAACCCTAACAATAGGAACACATTAGACTATGATAACTCAAGCATTTCAAAAATCATTAGTGTCAAAATTTGTTGTT
NZPradTrx016989_C01_E01	NZPradTrx016989_C01_E01_region:1__525_frag_229428_1_100000_1_16	ATTTATATTTAAAAAGATTCAAAAGATCTGATGCCTGATATATGTAAAAGATTTGATGCTTGGTAGCCTGATATATGGAAAAGATATGATGTGTGGTAGATCTATAGTTAAAATATAGAT
NZPradTrx016994_C01_E01	NZPradTrx016994_C01_E01_frag_16897_1_100000_9_1256	ATTGCTATTTCATTGCTCTACATAAGATGTTAATGTCTCATGCACTAGTCATGAAGGTGGTGATCATTGTTAAGTCTTAACGAATCATAACACTCTAAATTTTGTCATGTGGATCATAAT
NZPradTrx017000_C01_E01	NZPradTrx017000_C01_E01_frag_16903_1_100000_2_178	AATGTTGTTAAATTGGCACCTATATTCGCTTTCGAAGACCGAAACCCCACATACGGTGGTTGCCCGCATATGGTGGTTGCAGAGGATGAATTAGTTTAACATATCCAGTCCAATCAGAAT
NZPradTrx017016_C01_E01	NZPradTrx017016_C01_E01_frag_16920_1_100000_1_5	AAAAATCTCAAGTAAATGAAGTGAAATTTCAAAATTGCATTAATTCCCTAATTCTAGAAATTTCTACAACTTGGGCAACAAGTATGTGGATATTATAGCTTGATGTAGCTTTGGCAATAA
NZPradTrx017041_C01_E01	NZPradTrx017041_C01_E01_frag_16945_1_100000_2_208	CTATCTTCTTTATAAGTTGCTTATGTGGTGGATAGACAGACAAGTAGGGCATGCTTTCTTCTTTGACCATGCTGTTCTTTGAGAATTAGTCTAACTTTGAAAATTCTTGATTTAATTTTT
NZPradTrx017056_C01_E01	NZPradTrx017056_C01_E01_frag_16960_1_100000_1_29	TATATTCTGTTGTGGAAAGACTCATATCCTGGTGGTGACCCGAACTCTTGTGGAGATCACATCCCTATGATTACTTAGATTTTGAATGGTACGCATTTGTCATTCAGTGAATCGATCTAT
NZPradTrx017076_C01_E01	NZPradTrx017076_C01_E01_frag_16980_1_100000_1_71	TATCAAAAAATTCACAATCAGACCAGCAAAACAAAATAAAAGGAAATGTATATGCAAATAGATTTGTAGAAAGTAAAATATTCAGTTTATATCCAAGTGTTATAAACAAAATTGATTAGA
NZPradTrx017084_C01_E01	NZPradTrx017084_C01_E01_frag_16988_1_100000_1_74	TGAATATTTATCTCAAATGCCAAATAAAATATTCCCCCGTCACGCACAAAAGGCGAGGTCAAAAGTTGGAAATTGATAAGAAACTAATACACCGCTGAATATACAGTGGAGGGTAGGTGA
NZPradTrx017104_C01_E02	NZPradTrx017104_C01_E02_region:225__669_frag_229436_1_100000_2_249	ATAACATAGAAGAGTAATATTTTGTTCAGCCGCTGATATAGAATTCAGAAAAGTGTATATCCTATTTAGGAATCATTATTACTAACCCTTCATATGATATATCTATTAAGTACTAACAAA
NZPradTrx017113_C01_E01	NZPradTrx017113_C01_E01_frag_17018_1_100000_3_261	TTTGCCCGGGAGTAACATGCAAAGAACATGTGACATCCACGTGGCATTATGTCATAATCCCGATCCTCTTTGACTCCTTTGACCATCGGGCTGCGCAATAGTTCAAAACCTTAACCGAAA
NZPradTrx017130_C01_E01	NZPradTrx017130_C01_E01_frag_17035_1_100000_5_684	TTTGCACAATGATTCACCTCTTACCTCCAACAATGGCATCACCCAGGAAGGTGTTAGACATTTTTCTCATCTTTTTCAGAAAGATGGATGTGCATCTATATCCCAGATATTACAAGTAGC
NZPradTrx017131_C01_E01	NZPradTrx017131_C01_E01_frag_17036_1_100000_1_2	ACAATTACCTCCACAGAGCATATGTTACATCGGGCACAATGGGGGAATTACAAGGGGCGGGTGGTGGCAAGTAGTGCCCCCCAAAAAAATTAATGGGTAGTTTATTGTGTCCATTTTGGT
NZPradTrx017132_C01_E01	NZPradTrx017132_C01_E01_frag_17037_1_100000_2_144	TTCCATTGCTTCCAACCACTGCTCTTACTGATTGCTGCACCTGAACTTCGTTGTTCATTGTTGTTGTGTCAAACCCTTGCTGTTGTCAATACTACTGTCCTTCTGCATCAACCTTTAGCT
NZPradTrx017138_C01_E01	NZPradTrx017138_C01_E01_frag_17044_1_100000_1_11	CGAATAAATGATCAAGCATATAAATGTGGAGGACTCCCCATCCGTTGAATCATCCAACAATTGGACACAGGCTCGCATCCTAGCATTGGCAATGAAGAAACGGCGGCTCCCATTAACTCT
NZPradTrx017187_C01_E01	NZPradTrx017187_C01_E01_frag_17090_1_100000_1_17	TCTTTCATGCTCTAATTTTCTTATGAAATTATCCATTGTACTTGTACATTCCATGTTTCCAAGATGTAAGATTTCCAGCAGCCAGCTTCCTAGGAAGTCCAGCTTACTAGGAAGTTCAAT
NZPradTrx017190_C01_E01	NZPradTrx017190_C01_E01_frag_17094_1_100000_1_47	GTCATTGGCTTTTACGAAGACATGCCTTATAAAGATGAATTGCTAATTTTACCGTGCAAGGCATAATTATAGTGATGCTGATATTTAATTTCGCGGTCTCTATTGCAAGTGTTATAAGAT
NZPradTrx017234_C01_E01	NZPradTrx017234_C01_E01_frag_17137_1_100000_1_37	ATCAACTCTCCAGTCCATTCGGTCCAATCTAGGTAATCATAAAGGTCTGAAGGAAGGCTATGACAGACATAACGCTGTTTAAGTTGTTTGTGAGAGGATGGAATGTTGCTATAGTTGGTC
NZPradTrx017253_C01_E01	NZPradTrx017253_C01_E01_frag_17158_1_100000_1_103	ACCCAGAGGAGATACATAAAACTGGTATATGTCTAGATGAAATCCTAGTGACAAAAATAATATGTCAACTCCATGTGGTAATTTCAAGTATCAAAGTGATAGGGATATGCCTTTTATCTT
NZPradTrx017256_C01_E01	NZPradTrx017256_C01_E01_frag_17161_1_100000_1_93	AAATATAATTAACTTCTAACATTCAACAAATTTGATGTGCTGGAAATATTCATAACAAAAGATTCTGCACCACAGAAGTTATTTCCAGAGATAGATTAACTATTCAAGTTTTCTTTTATA
NZPradTrx017270_C01_E01	NZPradTrx017270_C01_E01_frag_17173_1_100000_1_48	ATAGATAAGGCTTAATTTAAAGTTGAAAGTGCAAATTCAAGATGGAAATAGGTGACCAACCTAGACCCAAAGGTAAGGCTTGATTGAAAGTTTAGAGTACCAATTCAAAATGGAATGAAT
NZPradTrx017272_C01_E01	NZPradTrx017272_C01_E01_frag_17175_1_100000_2_124	AGAACTATATGGTCTCTAGTGCTATGTGAGGACTGGTTTTCGATTGAAGTTTCACATTAACCATTCTGCAATTCTTATAACATATGTCTTGTGATGTTATTACAGAATATAGGACTGTTT
NZPradTrx017277_C01_E01	NZPradTrx017277_C01_E01_frag_17179_1_100000_2_241	AGAATTTAGGTCGACTTCATAGATATACTTAATTCTTTTTCTACATATACGATTGCTTCATATATTCGTCATAAACCTTATCCTTTATCACCAACAAGAGAATGTGCTAACCAATCATGT
NZPradTrx017278_C01_E01	NZPradTrx017278_C01_E01_frag_17180_1_100000_1_8	TTAGAGATAATGATATATTTAGAATTATTGTGAAATTATAAGTCCAATGATGTGATGAGCTACTTGTGGCTGACATGCAAGCACTTTCTATTTTTGTAGTACTTGCATGTCGATTTTGAT
NZPradTrx017290_C01_E01	NZPradTrx017290_C01_E01_frag_17192_1_100000_4_553	ATGTAACGATATCTAGGTGTTGGCCATTGATATCAAAAGATCTTAAAAATTATATGTATTGATCTCATAGTGTGTTTAATAACCCATAATGTTCTAACATTATTTTGCGTATGTTATTTA
NZPradTrx017298_C01_E01	NZPradTrx017298_C01_E01_frag_17200_1_100000_9_1289	GTTTGTTCTTTTGGTAGTTAGAAGGTACGGAGCTCCATCGAAAATCTGCTTTCAATCCAGCTAACCTTGGCTGAGAAGCATGACAAAGGATATCTATAAATTACCCAGGAACTGCAGCAT
NZPradTrx017305_C01_E01	NZPradTrx017305_C01_E01_frag_17207_1_100000_9_1169	TCATGTTTGTTGAAGAGTTATTACCACGAATGAAAAGTCTGTTATGTCAAGTTGAATGTTGATGATGGTTGCCGAAGATTGAAATCTAATGCTGAGTTGTGAATGTTTGTTGTGTTAAAA
NZPradTrx017321_C01_E01	NZPradTrx017321_C01_E01_frag_17222_1_100000_2_246	ATATTGTTCACAGATTAATTCTTTGATCAGTATAGTGATGAGAATTACACCATTCTTGTGTTTTGGAACAAAAGTATGGATTGCGTACTCCTACAGATTTTGCAGGTCTCAGGGTTACAT
NZPradTrx017325_C01_E01	NZPradTrx017325_C01_E01_region:1__477_frag_229461_1_100000_2_198	TGCTCATAAAAAGCAACCATAGTTTTGTTTGGCATTGCCTCTACATGTGCCTCGTCGACACACCCGAATCAGACTTGCATGATGGAGAGCACAAGCATTTGAATGCTTCATAAAAGCAGA
NZPradTrx017348_C01_E01	NZPradTrx017348_C01_E01_frag_17249_1_100000_2_233	TAGTGAAGAACATATAAACGTAAACATGTCTCTGAATCTTGACATTGCGACAAAATGCCACTTCCATAATAGGCCACACGGAAGAAGACTGATAGAAGAAGCCATTGATTAATCGACAAA
NZPradTrx017359_C01_E01	NZPradTrx017359_C01_E01_frag_17260_1_100000_3_451	ATAATACTGGTTGAGAGGAAGCTTGCTGCAACAAGGGTAGTCACTATTTTTCTAGAGGCAATTTCTGCAGTTTGAACTTCTGTTTTGCTATCTTCTGTTATCAGCATCCTCGGGATTATT
NZPradTrx017361_C01_E01	NZPradTrx017361_C01_E01_frag_17262_1_100000_1_16	ATACAATACATGGTTCTTTGACAAAGCAATGGCTGAACTATTATCACAATATATAGGAGTTGTTTCCTTCTATTCATATTGAAGATCAGTTAATATTCTTCTTAACCAAACAGTGTGACA
NZPradTrx017366_C01_E01	NZPradTrx017366_C01_E01_frag_17267_1_100000_1_14	AAGCCAGCAACTGTCATGATAACATTTGGATTAAAACTATTCAGAAAACCAAGAAAGCACCTGAAGACTTTCATGTTTAAATCACAATGCAACAATGGACCTGAATGACAATATATAATA
NZPradTrx017375_C02_E02	NZPradTrx017375_C02_E02_region:1__1107_frag_229463_1_100000_3_358	AATGACAGTTAAGCATGCCATCATCGTTGGTTTCTTAGCAGTTCCTCTTTGGCTATCAGTGTTGGACATGGCAAAGATGTTCACCTTCCTCTTTTTATTTCTTAGATTCCACTGGTTTGA
NZPradTrx017380_C01_E01	NZPradTrx017380_C01_E01_frag_17281_1_100000_3_270	TGGATGGAATTTGACTTGAAAGCCCCGGAGATAGAGGAACAGTGGTATGAGCAGAATACAGTTGCTGAGTAACTCAACCTAGTCCTGTGTAATTTGTAATGAATGTCCATTTCCATTTCA
NZPradTrx017381_C01_E01	NZPradTrx017381_C01_E01_frag_17282_1_100000_2_206	TTGGTTGTTTCTTAAAACCTTTGGCCCATGCTTGTTCAGACCGAGAAACAAGAAGCTCTCCTGTCGTTACCTCTACATAGACAACTTCGAATGGCCTTCTTTGACTTGGACATTTCTTTC
NZPradTrx017420_C01_E01	NZPradTrx017420_C01_E01_frag_17321_1_100000_1_44	GAACATTGTTTAACTTGTCAATTATTAATTTAATCTTGTGGTTTTTTTGAACTCCTCTATTTCAAGATGGATTTTATGCGTTATCTAATTTTAGAATCTGTGATGAAAACATCATATATA
NZPradTrx017424_C01_E01	NZPradTrx017424_C01_E01_frag_17327_1_100000_3_382	TTTAATTTTACCACTAATTAGCAAATGTGCTGCAGTTTCTTTTTCTCCTATTTGCAGAAGCGAGTTTACAAGGTTGAGATGCAGTTTTTTAAAATTAAAATCTGTTTTGATTAAGCTAGT
NZPradTrx017434_C01_E01	NZPradTrx017434_C01_E01_frag_17337_1_100000_1_22	TATGTACTCTCAGACGACAGTTCCTGTGATCATCATGAAAATGTTGATAGTAAAGAAAGAATTCTGTTTTCCTTGTGTTATCCTTCATTGTTTACAAGTACATCATCACAAGGAAAGAAT
NZPradTrx017439_C01_E01	NZPradTrx017439_C01_E01_frag_17342_1_100000_1_55	ATTTCTATAAAATTGTTTATATAGGGAACATAAGGAAAATAGTCTTTGTATAAGCAAGTCAGTGCTATTCCCTTGTTTATAGTCAACCCTTTTCTTGATTTATTCACGATAGACATTTTC
NZPradTrx017440_C01_E01	NZPradTrx017440_C01_E01_frag_17343_1_100000_2_252	ATTTGTTTAGGGAAATGCTGCTGGCAGGCATCAAGCCGGATGAGGTAACGTATGCTAGTGTTCTCTGCTCTTGTGCTGACCTAGCATGCCTAGCATGGGGTGAGGATGTCCACGCCTATA
NZPradTrx017499_C01_E01	NZPradTrx017499_C01_E01_frag_17402_1_100000_2_179	AAAAAATTGACATTAGAGAATATAAAAGAGCAGAAATACAAATTGTAGCTTAAAGTTGAATAGTTGGTGATGATGCAGTATGTAAGCCACGTTTTTTCAATAATTGTTGACGATACTTTT
NZPradTrx017504_C01_E01	NZPradTrx017504_C01_E01_frag_17406_1_100000_1_25	TTATTGGCTACCTCCAGAGTATCACTGTCGGCAGCGAGGATGAAATTTGAGACTTGTCCCTGCGAATTCTCCGCTTTTGCTCATGTCCAACAATGACGCGGGCAAGCAATCTGAAAGTCA
NZPradTrx017508_C01_E01	NZPradTrx017508_C01_E01_frag_17410_1_100000_1_39	CAAATATCTCTTTAGATAAGCAGGTAGTATTGGAATGAACACTGCTAAGCAGGTAGTATTTGCAGAAATCAAATGTCTCTCTGCCAAGCATCTCGTTAGATAAGTAGGTAGTATTTGAAT
NZPradTrx017523_C01_E01	NZPradTrx017523_C01_E01_frag_17425_1_100000_1_21	TTATTAATAAAATAGAAGGGATAGTTTCATATGCAGAGCTATACCAACATTGAGATTTATTCAACATATATGTTCAGTTATTCGAAACCTATGATAGAAACTTTTAGTCAGAGTTATGTT
NZPradTrx017524_C01_E01	NZPradTrx017524_C01_E01_frag_17426_1_100000_1_24	GTATAGCAAAAAAGCATGCATCAGCAATTCAGTGGGATTTTCAGAAACATCCTCGAGTTATAAGCAGAAATGAAGTATTCCGAGGCTTTGGTTTCCAATTCCACATATTAAATATATAAA
NZPradTrx017536_C01_E01	NZPradTrx017536_C01_E01_frag_17438_1_100000_3_259	ATAGGAGGACCAGTAAGTTCGAGGGAAAGGAAAACTATTCACATCAACAGTTCTATTTTATTATTTGTCTGCATTCTTAGTAACAAAGAAAAGGATAATAACAAGAGCACCTTTGATCAA
NZPradTrx017537_C01_E01	NZPradTrx017537_C01_E01_frag_17439_1_100000_2_124	AAAGCTTAGTAGCAGAAATCATTCAAAATAAGGGTTGCTTGGGAAGTACTGGGTTTTACGCCAGTGTAAGAGTTCGATTAGGGCTTGGAAAAAGCTTGGAGCAGAAATCGTTCAAAATAA
NZPradTrx017540_C01_E01	NZPradTrx017540_C01_E01_frag_17442_1_100000_1_11	AACCCAAATGGGATTGGACAACGACTGATCGAATACGGTGTTGTATAGATGATGAGAGAGCAACGGCTAGTTGATACAATGAAGATACAGAGACATTTGTGTGGTAGTGGTCTAGATGCA
NZPradTrx017576_C01_E01	NZPradTrx017576_C01_E01_frag_17480_1_100000_1_36	ATTGTTAATTTGGTCTTTGTTTTATTTTAATATTAGTATCTTTTCCTACAGAAGTTTGCAAATCTGAAAAGTTCTGTTTGAGATGTTGAAAACTTGAACCCACTCTTCAATGTCTTCACT
NZPradTrx017579_C01_E01	NZPradTrx017579_C01_E01_frag_17483_1_100000_1_6	TCCATTTCAAAGAATTATCAGTAACATTTGACAAAGAGTTGCTCAGGTAGTCCAACGTTAGATCGTTCAATTCCATGCAATCTTCAAGAGCTCTCAGTTGTTTTCCTTTGGATGTCTGTT
NZPradTrx017581_C01_E01	NZPradTrx017581_C01_E01_frag_17485_1_100000_1_99	TTATTGGAAGTCAGAGCAGTGAACTTTTGTCATAGTTGGTTTCTCTTTATTTTTTCTTTTTTTCTCCTGGGATAATATTGCAGCAGATAGAAGCTGTCTATATTAGTTGGTCGTAAATTT
NZPradTrx017600_C01_E01	NZPradTrx017600_C01_E01_frag_17504_1_100000_1_11	AAACTGAATGATGATGTGATGGAGCACTACGAAAGTAAGTTTAAGGTGTGGTTTGCCCAGTTTGCTGACGGCTATTTCTCATCGCCTTGGAAAGTTCTAACTCTGGCGGGGGCAATAATT
NZPradTrx017601_C01_E01	NZPradTrx017601_C01_E01_frag_17505_1_100000_1_97	AAGCTGGCACATGCTGAAAGAGTACTTGCAAAGGTTTCGGAGCTTGGCTTTATACCTGCATGTTGCATTTGTTGAAAGAACTGCAGGGCCTCATTATAACATCCATTCTGTGCATATCCT
NZPradTrx017604_C01_E01	NZPradTrx017604_C01_E01_frag_17508_1_100000_2_214	TTGTTTCATGCATTGAAAATTTCATCCTCGGAATCCCCAGTCAAAAGTTATTCGAATTTCAGTCGTGTCTAGCCGTTACAGTGTCTCCAGTATTCCCGGATCGAATTTGAGCCGAATTTA
NZPradTrx017642_C01_E01	NZPradTrx017642_C01_E01_frag_17546_1_100000_1_16	GAAGCTTGTAAGTTATATCTATACCTTAAATCTTGTTATAATGCTTCACACCTGTGCAATAAGAGTCCATTATCCAGCTGCTCTGTTCAACCTCATGATATTCAGCAGATTGGAATTTTG
NZPradTrx017660_C01_E01	NZPradTrx017660_C01_E01_frag_17564_1_100000_1_2	TAATAAAAGATCTAACATGACACATGTTAATGGATTATTTCATCCTACAAAGTTGTTATTGAAGTTGTAATTTGTAGCTTGGGCTGTTCATTGAAGGTTGTCTTTCTTGGTTTTCTTTAT
NZPradTrx017681_C01_E01	NZPradTrx017681_C01_E01_frag_17584_1_100000_4_412	TCATTTCTGTGAGAAGATGATATGAGATATTAAGCACAACAATAAGATCAAAATCTCCAAGTGTTCTTGTCATTATTAGACCAAGAGAGTTGTCATGGGTAACCACACCCATCCCACATC
NZPradTrx017683_C01_E02	NZPradTrx017683_C01_E02_region:234__445_frag_229480_1_100000_1_71	AAATATACAATTGCCAGAACAAAAAACAGTGCGTAGGAGAATAACATTAAGCCCAATAAGAGCAAGGCCAGTAAACCACGCTCCATTCTTAAATTTGGAGTGCTTCTGCTAATTTTTCTC
NZPradTrx017684_C01_E01	NZPradTrx017684_C01_E01_frag_17586_1_100000_1_84	TAGTGGTGAAGTAACTTAGAGGATTATTCAACCATATTCAAACAATTACAACTCGGTGTGAAAAGCATAAATGAGGCAAATAAAAAAACTCTCCACATTACATTGGACTTTAGAGAATGA
NZPradTrx017722_C01_E01	NZPradTrx017722_C01_E01_frag_17625_1_100000_1_41	GAAATCAAAACAATAAGCTATTTGAGAAAACAGAATTGCAAATGTTCACATAGAAAAATCATGTGAAACATCCCTGTGGATGAAAACATGAAGGACCTATTGTCCTAATACTGAAAATGA
NZPradTrx017724_C01_E01	NZPradTrx017724_C01_E01_frag_17627_1_100000_1_29	AGAGTAATCATCATCAGTTTGAGCAAGGCAACACAAGCTGAGAAGTAGAGAACGTACAGTGTAGCTAACGAATAAAAAAAGTTTTAAGATTGGCAACCACCTTATACGTGCTTCTAAAGA
NZPradTrx017725_C01_E01	NZPradTrx017725_C01_E01_frag_17628_1_100000_1_78	ATTATATGACATGTTTATATTATGGAACTTTGATGGATGCCCTATAGCCAACAGAAATAGCTAGTTTGTTGTTTCTCTAATTATCGCCATCAATAGATATCTCTCTCAGTTTCTTACAAA
NZPradTrx017763_C01_E01	NZPradTrx017763_C01_E01_frag_17668_1_100000_1_44	ATTAACTATGTATCATAAGGAAATGCTGCCAGAAGGAATGAATGTACATGATTCATACAGGTAAATTGTAAAATCGAAACTTGAAAATGTGCAATTATAGACCAGAAACATTCAAATAAG
NZPradTrx017769_C01_E01	NZPradTrx017769_C01_E01_frag_17674_1_100000_1_102	ATTTTTCTACTGGATCCATCACATTGTTATTTTATGTTTTTAGCGTTGAGGTTTCGAATTATTTTTCTACTGGATCCATCCCATTGTAATTTATTTGAGGACAAATGAATGATGAAAATC
NZPradTrx017777_C01_E01	NZPradTrx017777_C01_E01_frag_17682_1_100000_1_2	CATAAAATTTGGAGTGAGATCAATCACTTTAGCAGAGGGACTTAGATTAGGCTTGAATGTGGACCATGGGATATCATGGGCACCGTTAATTACAGCATCATATTTGCGGCCTGAAGGACT
NZPradTrx017784_C01_E02	NZPradTrx017784_C01_E02_region:49__365_frag_229481_1_100000_2_197	CTCTTGGGCCCGTATAAAACTTTTGGATCTGAACAATTGTGGGAGAATTTTGAGGGAAAGGGATTGTTGTTAATTTTTTGATTGTGGAATATCGTTAATGATTATAAGTCATTGGACTTG
NZPradTrx017786_C01_E01	NZPradTrx017786_C01_E01_frag_17690_1_100000_1_16	ATATAAGAAGCAAAATAAAATGGGGCAAATTGGATTTTTATATAGCCTTTATTTAGCTCTTGTAGTGAGAAAGAGAAGTTGATAAGAAGAAACTAGCTGGAGCTTTCTAAATCTCTAGTT
NZPradTrx017792_C01_E01	NZPradTrx017792_C01_E01_frag_17696_1_100000_2_240	TTCTATCAAACAAGAAAACAACACGTCTGAGAAGACAATCAAATAACCATGCCTCATGGATTATAAAACGATGTTCAAAGCTAGATGGCAGCAACATACATATTCATCATTGAAGCATAT
NZPradTrx017800_C01_E01	NZPradTrx017800_C01_E01_frag_17704_1_100000_2_138	ACTGCATTCATGTATGGAGCTCATTGCTCAGTTGCTCGTGCACTTCCGTAGGAGGTAGCCATTGATATTCTTTAATTTAATATATAGATTGTAACTTGTAAGCAATTGTTTTTACTGAAT
NZPradTrx017826_C01_E01	NZPradTrx017826_C01_E01_frag_17730_1_100000_1_0	TTTATTACTCCCATCTCTCTTTTGTGTCCTTGTGTACATATATCAGAGCATTGATACATGAAGCCTGCGATTGATGTCGCAGTGCGAATGATCTAGGAGTCTGCACCAAAGATTGGGAGT
NZPradTrx017844_C01_E01	NZPradTrx017844_C01_E01_frag_17748_1_100000_1_33	AGAAATATTTGCTAGGCGTTTCAAGAGAAGTAGAACACACTATGTTACACAGTTGCCTTGACAAGACACTAGCAATTTTGAATTGTGCATGGCTAATGGAACTTATGATCCAACCTCCAA
NZPradTrx017857_C01_E01	NZPradTrx017857_C01_E01_frag_17761_1_100000_1_43	TCTGATACTACACAGATTCGGTCCCGATACCCATCCAACTTGGATACACACCCCGGATAAGAATTAGATACGTTTTGGATATAACCAGGATCTGTATCAGATACAGCTATGACAGATCAT
NZPradTrx017867_C01_E01	NZPradTrx017867_C01_E01_frag_17772_1_100000_2_133	ACACGTTTCGGGAGACTGCATATGCTTCGGAACCTGGAATGGGTTAACATATTGGCGGAAACGGTTTGCAGGATTCAGGGGTTAAAAACTCCAAATCCATTTCATTAAAAAAGCTCAACT
NZPradTrx017891_C01_E01	NZPradTrx017891_C01_E01_frag_17796_1_100000_2_291	TATGCAAAATTTCAGAACTGTAAAATTCAAAGTAGGTGTGAAATTATGAGATTAATGGGTATTTATGTCTAAAGAGAATTGCTGTTTCTAGATTCTTTGTGCTTTTGGCTACAAGAAAAA
NZPradTrx017893_C01_E01	NZPradTrx017893_C01_E01_frag_17797_1_100000_3_418	AGATTTATAGTCCAACGCAGGCTGTCAAGATTGTCGAAACCAACGCTAACAGTTGTCAAACTCAAAATTATGCCATTTGTGGGAATGGTATCCCACATAATTTTCTCATAATCGCAGTAA
NZPradTrx017897_C01_E01	NZPradTrx017897_C01_E01_frag_17801_1_100000_2_127	TCTTCAACTTTGTCATTAGCAGACTTCCATAACTGTATTATTCAAGAAAATGAAAGAAAAATAATCTACGTAACCTACTCTAAACTAATCAATAGTCATAACACTAAGTTCGGTCATTTT
NZPradTrx017902_C01_E01	NZPradTrx017902_C01_E01_frag_17806_1_100000_1_99	AATGGATATCATGGAATATTATTATTATAGGATATGCCCAGAGAACACTTGGTATGCACCCTTCGCACTCTCATATTTGATATAAATTGTAACAAGAGGATTTCAGTCATAAATAAATCA
NZPradTrx017909_C01_E01	NZPradTrx017909_C01_E01_frag_17814_1_100000_2_238	AGTATTGAGGTGCATTGGACAAAGCACTTGGCACATGGATTGTAAGTTAAATTAGAATAATCTGGCGACGAAGTTCTGGTTGTTGGAATTAGGTTTTAGGTTGTTTTACTTTTATTTTTA
NZPradTrx017913_C01_E01	NZPradTrx017913_C01_E01_frag_17818_1_100000_2_162	TTTCTGCGTATATAAAACATTACCAACCTTATAATCTGTCAATTTTGGTCCAACCGACCAAACAGACTGGTGTCCACTAATATGATATCAATCAATGTTTCCTTCATTTTGAAATTTATG
NZPradTrx017915_C01_E01	NZPradTrx017915_C01_E01_frag_17820_1_100000_1_17	AATAAGTAATTTATTTATAAGTTCTACGAGGTCAATGTTTTGTTGTAGTTTATCTAGGATTGATTCTGTTTGAAGTTTTCATTTGTATAGATTTAGGAATGTCTACTTGAATGTTTGGTA
NZPradTrx017923_C01_E02	NZPradTrx017923_C01_E02_region:189__1379_frag_229488_1_100000_6_834	GAATTGGCAGAAGTATCCAGAATTCATGGCTACATCCCAGGTGGCATCAATGCAATTTTTATCACCTTGATTCCTAAAATAACCAACCCCTCGTGTTTTGCAGACTACAGTCCTATATCA
NZPradTrx017951_C01_E01	NZPradTrx017951_C01_E01_frag_17856_1_100000_1_7	TCACTACAATTTCACTTGATTTGTATATTCTTATGTTCTATCGTATCATATATTTAAACACGATTTTTGTACCGCAAAACGGAATTGCAGCAGAAGCCAAAACCAAGTAGGGCATAATTA
NZPradTrx017972_C01_E01	NZPradTrx017972_C01_E01_frag_17873_1_100000_2_307	TTGGATTTTCAGAACCTAACTTGAATTTTCTTAACCATTTGAATCTCATTAGGTTTTAGACTGCTTTGGAAATGCTGTGTGCATTCCTTATGGCGGTTGTCAAATTTGGTTTTTCTAATT
NZPradTrx017982_C01_E01	NZPradTrx017982_C01_E01_frag_17884_1_100000_1_21	TTTATTTCTGCAATACCTGTACAATGAAACTTTATGAACAGATACTACGGATTGCCGCTAAATGGCCGCTCTGCGAGAGTTAACATTACATTTTCAAAAAGATTGGTGAACATTTACATA
NZPradTrx017989_C01_E01	NZPradTrx017989_C01_E01_frag_17891_1_100000_2_122	TCCAGCCCCAACTTTCGTTTCTCGCAGCAAAATTTTGAGGGTTTCAAGCATTACCAATGGAGTTAGGATGAGTTGGTAAAGCATGATGCTTTCTAAGAAATGGATCAAACTATACTGAAT
NZPradTrx017991_C01_E01	NZPradTrx017991_C01_E01_frag_17893_1_100000_2_161	TATTTGTACTTCATGTTATTGAAGAAACCAAAAAGTCATCTTGCATTTCCTTGCACTTCTTTTAACCCTTACAAGTAATTTTTTGATTTGTTGCATTCAATAAGCTTCTTCAAAATGCTA
NZPradTrx017997_C01_E01	NZPradTrx017997_C01_E01_frag_17901_1_100000_1_22	TAATATATTTTGATCCACATCTTGAAATTTTCTGCCATTACTTTTGGACTAATTTTCATAAGGATGGCACTGGATCTGTTTCATGCAAGTTAACACTCGTATTAAATGGCTTCTTGGTCT
NZPradTrx018001_C01_E01	NZPradTrx018001_C01_E01_frag_17905_1_100000_6_806	TCCGAGTGCTCTGGCAATTGTAAGTCCCAACCGTGAGGTTCCCACACCTTTCTTCATCCAATCCTTGATCCCGTCCTCTAGAAAAATGTGACCTACGAAGCAGCCGAGCAGTGTGTCGTG
NZPradTrx018019_C01_E01	NZPradTrx018019_C01_E01_frag_17922_1_100000_1_5	TTCCTTTGAGAAGATTTTGGTAAGCTTGCATGAAGCTTTGCTTTCAGTATCTTTTAAATAAGAATAAGTATGTAGATGAACATAGCATATGCTCTGATGCTGAGGTACACCATGTGCAAA
NZPradTrx018041_C01_E01	NZPradTrx018041_C01_E01_frag_17943_1_100000_2_163	ATTGCGTAAGTGTTTGCTTCTCTGTTTTCTCTATACTTAGTGGAGCATTGATCTCTTGCCTGGAAGTAGACTTCGAGATCTTTTTTAGGATACCAACGTCTCATATCTCTTAATCGTAAA
NZPradTrx018045_C01_E01	NZPradTrx018045_C01_E01_frag_17947_1_100000_1_24	TTAATAGAAGGCACAACCAACACCTCAGAATCAACCTCAACCATAGTCCAATGGCAAGAGGGTAGCACAAAAAGATTTTCAACAGGATGAAGACAAGCCAGGCCGAGAGCATATAGATTA
NZPradTrx018050_C01_E01	NZPradTrx018050_C01_E01_frag_17952_1_100000_3_358	AATAAAAGTTACCATATCAATTGAAAATACTTGCAAAGGAACAATGCATATGAATTCATGGTCAGCCAAAGCTGCATGGCATCTAAGAAATGAAAATTCCTGGAATTTTTGATCTCATTA
NZPradTrx018058_C01_E01	NZPradTrx018058_C01_E01_frag_17961_1_100000_1_47	AAAAATAATTGTAGAATATAAATAGTTAACAAACCATAGCTTTCAAAGAATAACTTTTTTAGTGGTCAATAAGCTATATCCCAATCCATGAATACTCGCGTTAAAATGTATTTTCATGAT
NZPradTrx018446_C01_E02	NZPradTrx018446_C01_E02_region:73__473_frag_229509_1_100000_2_144	CACATTCAAGCTTCCTAATCCCATGTACTTCGTTCCATGATGGCTCTAAATTCCAAGTAATTAAGCTAGTGCTTTTCGCTGTGAGAAGAGCTTCCTGAAAGTAACATCTGTGTTCTTCGT
NZPradTrx018446_C01_E02	NZPradTrx018446_C01_E02_region:73__473_frag_229509_1_100000_3_264	TATATTATTATCACTTCTATAAGGAGTACAGATATTTGTTCAAATTATAATTTAACAATAATGGAATTCCAAAGGATTCTATAAATATATGAAAGCATATTGTAAAATGTTTTGATTAAT
NZPradTrx018480_C01_E02	NZPradTrx018480_C01_E02_region:275__1061_frag_229511_1_100000_5_662	AAAGGGTGATCAACAACCATCAATCTTCAAGCAAGATCAATGGTGGGAAGGCCACACAGGGATTTTTCATGGGGAGTTTGAGAAGGGAGGTACCAAAAAAACCCATTAGAATTCTACTGT
NZPradTrx019089_C01_E01	NZPradTrx019089_C01_E01_frag_19001_1_100000_1_35	ATATGCTTTTGGTTATGAAGACTCTTGTAAAGAAGAAAATTGTGGTGGCTTCGAATATGATGGATCACGCCACTGTGATGGCAGTGGACGTTCACATGTGCCTGGAGGAATATGATGCAA
NZPradTrx019090_C01_E01	NZPradTrx019090_C01_E01_frag_19002_1_100000_1_29	CTTAAACAAAGTCTGAAATTTTTTATTTTAAACCTGATTGTGACCACACTTACATCTCCAAACCAGTTAACATGGATTAGATGCCCCATTCATGTTGATTATTGGTTGAATTAATATGTT
NZPradTrx019101_C01_E01	NZPradTrx019101_C01_E01_frag_19013_1_100000_3_395	ATAATTATATTTAATGCGCTTATGGGTTTCTGCCGATATTTATATTTAATGCACTTAGTGTATCCTATATAATGCACTCAGTGCATCCTATATAGGGTGCATAGATTACCTGATCTTTCT
NZPradTrx019108_C01_E01	NZPradTrx019108_C01_E01_frag_19020_1_100000_1_89	TCTCTTGAGTGAATACATAAGTGGTTAAAGACATTAATATCTATAACAAGAGATTCAAAAGGGTAATGTAAATGTCATCTTTAGATGATAAAACCATTTTTGACCTAAAACGAAATTAAA
NZPradTrx019112_C01_E01	NZPradTrx019112_C01_E01_frag_19024_1_100000_1_26	CATTTATAGAAAGTAGAAAGAATCAGAAGAAAAATCTTGCACCAAATAATTGGAGTGATCTACAGTTAAGAAAAAAATGTAATCGATATCATGTATGCGAGTCTATTGGTATTAAGTACA
NZPradTrx019137_C01_E01	NZPradTrx019137_C01_E01_frag_19050_1_100000_1_105	AAAGTACTAAAGATAAAGACAAGATCTAATTAGGGCTAGGAGAACAGTAGGGTTTGGTTGTTACAATCAGGAGGAAGAGAGTTACTCACAACTCGACCATGGAGGACAAGAACAAGAGAA
NZPradTrx019148_C01_E01	NZPradTrx019148_C01_E01_frag_19062_1_100000_1_32	ACTCATTTAATGATCAGATTTATGCTCAAAGTTCATTACCTATTTGCTCCATAAACACTTTAATTGAACAATCTCACTACAGCAACATATGTGTATCTTATAAAAAGGATGATGTTGAAA
NZPradTrx019157_C01_E01	NZPradTrx019157_C01_E01_frag_19071_1_100000_4_540	ATCAAATCTTGCATAAACTAATAAATGCTCGAAGAATGTAGATCACGAGCGCATCAAGAGATCAATAGATCGAACCTCTGGAAAAACAGAAGGACATAGACAAAGGTAACAATGACAATT
NZPradTrx019166_C01_E01	NZPradTrx019166_C01_E01_frag_19080_1_100000_1_87	AAGTGTGGAACGAGTGTTGACAAATGGTATGGAAAAATGAATTCTTCTCCAATATGGAAAGCGTTGCCTTCCTCGTGGTAGTGGCCGCCATGTTTGTCGAGCAGAATGAGATTGTAATTG
NZPradTrx019206_C01_E01	NZPradTrx019206_C01_E01_frag_19121_1_100000_1_1	AACTGTATTTTACGATATAACCATAATTTTATGTATTCAGTCTCTTTGCGAGATTCAAAATATAAAAGTAAATCCACTAGATAAATAACATGAATTGTTTTGATAATATCCAAAGTGATT
NZPradTrx019213_C01_E01	NZPradTrx019213_C01_E01_frag_19128_1_100000_3_274	TTTATTGAAAAACCAGTAGTTTTACTATGATAATTTCAAGAATGTAAGGTGAATAATATTATAGAGTTTGAGTGAGTTTAACTATGATAATTTCAAAAATGTAAGGGGAATAATATTATA
NZPradTrx019252_C01_E01	NZPradTrx019252_C01_E01_frag_19168_1_100000_5_657	CTTAGGCGAAGATGCTGCAACTAGGGAGTATCACCAAATTTGCCCAGGACTTGCACCTAGCCCCAACCACAGGAAACAGTAACACAGCCACGAGATATGAACATGTCTCAAGGGCAACTC
NZPradTrx019261_C01_E01	NZPradTrx019261_C01_E01_frag_19177_1_100000_1_67	AAGACACTATTGACTAGAAATAATATTTGTTGGCCTTGCTTTTTTAGTTGTGCAGATTGAATGCGTGGATGGTTATAGGAGGGAATCCTTTATTTGCATATTGTGCCCTTCAATAAAATT
NZPradTrx019277_C01_E01	NZPradTrx019277_C01_E01_frag_19191_1_100000_2_218	TAGAAGAAAGCTACAACTAAAGAAGCTAGTATTGAGAACCTTCATATCACATTATATCAGTTGAAGAGGCTCACATTATATCATTTGAAGAGGCTTACAAATTAGAGTTCATCTTATAGA
NZPradTrx019279_C01_E01	NZPradTrx019279_C01_E01_frag_19194_1_100000_2_138	TTTAGACTATTTCTTCTTCAGCACAAGAGGGGAAACCCTAGAAAATAGAATTATGATGTACTTTAGAAGCAAAGGGATGGTGGACTTACAAGATCGGTGTCTATCCAATTTGGGCATTGT
NZPradTrx019285_C01_E01	NZPradTrx019285_C01_E01_frag_19201_1_100000_1_18	AAACCCAAATGCTGAGAAAAGCCCTGGAATTCAAATTTCATTCGAAATCTTTAAGGACTTCAAACATGCAGTATGATTCCCACATCTCACTCTGGATTAATGAATGAATGAACTTAAAAT
NZPradTrx019288_C01_E02	NZPradTrx019288_C01_E02_region:188__576_frag_229553_1_100000_1_23	TTGGGAATTCTTCATCTTCCTTCATAAGTCACAGAGAATATTGTGATCTGTAGAGGGCTCGGATGTCATGTATACCATGAATGCTTGTTCCTTAGCTTCACTTCATGCTCCTTTATCATT
NZPradTrx019297_C01_E01	NZPradTrx019297_C01_E01_frag_19213_1_100000_1_78	TCATTTTTTGTTGCTTGTCAATAGACCCTTCTTGCAGGATCACTGCTGTCTCCATATTCAGACGATCATTCCATATTTCCTACAACTCTCTTAAGCCAAAATTTGGTGTACCAAATTCTT
NZPradTrx019302_C01_E01	NZPradTrx019302_C01_E01_frag_19218_1_100000_1_15	TTCACACCCTTTTGAACATAAGGTAAGGTACAAATGTCCGAAGCCACCAAAGGCAACCCAGTCACCCTGTATTGCTTTCACCAGAGAAAACTCCAGAGCACATGTTCTAAACCTTTGTAA
NZPradTrx019322_C01_E01	NZPradTrx019322_C01_E01_frag_19236_1_100000_1_102	TAAAATGTTAAACGAAGAATGTAAAATCCCCAAAATAAAGATGGAATAAATTACATCAAGACTCCTGAAATCAAATCAGCAGAGTAAAACATATATGATTAGATTGAAATCTTACTATGT
NZPradTrx019349_C01_E01	NZPradTrx019349_C01_E01_frag_19263_1_100000_1_55	AAAGGGAAATTATATATCTGGCTTGAATTTGGGAAATTCAAGCATGAACATTACATGCAAGCAATAAAAAATTTGCAATCTTTAATCACAGGATTCTGAATCGATCTTAATAGTTGGAAT
NZPradTrx019349_C02_E02	NZPradTrx019349_C02_E02_frag_19264_1_100000_1_1	TCATAAATCTTTGGATTGCTAGATTCCAGAGTGTCCCGAGAAGCCGGGTGATATGGACAGATTTCTAGATGGTATCGCTTTTTTCAACAATAGATTGTGTGACTTTTGCATTCTCAAGAT
NZPradTrx019350_C01_E01	NZPradTrx019350_C01_E01_frag_19265_1_100000_1_114	CAACCACGAGAAGACGAGAAAGGCCATCGAATTTGAGAGGCAGATGAGGGGCAAAAGACACAACAGCTTAACAAAGAAATACTGCAGAAGCAAGTGGACGCTGAAATCAAGAAATAATTC
NZPradTrx019354_C01_E01	NZPradTrx019354_C01_E01_frag_19269_1_100000_1_115	TGGATTTGCCATTTAAATGTCAGTCAGCCCTTGCATTAGGGCATGACAATCCGCGAAAAAAATAGATATTAGCGAAAAAATTACATATTAGCTTTCCGTTTGACATAAATTTAAAATTTT
NZPradTrx019364_C01_E01	NZPradTrx019364_C01_E01_frag_19279_1_100000_1_80	AAAACAAAAGGTGTGCTCATAAAGCATAATGTAAATTATTGTAACAACCATTCTGCATTGTTCTTCAACAAGAAAATGCAAACTACGCAAATTCAAAAAATGGTTCAACCTTCAATTTGG
NZPradTrx019371_C01_E01	NZPradTrx019371_C01_E01_frag_19286_1_100000_1_84	ATTTTTAAGGGGCCCCATAAAACACTCTTTGCTCTGAATTTATCCACAATTTTTTCAAAATCCACATTCTAGGTTTTGGGGGACTCCCTCCCTATTTAAATACAAATTGAGATTTCAAGT
NZPradTrx019405_C02_E02	NZPradTrx019405_C02_E02_frag_19320_1_100000_4_517	TACAATCAATATACGAGCTACAAAAGCATTCAAGTAGGAGCCAATTCAAGGCATGGATAGTCAAAGTCATTATATGTTGTGCATTTCCCACAAGTTGGATGGAGGTGTGCAAATATTAAA
NZPradTrx019409_C01_E01	NZPradTrx019409_C01_E01_frag_19324_1_100000_2_238	TAGTTGAATTCAATGGATGAGATGTGTAACATCCATCCTTATAAATCAAAATTAAAAGCATAAATCAGTTTTAAAAGAGAAAATTAGAAGAGATCAAACATGAAATAAATATATCTTTTA
NZPradTrx019417_C01_E01	NZPradTrx019417_C01_E01_frag_19332_1_100000_1_37	ATATCAGGATGAAAAGAGAAAGAGAAGGAAATGTTTGATCTTGATTATAACCTCTCGCATTATTTCTACTGTCTATGTCATCAATAGAACTTGTGTAACGTTTGGTATCTTTCAATTCTG
NZPradTrx019418_C02_E02	NZPradTrx019418_C02_E02_frag_19334_1_100000_4_572	AAGGGGACAAAAATACTAAATTTTTCAAAGATTTGCAAACTTCTGGAGGAATGTAAATTCCATTTGGGAGATTAATGATGCGGCTGAAACTAAGGTTCAGTCGCAACAAGACATTTGCAA
NZPradTrx019431_C01_E01	NZPradTrx019431_C01_E01_region:1__204_frag_229566_1_100000_1_21	TTCCAGCAATTTCCTCTTTTCCGAAATGGACGCTGGAAGAGAAGATGGAGGTGATGAATATGATGGTCGAGTTAAAAAGAATTCAACGTTTGAAGGCACTGTATGTTGCATTTGTGGAGA
NZPradTrx019431_C01_E02	NZPradTrx019431_C01_E02_region:202__894_frag_229567_1_100000_4_437	TTTCAACGGTGCAAATCAGGCCAGTTAGCGTAAAGCTAGAACTAGTGCGCCTATTTCTAATAGAACATATTTTTATATACGGTGTTTACGGAAGATTTTGAGGACACAGTAAAATATTAC
NZPradTrx019435_C01_E01	NZPradTrx019435_C01_E01_frag_19350_1_100000_3_260	TCATCGAACATGGAGACAAGCTGCCTCTGTCTGCAGTCATAGCCTTCTCGAACCTTCATCGAACGTTGGAGTTGAACTGGACGAGTTCACAAGGGTGTCGAAGAACATGTCTCAAGGAAA
NZPradTrx019441_C01_E01	NZPradTrx019441_C01_E01_frag_19356_1_100000_1_20	CAAATAGAATGACTGCAAGAACTACGAATTTGGTCACCTTAGGAAATCTCTCAACTAACCAACTTGTGCTAATCATTAAAGTGTCAGCATAAACACTCAACTCGGAAGTAATCATAACAA
NZPradTrx019457_C01_E01	NZPradTrx019457_C01_E01_region:1__476_frag_229568_1_100000_2_166	TTTTCCTCAATTGGCACAACAAAAAACCATGTCAATTCTTACTATTCTCTGTACTAGAGAACTAGCGCGGTGCTAGTTTTATGCAAATGTGCAATGTCTGAGGATTGTGAAAGTGTGTTT
NZPradTrx019472_C01_E01	NZPradTrx019472_C01_E01_frag_19384_1_100000_1_55	TCAAATATGAAATCATTCCATTAATTGATTACTTGGGTAAAGTATTTCGTGGTCAGGCATGAAAATTCTTCGGTCAGAATGGTGCGTTAGTGCTACTTCAGATTTTTAGGTTAGATATTA
NZPradTrx019484_C01_E01	NZPradTrx019484_C01_E01_frag_19397_1_100000_2_218	AAATTATTACACAGAAAAGAAAAGGCATAACTGAGGTGGATTTGGAGTTTGAAATCAGTATTATGAAAACCTCAAACAATGTCACATTGGCTAATAAAGTCACTATCTGAAGGTATGCAT
NZPradTrx019485_C01_E01	NZPradTrx019485_C01_E01_frag_19398_1_100000_1_0	TTACAATTGAATGCTGGTTGACTAAATTGCTGACATTGCAAATCAGTATTATATTGGTGGACTACTGCTTGGATAATTTGATGTTCATTGGGCAGACAGCCCTGTTTTATGGTGTTTGTT
NZPradTrx019488_C01_E01	NZPradTrx019488_C01_E01_frag_19401_1_100000_1_102	ATTAACGTATTCTTTACTATGATCACTGTTCTTTTTACTCTACCTGTAGTTTACACTGAATTTAAGATGCGTACCAAGAATCATACTAATTTAGCCAATATTATTGATTCCAGATTGAGA
NZPradTrx019492_C01_E01	NZPradTrx019492_C01_E01_frag_19406_1_100000_5_620	AATTTGCTGAATTTGATATTGAGTTGATTTGACTCAAGAGTTCTAGTGTGGCAGACCAAGCACTCCACCTCTGGAACTGCTCTAGGAGAAGAAGAGGTCATGTTACAAGGGTTGTTCAAA
NZPradTrx019501_C01_E01	NZPradTrx019501_C01_E01_frag_19415_1_100000_3_395	ATTACTTGTCGATAAAACCCATGAGGACTACAACCAATTCAACTGAAATAGAGATTAATCCATGCCAAATTCAATCTATGGGTAGATAGTGAATTCAGTCATAAAATTTTCATTCAAACA
NZPradTrx019518_C01_E01	NZPradTrx019518_C01_E01_frag_19431_1_100000_2_168	GAGAGCTCATCATTCCATGACATGTATTGAGTGAGGCCAACTTGTTGTATGATGCTTATTTTTGGGTATTCTATGGAGATCAAGAAATCGCAAGAAAGTGGTTACCGAAGTATTTCATAT
NZPradTrx019520_C02_E02	NZPradTrx019520_C02_E02_frag_19434_1_100000_1_29	TAGATTCAGGTTTCAGTGTGAGAATTTTCATTTTCCTATGTTTAGAAGATGGTTTCTTATATGATCTTCAGTTGCATTGCAATATGAATACATGTCTTAGGCATTTATTCTTGTTTATTA
NZPradTrx019539_C01_E01	NZPradTrx019539_C01_E01_frag_19453_1_100000_1_84	ATGGATTTGCTTTTACAGAGTATGTTAGCAGATTAGTCTTGTGGAAATATACAAGTTTTGGTTTTGCGACTCCGTAGAATGTTTTATAATACCTGGATTCTCATTGCATTTTTTGAAATT
NZPradTrx019551_C01_E01	NZPradTrx019551_C01_E01_frag_19465_1_100000_2_142	TGTAATGCAGGAAATTGTTGACTACTTGGAGGTTTCAAGCAAACTCTTAGGACCCTATTGTAGATCTGAAGTCCAGAACGTAGAGAAGACCAATTGCTTAGATACCATGTATCCATGAAT
NZPradTrx019560_C01_E01	NZPradTrx019560_C01_E01_frag_19474_1_100000_1_11	TTTTTGTCACATATAGAGGCAACATAAGTACTGCAACCTCATTCACGTAATGTAAGTAGTAAAGGAAAAAATGCGTTAGAACTGAAAACACCCTCACTCCCGTTATGAGGTTTAATTCCA
NZPradTrx019563_C01_E01	NZPradTrx019563_C01_E01_frag_19478_1_100000_1_93	TTCATACAACTGTGCATTGAGAAGAAAGCATTCTCAGAGGCCAAATTAGCGCACACCCACATGAAGGATAGGGGATGTATACCAGACAAAGTTTTGGGTAATATACTTGTGAACATGTAT
NZPradTrx019568_C01_E01	NZPradTrx019568_C01_E01_frag_19483_1_100000_1_107	AAGAAGACCTTTCCAAATCACTTCCTTAAAATATATGCAAGCATCAATTAGATTACCTTGACTGAGAAGCCCGTGTATAACTATATTATAAGTATCAATATCGGCATTGACACCCTTATT
NZPradTrx019583_C01_E01	NZPradTrx019583_C01_E01_frag_19498_1_100000_1_2	AATATATAGAGAGCTTGAAAATAAATTGTGTACTTCTCAAAAAAATCTGCAACCTACTTTCACAATGAAAATGGAGTAGCCAGCCACACCTAGACCAGAGCCTCGAATATTAGGTCATTT
NZPradTrx019587_C01_E01	NZPradTrx019587_C01_E01_frag_19501_1_100000_2_148	ATCAATGCCAAAAACCTTTAACACAAACTACTACATCATGTTCCATGCCATCTATCATCTAAAGGGCCGAACAATATAACTGCAGCATGCAAACCTTCTCTGTATCCATTCCACCAATAT
NZPradTrx019591_C01_E01	NZPradTrx019591_C01_E01_frag_19505_1_100000_5_684	AAATAAATATGCTTGACACAAGCACATATAGAAGAACTATAAATGTGTAGAATGTATCGGTCACACTCCAAAACTTAACAGGGACAATAGGAAGATGGATTCATCAGTTCTTCCACAATA
NZPradTrx019593_C01_E01	NZPradTrx019593_C01_E01_frag_19507_1_100000_1_80	TATTCTTGCTGTATGATTAGATTGGGAAATTTTATGCAATGTTATATTCAACATCCCTCTGAAATTGCTCTAGAGTTAGGAAAGTTGGGGATCTGACTTTCTTTTAAATTAAGATTTTTA
NZPradTrx019611_C01_E01	NZPradTrx019611_C01_E01_frag_19525_1_100000_3_304	TAAATAACCCAGATATATGTGGTTGCATTACAATACATTTGGACTTAAACGGGGCTATGATAACAATGTTTAGAGTAATGAGGGCTATGATAACGGGGCCATATTATTCTGTTAATGAGT
NZPradTrx019620_C01_E01	NZPradTrx019620_C01_E01_frag_19535_1_100000_1_97	TTTTGGTTTAGACTTTAAAATTATCCTGCATACCCATTCCAAGTTGAAAATTGAACTGGTATCCAGATGTATTCAGATAGATATAATGTGTTTTGATCCCATTTTAATTTTTATTGTCAT
NZPradTrx019631_C01_E01	NZPradTrx019631_C01_E01_frag_19546_1_100000_1_0	AACAAATATACTGGAGCATCCATTGTAACCACATAGAGGGAAGGCGCAAGATTGAAACCTTACCAAATAAATTGTTGGATAGGCATAGGATCAAACACCATTCGCACTAACCCATACTAA
NZPradTrx019633_C01_E01	NZPradTrx019633_C01_E01_frag_19548_1_100000_20_3026	ATAATTCTTTCTCTCTATAGTGGTTTGGAGCGTAAATGTTGAATAGGCAGATTCGCTCTTCATTTACCTTGTTTCTTAACTCTGTTTTAATCCAATATTGGTCTTTTTACTGATGTTGTA
NZPradTrx019642_C01_E01	NZPradTrx019642_C01_E01_frag_19557_1_100000_1_11	ACTATCTTTTAACTCTGGTGCCGGTGCCTGTATTCATAGCCCAGAAAATTTTCAGATTCAGATTCCATCTGTTACCCAGTGGCGTTCAGAGTCAGATGGAGCGAGTCTCTGTACTCTTTT
NZPradTrx019662_C01_E01	NZPradTrx019662_C01_E01_frag_19576_1_100000_1_27	TATGAAACAATATAGATAGCAAAGGCTTATCATTATTAATACACCGAAGTTATAAGAGGAACAACTACATAACAGTCGTTTAGAGAAACTGCGTACATATTAAAGAAGCAGATATTTCTT
NZPradTrx019663_C01_E01	NZPradTrx019663_C01_E01_frag_19577_1_100000_1_78	TATAATATGGTTTCATCCAATAGAAGCTTTGCCATTGCCCATGAATATGACTGATCTACTTCTCCATAAGTTGCATATGCTTCCCAATGCAACCAACATGACAATGAATCACTGCACATA
NZPradTrx019675_C01_E01	NZPradTrx019675_C01_E01_frag_19589_1_100000_2_136	TTTGGAACTGAATGCCAATTATATGCATCTCCATAAGGGTTTACAACATGCTTAATATCATTGTCAACGAGTATTTTCATTCTTGCATACTTATTAAAAGTACATACTTTTGCAGTACAA
NZPradTrx019676_C01_E01	NZPradTrx019676_C01_E01_frag_19590_1_100000_1_80	TACATCCTTCAATTAATTTCTGAAGTGCCTTGTTGACATGCATTTATTTTTAAAACGTTCTTTTCAGAGTCGATGATCCATGTTCTTTGTCTTGCGTCATCTTGATTTTGATTAGGATAT
NZPradTrx019682_C01_E01	NZPradTrx019682_C01_E01_frag_19596_1_100000_2_142	TTATTCTTTGGTTTATATGTATATACATAGAGATAATATGAGAATCTTACTTAATCTGTGCTTATACACACAAAGATTTCAAGACACACAGAATCTAAAAGTCTTAATCTGTGGTTTTGT
NZPradTrx019705_C01_E01	NZPradTrx019705_C01_E01_frag_19619_1_100000_2_208	TACTGACACTGTTTGATGAATCTGTCTGGTAAGTGGATCCCTTTAGCTTTGGGGTTACTTTACTTCTGAGGCAACATCAGTCCAAGTCCCCACATTTTTTTAGTGCTAACATTGTTTGAT
NZPradTrx019720_C01_E01	NZPradTrx019720_C01_E01_frag_19633_1_100000_1_2	TTTACGTGTTGTCATTTTACTTTCTGCAATTTATGTGTATCTCTTGTAGCCTAGATAGAAGAAGTGGTCTATGTACATTGCATGTTGCACACAAGTGCCAACCCCTTTTAAGTTTTTACG
NZPradTrx019734_C01_E01	NZPradTrx019734_C01_E01_frag_19647_1_100000_3_266	TTCAGATGGGGGTTTGTTATTTTCTTTGGGGATGGACCTCATGCTTAATTACCCTGCTTAAGTTATTGAAGTCTCGGGAGACTTTTAGTCTTCTGGTGTTATGGCAGAGGGGGCCAACTG
NZPradTrx019738_C01_E01	NZPradTrx019738_C01_E01_frag_19651_1_100000_4_517	ACATATTACTTCATGGAACCAATCCTCACATCATAGAACAGTGTGTTACAACAATCTAACAGCAAGATTACAAGGATATTGCCTTCCTAACGATAGAAAAGTAAAGTAACAAATATTGTT
NZPradTrx019742_C01_E01	NZPradTrx019742_C01_E01_frag_19655_1_100000_1_23	TAGATAAAACCCTAGAGCTGGACTAAATCAATGTTTCCACTATCAATGTTTCTTTTGGGGAATTGATATTCACATCGGCTATCATTTAGATCTTTTCCTTGGGGATGGTAGTTAATATAT
NZPradTrx019773_C01_E01	NZPradTrx019773_C01_E01_frag_19686_1_100000_1_12	ATATCATTAAAACCTCATCGGTAATTATGGAAAGAAACCCTGAATTACCTAGTCAACCGCGAAGTCAACCGTGTGTAATTTGCTGCTAATATGGTATTCAAGGGTTTTAACATAATGTTA
NZPradTrx019777_C01_E01	NZPradTrx019777_C01_E01_frag_19690_1_100000_1_45	ATTGATTGTCTGAACCGTAAAATGGGGATGCAAGGAATAAGGGTTTGATTTTGGGTGTGCAGGTGACAAGGCACATTGTTATTAGTCATTTGATGTTTGTTGATGACTTATTCTTTAGAT
NZPradTrx019782_C02_E02	NZPradTrx019782_C02_E02_frag_19696_1_100000_2_211	AATATGCATAATGTCATGTTTTCCCCCGTGGATTATGTCGATCTCTTGATATTTACGACAATAAATTTCAACAACTACCGATGGTCTCACACCTGTAGGCTGCTATCAATATGGGTTTTA
NZPradTrx019784_C01_E01	NZPradTrx019784_C01_E01_frag_19699_1_100000_1_57	TTGAGCACAAATCTGGGCACTCCACAGTAAGTGGGAAAGTTAACTTGTACCTAGCCAAGGCCACGCACTAGTTCCAGGTTCCTATACACAGTATTGTTTTTGTATGTCTTACTGAAATTT
NZPradTrx019789_C01_E01	NZPradTrx019789_C01_E01_frag_19704_1_100000_1_35	TCTCTGTGTCTTGAGAAACGATATCGTAATATGCGTGAACGTTCTTAGGATTGACACGTGTATTGGGATTCGCTTTTGATTGGCCACTGCCACTATCTTTACTCCATTCTATCGTCGCAT
NZPradTrx019802_C01_E01	NZPradTrx019802_C01_E01_frag_19717_1_100000_3_246	GATTGACACAAGAAATGTTAAGAAGTGGTTGCAGTCCTTAGAAATGGTAGTATTCTTGTGGCTAAGTGGGTGGTAGTGTTTTGAGGGTCCAACACATTTGCATTTCTTGTTTTAGCATTG
NZPradTrx019817_C01_E01	NZPradTrx019817_C01_E01_frag_19733_1_100000_5_688	TAGGATATTTTCATGGATTTTGTTGGATGGCTTCCTGAAACAAGAAGGCATCTTAACTACATTTTAGTGGTGGCGGACAGAGTCAAAAAAATGTTAGTGTTCTTTGCAACACTTTGGTAA
NZPradTrx019823_C01_E01	NZPradTrx019823_C01_E01_frag_19739_1_100000_1_32	TATTTAAAGTCAAAAGAAAGAACAGAAATATTTGAAGAAAAGTAACCTACCGCTGGAACATTTCTTAACAACGACTGTATGAAAAAATCAGATGTCATGAAAAATCAACAGATGGAACAT
NZPradTrx019918_C01_E01	NZPradTrx019918_C01_E01_frag_19839_1_100000_1_7	CTTATATTTATACCTGCAAATGTAAAATTATTGAAGAAAACATAGGAACTTGAGAACTGTTCTTAGTTTCCTGAGTTGAAACTTGTCAATGAAGAAAGCATATCGACAATTATGCTGAAA
NZPradTrx019920_C01_E01	NZPradTrx019920_C01_E01_frag_19841_1_100000_1_20	AATTTGGATCACTTTTGAGGCCAAAATTCAGATTATCTAAGGCAAAATTTTGGGACTAACGAGGGATGAATCTGAGGCTAATAAAGAATGACGAAACTGAGGAAGAATGAAGGACGAAAT
NZPradTrx019932_C01_E01	NZPradTrx019932_C01_E01_frag_19853_1_100000_3_389	ATAGGTCGTGGCATTTCTTTCTTGTGGAAGAATACGTGGAGTGAAATGTTACATAAGGAACCTAGCAAATCAGGGTTTGCCTAGACTGAATATCATCAAGAAAAATGTGGAATCCCTACA
NZPradTrx019936_C01_E01	NZPradTrx019936_C01_E01_frag_19858_1_100000_4_532	ATTAGAATGCTCAGCTCACTCTGGAGTAAAACGACGACTGACATCACCAACGATGAGGGCCGTCGAGTCTGAATAACAGGTAAAGGGTCCAGGGCAATGCGCGTGCATCAGTACATTCTT
NZPradTrx019941_C01_E01	NZPradTrx019941_C01_E01_frag_19863_1_100000_1_35	CTAAAAGATTACTATATTGTATCCCATTATTTACTAGTTAGTACCTGCTTGTGTATGATATAGTCTGGACTCTGCACGCCTCAAAGAATACTAAGACATGATAATTTCTAGGATAATTTT
NZPradTrx019960_C01_E01	NZPradTrx019960_C01_E01_frag_19880_1_100000_1_120	ATTTCTATCCACTATTATAATGGCAATGGATCTTTCCGGTCATCGTCTGGATTCTTGTATGATGCTCTCAAATCAGCGTGTGAAAATTCCTAGTCCAAGAACTCCTACTGCAACAAATCT
NZPradTrx019969_C01_E01	NZPradTrx019969_C01_E01_frag_19888_1_100000_1_6	TTATCATATTTTAATGTGTCGCTTTAATTTGTATTCTGGTTGCGTGTAGCTTTATCAGGAGTTGCAGGGAAATGGAGAAGCATATATGTGAATCTTTAATTTCCTTTATCATATTTTAAT
NZPradTrx019992_C01_E01	NZPradTrx019992_C01_E01_frag_19911_1_100000_1_80	ATTGGAAGAGAGTATGATCTTGTTAGTATCAAAACCCTCCAGAGTTGTTTTCCTATCTTTGCTTTTGAAATATGGCTGCCAAAAGTGTGCATGACATAGTTTGTGGCTTATTGTATTTTA
NZPradTrx020016_C01_E01	NZPradTrx020016_C01_E01_frag_19936_1_100000_1_0	AGTTTTATATTGGCGCTTTTAAGGTAATTTGCTTTGTGTGTTCAGGATCATTTAACGTTTCCGGTATGGAGGATTAGGATTTCGAACTTGAATTGCTTGCAGTGTTTGCTTGATATTGTT
NZPradTrx020047_C01_E01	NZPradTrx020047_C01_E01_frag_19967_1_100000_2_141	AACTTGCTTTTCCCAGTGTGCCAAATGGATGTCCAAACAGAAATAGGCGCGGGCTTGACCCGTGAAGTACAATGATGGACGCGAGGTCCAGAACGCGAAGGGAACTGAGCTGGCAAAGCA
NZPradTrx020061_C01_E01	NZPradTrx020061_C01_E01_frag_19981_1_100000_3_242	TATGTGAAATGTTCATTGACTTGAATGCCTTCCAGAAGATTTGAACTTGGTAGGTCGTTATGTTGTGTGTGCCCACTGCCGATAATAACTGCTTTTCTTTATCAATAAATGAATGGTTTG
NZPradTrx020072_C01_E01	NZPradTrx020072_C01_E01_frag_19992_1_100000_1_131	GAAATAGGATGTTTCAGTAGTTGGCGGAGAATTCGTAAATGGCATTTGCAGAAAAGTATTTTTGCTCTGTGGGATTTGCAATGGACAAAATCCTGTTGTGCGACTTTGTCTACATATAAT
NZPradTrx020077_C01_E01	NZPradTrx020077_C01_E01_frag_19997_1_100000_1_32	TCTAAAATATTTGTTATAAAGTATTATATCTTTTGATTTTTTAATGTGGGAGACAAATTTAAAGGTATATTTTGAATATTGAGATCAAAGAGCAGAAGAAATGAAGCTTGAGGCTGAAAT
NZPradTrx020083_C01_E01	NZPradTrx020083_C01_E01_frag_20003_1_100000_1_89	TTCAACTTTCTTTGAAGCATTCATTCCATCATACTAGTAAATCCAAGTTTAGGTTTTTTTCCCTTTTACTTCCTTGGCACACTCTGATAATATATTTAGCCGAGTTATAGTCTTAGTAAT
NZPradTrx020084_C01_E01	NZPradTrx020084_C01_E01_frag_20004_1_100000_1_23	ATGACAACTTGATACATTTTTGGAATATTTCACCCCACCTTCAAGCAATTAAGTGAGAGTGGCATTGCTTGTACCTTGACAGCACCAAATTGACTCACAAGGGGCAATCATCTCACAAAT
NZPradTrx020106_C01_E01	NZPradTrx020106_C01_E01_frag_20025_1_100000_1_38	ATGATAGTTTGATAATTGTTCAAATCTAAGCTTGATTGTGATTTGAGAAACATGTGTGATATGTTTAGACCACATATGGAGGAGACGTGAGCAATCAATATAGTTAAAGGAATCAATAAT
NZPradTrx020115_C01_E01	NZPradTrx020115_C01_E01_frag_20035_1_100000_3_340	GAATGTCACTTGATAAAGTTCAAGAAACCAAAACATGGGAACAAAGCATGTAACCTCAAAAGGAAATGTCTTATTGCAGGAGTGACAATCAATAGGAGTTGACTTGAGCAGAGCTACTGA
NZPradTrx020134_C01_E01	NZPradTrx020134_C01_E01_frag_20054_1_100000_3_340	TATAGAAAAGCTTGCATGAGACTATTCTACGTTCAACAATGAAAAGCAGGAGAGAACTACAATCGGGAAAAGCATTAACAAATCTGCATGTTTTTAATAAAGATACATTAAGAGTTATAA
NZPradTrx020167_C01_E01	NZPradTrx020167_C01_E01_frag_20087_1_100000_1_102	CACTAGAACAAAGGATCTGTATTCCTTGAAAACCTTACCTACTTGCTAGGACAAGGAAAATTCCAATAACTGCAGCAATTGGCTTATTGTGTCCATTTGCCACTACCATTCCTCACATGT
NZPradTrx020171_C01_E01	NZPradTrx020171_C01_E01_frag_20091_1_100000_2_190	TTTGATGGTTTGTTCACAAAGCAGTTCATCTAGCACCAACTTATTGCCATCATTACTTCATTCATACCGTGCTGAAATCTCATCAAGTGACAAATCTGCTGTCAATATTGATTTCACTCT
NZPradTrx020181_C01_E01	NZPradTrx020181_C01_E01_frag_20101_1_100000_1_27	AATAAATTATCCCAAATAGAAAAGCAAGAAGCTTAGACCAGTACAGATCTCATATGCAAAAATCGTCTTTACAATCCAACATTGCTTTCATCAAGGCTTAAAAGTTGCCTATATTGAAAT
NZPradTrx020184_C01_E01	NZPradTrx020184_C01_E01_frag_20104_1_100000_1_39	ATCTACCTGCTGTGAATCTGATTGAAGGAAAAAGTTGTAGCAAAGTGTATGTCTTACGACAATGGCAAGAAGGCATATAGATGAGGTTCTGAGTGCTGTCTCATGCTGGTTATAAACTCT
NZPradTrx020190_C01_E01	NZPradTrx020190_C01_E01_frag_20110_1_100000_2_260	AACATCCATAAATTCATTTTTGTGGCAAACATTATATAATCTTTTAATGTAACAAAGGTCTTTTTCTATCTTTAAGTGGAATGCGGTACTCGGTGTTATCGTGTTGATGAATAGGAGATT
NZPradTrx020191_C01_E01	NZPradTrx020191_C01_E01_frag_20111_1_100000_1_52	TCATATTATTATGTGTAAATTATTTTCATTATTTTGTGTCTTACCTCCTCTGGCTTTCCTAATCTACCTGGTGTAAATTTAAATTATAGTATCATATAAAAACTACATAAAAGTAAGAAT
NZPradTrx020192_C01_E01	NZPradTrx020192_C01_E01_frag_20112_1_100000_1_1	TTTTGCATACATGTCAACCAGGGCACACCCAACAACAGTTTCGGAATCACATCCAGATTTCATAATCTGAGAATGGATCTGCTGCCCCTGTTCAAGAGCTGCCAGGTTAGCACATGCCCT
NZPradTrx020195_C01_E01	NZPradTrx020195_C01_E01_frag_20115_1_100000_2_252	AAGAGATAGAAATTGAGATGGTAAAAAACAATTAGTGACACTATAGAAGTGAATCTTTTGATGGTGAATTGGATTTGCTTGTAGGTGTTTGCAGGGTGTTTTCAGAAGCTGCAAATTGAT
NZPradTrx020206_C01_E01	NZPradTrx020206_C01_E01_frag_20127_1_100000_1_57	TTTCATTGTTTAAAAAATCTACAGTGGCTACATTAAAGGAAAACTAAATTTTGAGGCGGAACTATATTAGCAATCAAATGATATTCTAGACATTTCAAATCGAAGGAAACATATATTTTT
NZPradTrx020210_C01_E01	NZPradTrx020210_C01_E01_frag_20131_1_100000_1_50	TTGTTATATATATCATATATCACTCTAGTATCACTTCCATGTAGATTTGTTTTCATCATGAATCATCATGTATCCATCATAAGTCACTGCCGATATAAGAAGAGTAAGGTCATTGTCCAA
NZPradTrx020212_C01_E01	NZPradTrx020212_C01_E01_frag_20133_1_100000_1_10	GTTTAGGAAATAACTCATGACATTCCAATGAAATATGGCTTAGTCAAAAACAGAAGTTGAAACACTGCACGATAGCAAATTGAAATCCTAGGAAGAAAATGGACGGAGACAGTTTAGAAA
NZPradTrx020219_C01_E01	NZPradTrx020219_C01_E01_frag_20139_1_100000_3_443	AACCTCTAAGCTCGATGTTTTAAAAAATTCTTGTTGGGGTTCAAGGACCTTACAGTACGTGTTTTGATCTCATGTTAGATTTTTAAATATCGCTCTGCAAAACTGTCTTTAATAGTGATC
NZPradTrx020244_C01_E01	NZPradTrx020244_C01_E01_frag_20164_1_100000_1_33	TTACTTATTATTTTACAAGTTAAAGAATATGGATTCGGATATATACGTACTGTGCATATCACATGACTGGAATTTTTACAGACCCAAATGGTATTTTGGGAGGTTTCCTTTATGCGAATT
NZPradTrx020274_C01_E01	NZPradTrx020274_C01_E01_frag_20195_1_100000_2_222	CAAAGAAAAACTCAAATGGTCCAAGCTAACAACGTATAGCCTTGGAATGGTCTAAGATTGTTGGGGATGATCAACATACCATGGAAGAAGGTGGTCTGGTGCATACCCAAGTCAAAGTAT
NZPradTrx020292_C01_E01	NZPradTrx020292_C01_E01_frag_20215_1_100000_1_0	ACTATAAAGATGACTTGCAAACGTAGTTAACTTCATCGCTTTATTCTCAAAATGACCCTTAGTTTTATTTTGATAGATTGTATTATATGGCTGGTTTCCGAGTGTTTGTTGTAATGCTCT
NZPradTrx020295_C01_E01	NZPradTrx020295_C01_E01_frag_20218_1_100000_1_17	ATCACTGGTTGCTCCTTTGGATCTTGGAGGTAGTCTGATGGGTGGGGTGTGCTCTACTTTGGATTCATCTGGAGCTGATTTTTCTAGTGCTCTCTGAACGTGTGGCCTGATGTATGTACT
NZPradTrx020296_C01_E01	NZPradTrx020296_C01_E01_frag_20219_1_100000_1_84	TAAGAAAGTTGCTTGCTCTTGTGTGTCGGAAGAACATTCATGTTCTCTGCTACGAGATCCATCCGGGATCAGTCTTTTCATCTCCAGAATACATATGCAAGATTTTGGCCACCGATATAA
NZPradTrx020297_C01_E01	NZPradTrx020297_C01_E01_frag_20220_1_100000_1_78	TTGGAAACGGACAGGGCCTGGAAGAAAGAGTAGGCGTCATTTGGCCTTATCAAGGACTGCACTATGGCCATCTCCTGACTGACCTTTACTCTCTTGTTTTTATTTGGCAGTATGCAGTGA
NZPradTrx020303_C01_E01	NZPradTrx020303_C01_E01_frag_20226_1_100000_1_25	ATTTGGAATAGAGAAATTAGAGAGATCATACCTAGCAAACTACAAGTATAATGATAGCATAGTAAGTTAGAAATAAGTAACACTTTTCATGAAATTTCTAAATGGACAAATAGTACATGT
NZPradTrx020315_C01_E01	NZPradTrx020315_C01_E01_frag_20239_1_100000_1_11	AATTATAGAGGTATATCATTTTTTGGTTAAACTTAGAAGTCCAGATGCATGGAAACAATTATTATGGCGTTGAACTTTGTTGCCTATTTCAAAAGGATGGAGCAATTTAAGGAGAAATGT
NZPradTrx020317_C01_E01	NZPradTrx020317_C01_E01_frag_20241_1_100000_1_67	TATAGTATATTCATAATATCTTTAACCGTTTAGGTATATACATTTAATATGTATGAGAATCTATTTTCTATTTCAGGTAAGATATGGCATGTATGTTTTCACAATATATTTTATGTATAT
NZPradTrx020329_C01_E01	NZPradTrx020329_C01_E01_frag_20253_1_100000_1_3	GACTGTTAATCTTTCCACTTTGTATAAATACCAATCTCTAATTGTGAAAAAGGGGACTCGAATCCAGGAGAAAAGGCAAAATAATTTAGGAGTTTTAAGTCTATTTGTAGAGGACTTTCA
NZPradTrx020339_C01_E02	NZPradTrx020339_C01_E02_region:200__689_frag_229620_1_100000_2_120	TTTATACTTGTATCAAGTTGTTGGGTTTGCTTACACTGTCAACAAAGCTGTTATATTGAAAGTGCAATGTATTATTTGTGAAGGGATGGTATTTATCATTGATTCAATTTTGACATGTAA
NZPradTrx020373_C01_E01	NZPradTrx020373_C01_E01_frag_20292_1_100000_3_410	TTCACGTACCCCTGATGATCCACTCATCATGTACCTCTAATGATGAGTGCTCTACTCTTTAGGGGATGTATCCTTAATGATGAGTGCTCCACTTTTCAGGGGTTGTATTTCTGAAGATGA
NZPradTrx020395_C01_E01	NZPradTrx020395_C01_E01_frag_20315_1_100000_1_4	AATTAGGTCAAGCGAGAAGCAACTGGTTCTAACATTGATCGATAAGACAATCTAAAGAGGTGGAAAGATTTGCAATTGCATGCATATAACTCTCCTTCCACATGAAAGAGTCAACTCTTT
NZPradTrx020398_C01_E01	NZPradTrx020398_C01_E01_frag_20318_1_100000_2_133	TTCAATTGTGTCTACTTCGTTCTTGTGTGTGTGGTTGGCTTGCAATTACTAGCCACTCTTGTTGCAACAACTAGAACCATAATGGTTCTTTGCTTGCGCCTTTTACAGTGGTATAATCAT
NZPradTrx020399_C01_E01	NZPradTrx020399_C01_E01_frag_20319_1_100000_1_91	TTTATCATAGGTTTGCGTTGGAAGCCACTATAAGGGAATGGTTTTGGTCCAGTCATTACAGTTTCTATGTTTTGTTTTGCATGATAAATGACGGGCTATTGATTTCATCCTTTTTGTTAT
NZPradTrx020452_C01_E01	NZPradTrx020452_C01_E01_frag_20374_1_100000_2_152	ATCATTTTTAAAATGATATTGAATCAAGGACATAAGGACAATAGGAAGAGAATTTAAGACAGGGAAATGTAAAAGGGGGTTATCTTCATTAAAAATATTTCTTGCAATATATATTAAAAA
NZPradTrx020460_C01_E01	NZPradTrx020460_C01_E01_frag_20382_1_100000_2_233	CTCAATAGTATACTGTTTGGCTATTCATTTAATGTATGCCATTGCTTTGGGTATTAAACTGTTTCAAGAACATATCTGTCACTTGTATTGTGATATTTGTATTTTTCATTTGTATGTTTT
NZPradTrx020462_C01_E01	NZPradTrx020462_C01_E01_frag_20383_1_100000_2_133	AAGCTTCATGGCACTTTGGTAATGTCTAGACATCCCATTCTGGAGGGTCTACATGATCCTCAACATGCTAGAATGTCTAAGGGACGTTCCTAAAACATGCACAAATATGGCCAGGAACAA
NZPradTrx020481_C02_E02	NZPradTrx020481_C01_E01_frag_20401_1_100000_1_62	TTTATGTTCTTCATGCTTCAAATCCATTCGGGTGGAGATTGATCCTTGACCCCAGACTTCAGTTCTTTTTATTTTGGAAGTGTTGAGATCCAGTCCAGTATAATATGGATACAGAATTGT
NZPradTrx020482_C01_E01	NZPradTrx020482_C01_E01_frag_20403_1_100000_1_27	GATGAATCAAGGATTCAATTATCCCAAAATGTACTGTACATTTAAACAGAGACAATGCACTATGGATTTTATAAAGATACAAAGATAGAACTGTTAGAGGTCTGTTTGTGTGTAAGAGCA
NZPradTrx020487_C01_E01	NZPradTrx020487_C01_E01_frag_20408_1_100000_4_434	ATTTGTACTAGAACTGGCTTGGCTTCTAGTTGGAGTTTATATTCCCTTAATGATGCAACTCATGGTAGGGCTTTGGCGCATAGGATAATGGTCATGACCTAATATTAAAATCACCTCTAG
NZPradTrx020493_C01_E01	NZPradTrx020493_C01_E01_frag_20413_1_100000_1_6	TTGTAGTAAATCAAGGTTTTCAGCTAAATCATAAATAAAATACTTGCAGCTAATCAAGGTGTAAGAAACTTGATCCCTCATGGGTAGTCTACTTGGCAAGCCTGTGCTATGTAAAGTTAT
NZPradTrx020513_C01_E01	NZPradTrx020513_C01_E01_frag_20433_1_100000_1_116	TTAAGGCAAAACACTCATTATATATAGACACAAATATACATAAATCCAAAATAAACATAAGCTGATACAAGCAAAAATCACAGTGCATTTCATCTGACCATAAACAGTAAATTGTAGGGA
NZPradTrx020520_C01_E01	NZPradTrx020520_C01_E01_frag_20440_1_100000_1_7	AGTAGTTATATACATTGGTAGGCTTGTTTTTAACAACATAGTAGCTTGCTTCTTTTATTTAACGGTATGTAGAGTTTCTGCAGAACCTATTGCCTCATGAATGAAGTGGACTTCTAGAAA
NZPradTrx020532_C01_E01	NZPradTrx020532_C01_E01_frag_20453_1_100000_1_63	TATTACAAGCATCAACTTATTCTTACTAATTTGAAAGCAGCTAATAGATGTAGTTCCATCATGCGCATATAAAGCAAAGCTTCACAGTTATACTACCAAACCAATCAATAACTTACATAC
NZPradTrx020541_C01_E01	NZPradTrx020541_C01_E01_frag_20461_1_100000_1_71	ATTTGTTTATGGATTACTGTTTGATAGGGTGCCCAGTAGATACATGTAGATATTTTTCTTGTATCAATTTAAAATTTGTTTAAAGATGTGTGTTCTTAAATTTAGAACTGAAGTTGTTTT
NZPradTrx020560_C01_E01	NZPradTrx020560_C01_E01_frag_20481_1_100000_2_131	TAGGTGATAGCCCTTCTCTCAACCGCGGGAGAGTTGAACCACATGAGCCTGGCTAGACTATTAGACCATATATCACTCTGCAATGCTTGAAGTACCAAGAGATTTGTGCGTTGATCCCGG
NZPradTrx020577_C01_E01	NZPradTrx020577_C01_E01_frag_20497_1_100000_1_90	TAACTTCTTCAAAACATCATCGACATGCTAGTAACTTGCCAGTTTTCTTTTCAAAATGTTCGACTTTTGCATTGATATAAAACTCAAAACAGAATCGAATCAGACGAACAAATACTATTC
NZPradTrx020614_C01_E01	NZPradTrx020614_C01_E01_frag_20535_1_100000_1_29	AATTTAAAACCACAAATTCATCAAACCAAGGGGCGTTTATAATCAGTCTCACAATGTCAGTAGCGTCAACGTTCTCAATAACCTTTCAGGTTTCTATGTCAAAAACCCTCTAAATAAGAA
NZPradTrx020618_C01_E01	NZPradTrx020618_C01_E01_frag_20539_1_100000_3_382	AGTGTTTTGATGTTTGTGCAGGTCTGTAAAAGCAAAACATAAGGATGGGTTTTCTCATTGCTTATTATGTTGAAGCTATTGGATTGTAATTCCCAGTCTGGTTTTGGGTATTGTTTTACA
NZPradTrx020640_C01_E02	NZPradTrx020640_C01_E02_region:175__505_frag_229639_1_100000_2_211	TCTAATAAATCTAAAAAAGGGGTTTTCATATAGAATTATAATAGTACCTATGGCACGAACAATACTAGTTCGAACAGGAAGGGAACATGCCATAATTGAAAAGAGATATAAGAAAAACCT
NZPradTrx020647_C01_E01	NZPradTrx020647_C01_E01_frag_20566_1_100000_1_84	TTTATAAAATTCATTCATTGAAGCAAAAAATCGTACTGTGAAGGTTATTGAAGGCAACCAATATAATCTGTATGGTTACAGAAGTTTGTTATAATCTGTATTGTTATCATGTTACAGGGA
NZPradTrx020697_C01_E01	NZPradTrx020697_C01_E01_frag_20617_1_100000_3_270	ATTTGATTTGCCTGAAAAAATGATATGATGTTGGATGTTTTTTTGAATAGGAAAGCAGTAACTATTGGATTTCAGGAAGCAGACTCTATGCTTTCAGTGCAGCATAGTTAATTTGGTTAA
NZPradTrx020716_C01_E01	NZPradTrx020716_C01_E01_frag_20636_1_100000_3_378	TCGACATCCAAGATAATTAGACATAGCCTGCTTACGATTTCAACCAACTCTTCACCGGATTTTTTAATTGAAAAATTGGGTAAAGGCAAGAAGCTTGGACTTCGAGAATTCGGAAACGTT
NZPradTrx020721_C01_E01	NZPradTrx020721_C01_E01_frag_20642_1_100000_1_80	AGTAACACACCTTGTTTTCCATGATAATTTTAGCTGGTACGTGAATAGAAGATTTGCATATTTTAACTCATCTGGCCAGCTTGAATGACAATATTATGATGAATACAGCTCTCAAACATT
NZPradTrx020739_C01_E01	NZPradTrx020739_C01_E01_frag_20660_1_100000_1_2	ATTTGCATATGGTTAGTTTTGTTAGCTTCAATTATATAGACTCTCCCCAGAATTGTTAGAACTTCCGTCTGACGTTCAGACCTATAACATAAATATGGCGGAAAAGGTCTCTAAAGGGAT
NZPradTrx020752_C01_E01	NZPradTrx020752_C01_E01_frag_20674_1_100000_2_265	AACAACTGAATTTTAAGTTCCTCTTCTCTATGCTTGGAATGCTTTCTGTGCACACATTTATTGTGTTATTTGCAAGAATCTATTATTTTATCAGTTGCAAGAATACGGTCTTTTGTTTTC
NZPradTrx020762_C01_E01	NZPradTrx020762_C01_E01_frag_20685_1_100000_1_29	TTTACTCTCTTTGAATCATTTATTTTTACAAAATGCTCGTCATTCTCGGAAATTATGTGGAAAGTAAGGTCATTGAATACTCTAATGCTTAGAGGCATTTTTTTCTCTGGGTATGTCAAT
NZPradTrx020771_C01_E01	NZPradTrx020771_C01_E01_frag_20695_1_100000_2_161	AATCAGTGCAATAATAGGTGCTGTGCTTATAGATATACATTTATATCAATTTACTCCACATTTCCGTGCTCTTGTTACAACCCTTCTGCACTGCCCTGACCAATAAAAATATAATTCATT
NZPradTrx020775_C01_E01	NZPradTrx020775_C01_E01_frag_20699_1_100000_1_35	AATACAATGACCATGAAATTGCAGTAATTTTGATCAATCAGATATCAAATGGATACAGACACCATAAATAGACGTATTACTGAAGGACCAAGTCTTATTTCTAGTACTCTACACATAATT
NZPradTrx020793_C01_E01	NZPradTrx020793_C01_E01_frag_20718_1_100000_1_16	ATACAAGGTATGTATGTATTTAGGTTTTGCTTTTCGTTAAAAACCACAATGAGGTGAGAAATACAATTTCTAATGTTAAATTGCGATTTTTTATTATTTAAATACAATTTAGAATGCAAT
NZPradTrx020800_C01_E01	NZPradTrx020800_C01_E01_frag_20725_1_100000_2_139	ATCTCTTCTACACAAATGCCTCAACAACCCATGGTTAGTGCTATTTTTTAGTGGGGATGACCCATTATTTAGGACGTTTCTTCTTCTAATTGCTATAGCCACACACCATCTATTGAACTC
NZPradTrx020805_C01_E01	NZPradTrx020805_C01_E01_frag_20730_1_100000_4_500	TTTGAAATGTTCGAATGCGTTTGGAGACTTCTATATGAACACCTTCTTTTCTGATCGAGACCATAAGAGGATTAAGGGAGTTAGGCTCGAGGATATGTAAGAGTTCATATTTAATAACTA
NZPradTrx020822_C01_E01	NZPradTrx020822_C01_E01_frag_20748_1_100000_1_2	CATTCGTTGGACATTAATAAAAAAAATCTTATCTTATATACTTGGTAAAGGACCAAGTGGTAAGTAAATGACTACCGAGGTGCCTCTTTAGGTATGTTGAAGACTTATATTTTCTGTAAA
NZPradTrx020828_C01_E01	NZPradTrx020828_C01_E01_frag_20754_1_100000_1_95	AAAAGTGCCTACCTAAGCTACAATAATCAACACAACTCTCCACTTAGTAGTGAGTCATTTGTGGGTGTAACTAACTACTCTCAATTAAGTGTCATGAGTGTAACTAACTACTTTCAATTA
NZPradTrx020830_C01_E01	NZPradTrx020830_C01_E01_frag_20756_1_100000_1_0	TTTGGAGCATTTATCCTTGCCCTAGCTCGATTTTTTCTTGAGGATCTATTTACTGTTTCGCTTGAATTATTGGCTTGAGCTTGAATTGGAATATCTTTAAAGGAAGCTGTGAGGGTTTAA
NZPradTrx020840_C01_E01	NZPradTrx020840_C01_E01_frag_20766_1_100000_1_18	AACTAAATCTATCAATATGTTACTGCAGTTTAGAAGATATTCAAAGAGCATGTCATTATAAAAACGAAGAAACACAAGCAAGATGGAAAAAGCATCAAATTTGACCAAATGCTTGTATCC
NZPradTrx020843_C01_E01	NZPradTrx020843_C01_E01_frag_20769_1_100000_1_63	TTCTTTTATTTTAGTAAATGTCTAGTGTTAACTGAAAAAGTCTTGAATTCAGAGCTGACAAGAAAGGGCCAATTGACCAATTGTAAGTTCAAATCTGTTTTTATTGGCAATAAAATACTT
NZPradTrx020856_C01_E01	NZPradTrx020856_C01_E01_frag_20783_1_100000_2_220	GATAGGCAGCCGTCTGAATCGAGCTCGCAGGTAATTGAATGCTCGACGACCTCATGATTTCGCCACTCCATTCGGGTCTGGCCTTGCCGCCCGTACGAAATGTTTTAAAAACTTAACTGA
NZPradTrx020869_C01_E01	NZPradTrx020869_C01_E01_frag_20796_1_100000_2_145	ACCACCACATCCAATAACTTTGTATTATTTATTTACAATCGTCATTCAAAATCTTGAGATTTTCCCACGGTGGATTTTACATCTCGAAGTCTGTCCTATCTTTCCCTCGTACATGACTTT
NZPradTrx020873_C01_E01	NZPradTrx020873_C01_E01_frag_20800_1_100000_2_214	GGACTACAGATATATCGTCTTATGCAGACTAGTGCCACACTAAAGCAAATTAACAATATGACTTTGTTCGCCACATACCTTGCCAACAAATATAACTACAGGATGGATCTATGACCTTTA
NZPradTrx020876_C02_E02	NZPradTrx020876_C02_E02_frag_20804_1_100000_1_0	AAACAATGAAGTGTAGATGCATCTTACTGCAGCATTTTGTTAAAAGCTACACAACCAGTGCAATGAGAATAGATAGACCCCTTGTCGTAAACAACATACATGCAATGGGAACACTTCGAA
NZPradTrx020885_C02_E02	NZPradTrx020885_C02_E02_region:1__193_frag_229643_1_100000_1_71	TCAAGAGAATGCAAATGGCAGGTGTGAAGCCGGACCTAAATACCTTTGCCAGCGTCCTTCCAGCATGTGTCGGCCCGGCCGATCTCGAGCTTGGCATGGAGATCCATGAAGAAATAGTTA
NZPradTrx020890_C01_E01	NZPradTrx020890_C01_E01_frag_20819_1_100000_1_84	TCTGTAGACACTAGAAAAAAGCAAACCTGTAAATATCACATTTTTCTAGAATCTGATGAAATTGACTCTAAAAGGAGCCCTAATCAATGCCAATGCCTAGATGCATCTGAAATGACACCA
NZPradTrx020895_C01_E01	NZPradTrx020895_C01_E01_frag_20824_1_100000_1_99	AAATACATACAAAAACTGCATGTCATAGTGGAGTGGAACTAATTTTGAGGTTACCAGTCCTTCGAGCTTGCCACTTGAAAGTTGATTCTTGAAACGAAACCCTGCCATGCAAAATTATTT
NZPradTrx020907_C01_E01	NZPradTrx020907_C01_E01_frag_20835_1_100000_1_65	TCTGTAGACAGAAGACTCCCTTACCTGGGACTCTTGAGTTCAAAATATACGTTGTCCCCACCATGGGCAAGTTGAAACCTTAAAACGACTTTTTTTCATTTTGTCTTTTAGCCAAGTCTG
NZPradTrx020924_C01_E01	NZPradTrx020924_C01_E01_frag_20850_1_100000_1_90	TAGGTTGTAGGAGAGTACCATAGATTAAGGGGGGAATCCCTAAGAGTTGAACTTAGTTTAGATCATTTGAGAAGACATGAGAATGCCTCAAGAATTGGTTTGATGAAAGCAATTTATTCA
NZPradTrx020926_C01_E01	NZPradTrx020926_C01_E01_frag_20852_1_100000_1_10	ATTAAATTATAAACAAGTACTCTTCCAATGTACTTTTACAATTTCAGATTCCATTTTACTGTAGATGTTGTCAGAAATTTTCAGTTAACAAAGCCTAGCTCAGCAAAGCTCTGTGGAATT
NZPradTrx020942_C01_E01	NZPradTrx020942_C01_E01_frag_20868_1_100000_2_175	TCATGGATTTTAGCATTTGGGTTTTACATTGCTTTGAGATTTTTGAGGTGCTGTTATACCATCTATGCGTCTGAATGGGTTTTAGCTTTATGGCTTTACATGCAAAATTTTAAAGTTATT
NZPradTrx020942_C01_E01	NZPradTrx020942_C01_E01_frag_20868_1_100000_3_389	TATGGTAATGGTAAATGGAAAAATAGAAGCAAGATGTTTCCCATTTCATGCTGTTCAGTCCTAATTATTGGGCTCTTTTTAATAAGTTTCCAAGGTTTCTGCTAAGTAGGTTAACTTCAT
NZPradTrx020948_C01_E01	NZPradTrx020948_C01_E01_frag_20874_1_100000_2_139	TCTTTCAAACACCTGTGGTCAATCTCCAAGTCTTGATTGTGTGTGTTAGAGTAGTCTGAGCTTTCAAATTTGGGTATTAAGAGATGAAGTTCTAATAGAATATTCAACGACTTTTATATA
NZPradTrx020950_C01_E01	NZPradTrx020950_C01_E01_frag_20876_1_100000_1_47	ATAGATATTTTTGGCTTTGGTGTAGGATTTCTTTGCAGAAAATAAGCTTCATTATGTCCGGCCGGAATTCTAAAGCTACCCTTGAGCCAAAATTTCTTTCTCGACTTTAAATAATTTTGA
NZPradTrx020951_C01_E01	NZPradTrx020951_C01_E01_frag_20877_1_100000_4_492	ATTGAAGTGAATGGGAACAGTAAGAAGAGATGGAAAGATTATTGCGTAGTAGCCTGGATAACAACCATGTACGATGCTGTCAAAGCTGCTGCAGTCTATTGATTGGTCACCTGGGTTAAA
NZPradTrx020955_C01_E01	NZPradTrx020955_C01_E01_frag_20881_1_100000_3_381	AAAATTCCCAGAGCACACTTGTGGAAATTAGAATCTGTGTAATAGTGTGATCCTTTGTTCACTTCTCTGAAAGCTATGTAGATACTAACAGAACTTTCTTTGTCATAAGTACAGTTGATA
NZPradTrx020961_C01_E01	NZPradTrx020961_C01_E01_region:1__278_frag_229658_1_100000_1_55	ATTTTTGAATATCTGTGGTCTCATGGTTTGATATCTGACAACACCTACCGACTGCTCAATATTCTGTGTGATTTTTCATCTCTTTTGCATCCGTCAGCTTTATGTGATATGGCATTAGAT
NZPradTrx020972_C01_E01	NZPradTrx020972_C01_E01_frag_20897_1_100000_1_71	TCCATCCTCTGCTGTTCCAATGCTTGAATTCATCATGCCATTTTCATATTGTCTGTGTGTTGTCTCCATGAATGCTTCAGCAATTGCCTCTATTGAATTTAGGACACCAAACTCCACCTT
NZPradTrx020990_C01_E01	NZPradTrx020990_C01_E01_frag_20914_1_100000_1_26	AAATCACAAGAATACCAAAACCACCAGATCACTAGAGTGATTATTATACCAATAATATAAACCAAAAAAATAGTCCAACTAAATCTTAGCCCCACTAATTATACAAAACAAGAAACAAAA
NZPradTrx020997_C01_E01	NZPradTrx020997_C01_E01_frag_20924_1_100000_1_168	ACCCCTGTCGTGAAGCCTGCCCCAAACCCTGTGTTAAATGCTGAAAACCCTCTCGTGTGCGTGAAGAAAACCGCCTATGTGAAGCTTGAAATCTCTCTGTCGGCTGAATGGTAAAAGAAA
NZPradTrx020998_C01_E01	NZPradTrx020998_C01_E01_frag_20925_1_100000_1_39	CTAGTTGAACCGAGCAATGAATATTTTTATGCTTTCTAACCAATTTGTTGCATGCTATTCCTTTGTTAGGTAGAGTAACAAAGGAATACAAATTTGGCTACTCCTTTGATATGATGATAA
NZPradTrx021003_C01_E06	NZPradTrx021003_C01_E06_region:493__820_frag_229662_1_100000_1_27	AGAAGGTTGGTATGGTGACGCCCCGTACTCAGCGTACTGGCGGACAGGAGGAGAGTCGAACCCTACTCCACCATTTTCCTCGTATCCCGACATCTTCACTAGCTTGATCCAATTCTTACA
NZPradTrx021036_C01_E01	NZPradTrx021036_C01_E01_frag_20963_1_100000_3_273	AAACAGTGGCCTTATATTTTGATAATTTAGCAAGCAACCAGCAACATTTTGTCATACATTCCCAGCCCTCAGAATTCCTTGCCTCAGGCCAAGAGGCTATTTACAGAATTTTGGTACCTA
NZPradTrx021047_C01_E01	NZPradTrx021047_C01_E01_frag_20972_1_100000_1_33	AACACAACATTAAGTCAGATACCAACAAACAATGCACTGAGAACTGGATCAGTAATTACAAGTTACAACAACTCAAATGAATAAGCAGAACTGAAGAACATGATCGTAACAAATAAAATT
NZPradTrx021052_C01_E01	NZPradTrx021052_C01_E01_frag_20977_1_100000_3_486	TATAAAGGAAGTGATTTTGATCAGCCAGCATGGCATAAAGAAACCTAATGTTTTCAAAACCTTCTCTGATACAGTTGAAGAATGGACATTCAACCATGTATTTTCTATACGCTAACTTAG
NZPradTrx021063_C01_E01	NZPradTrx021063_C01_E01_frag_20988_1_100000_3_327	ATTTATGATGGAATATTTCCTAGACTATTGAGAAATGGATAGGAAGATAACGAAAATATCAAAACCATTTAAATCTGGTAGACAATGTAAACATGTAAATTGAAATATTTATGTCTTCCA
NZPradTrx021077_C01_E01	NZPradTrx021077_C01_E01_frag_21001_1_100000_3_336	ATCAGTATAGAAAAAGCCAATCTAGCTCTTTTCTGGCCTTTTATAACAAAGGGAGTGAGTTTCTCTGCAGGAAGTGTATGCCTAGGCCAAATCCAAGTCTGTGAGTGTAACCAGTGATTA
NZPradTrx021082_C01_E01	NZPradTrx021082_C01_E01_frag_21006_1_100000_2_156	AATACGCTTTCCACATTGCCACATGAAGCATTTCCTCGAGTGAATCACCATTAGGAGAGGCAGCAGATTTCATATCTTCCAGACTGGTAAATGGTAAAATTAGTAAGTGTTAATTCATTA
NZPradTrx021094_C01_E01	NZPradTrx021094_C01_E01_frag_21019_1_100000_2_163	AGAATTTTAAAACACATTGGATCGAGGTCAGATATTAAAAGTTGCAAGAGGCATTCTCCAGTTATATGGCACTACACTATATACAATAAAGAGAAACATAGATAAACTAGACATAGGATA
NZPradTrx021095_C01_E01	NZPradTrx021095_C01_E01_region:1__324_frag_229668_1_100000_2_147	TTTCTGTTTATGTGTGTTGTTTTTCTGCTCGCTGCTGTGTTTTTTTGTCTGCTTTTGTATCATGCAAGAGAAGAGGACTTGTATACGGATGAATTTCTTCAGTATTCGCTATTTTGCTAA
NZPradTrx021103_C01_E01	NZPradTrx021103_C01_E01_frag_21026_1_100000_2_144	TTCACTCTATTGGATTTTCCTTCCAGCAAATATGTTGCAATCAAGGTTTGAATAATGGCATCAACAAGATACAAAACGTAGGGAATAGTGCCCAATGAATCAGGTTTTCACATTCTCTGC
NZPradTrx021105_C01_E01	NZPradTrx021105_C01_E01_frag_21028_1_100000_2_189	AAATATGAAGTGTGCAAGGTCGTCTTGGTCAGTATAGCACCGCATCTGAACAAACAAAATGAGGCATATGATCAATAAGCTCGGGAATATTGGAAGTAAAGAAGTTCGGATAAAAGTGCA
NZPradTrx021107_C01_E01	NZPradTrx021107_C01_E01_frag_21030_1_100000_1_73	TTAAATTCCTGGCAATTTTGGAAAAACTGTGAGTAGAATGAGAAGGGCTTTAAGCTTGTCCATTGTTACAGAATCATGCCTCAACAGCAAATGTTTCACATTAAGGCTCAAACTATCCTT
NZPradTrx021130_C01_E01	NZPradTrx021130_C01_E01_frag_21054_1_100000_1_10	TATACTAAAGATCTACAGGAATGACATACGTATTAAATAACATATCGTGATAAAGCTGAATCTCGCAAAAATCACAGAAACAGAAACTTCTTGCCAGAAAGCAAATAGACGCTCGAAATT
NZPradTrx021152_C01_E01	NZPradTrx021152_C01_E01_frag_21075_1_100000_1_78	CCCATTTACCCAATTTATAACCAAGATGAAATCTCCAAAGGTCTGAGGATGCTTAACATTTTTGTCCATAGAACACTGTAAAGAAATCTCAAGGCCATAAACTCAGCATAGGTATTTGTC
NZPradTrx021153_C01_E01	NZPradTrx021153_C01_E01_frag_21076_1_100000_1_102	ATTGCTCAGTGCATGCAGAATTCATGGTAATATGGAGTTAGGAAAATCTGCAGCTGAATCCCTTTTTGAGATGGAACCAGAAAACCCAGCAATATACGTGCTGTTATCAAATATCTATGC
NZPradTrx021160_C01_E04	NZPradTrx021160_C01_E04_region:500__709_frag_229675_1_100000_1_58	GAAAATCCATCTGGTTCCCTGTCTGGGCATAGACAAGGCAAAAACCCCAGTGTGTATCTCGACCAAAAACAAACCAGTTCATTATAAGGAAAATGAAAACTAACGATGACGAAACAACTT
NZPradTrx021161_C02_E02	NZPradTrx021161_C02_E02_frag_21083_1_100000_1_82	TAGGAGTTTGAATTTTCTGTTTACTTGATGATCACCAAATTTGCCAGCAATGCCAACTCTTCAACTCAGAGTTTTAAAAACCACGTTATATGTATTTTAATTCTGAATTTATCAAGCATT
NZPradTrx021170_C01_E01	NZPradTrx021170_C01_E01_frag_21093_1_100000_1_26	ATGTGTAAATAGGCTATTATGGTGGTTAATTCTCTTCTGCAACCTACAAATTCGTTACTGATCAATTTATTATGTATAATATATGTTTTGGGAGAGGAGACATGGTTTCAAGTTTGTTAT
NZPradTrx021175_C01_E01	NZPradTrx021175_C01_E01_frag_21098_1_100000_3_260	ATCTATTCCAGCTGTCAATAGTTCTCTGGTTTTAGAATCCTAAGAAGTAGGGATGACATGGATTTGGATTTGTTGCTAATATATTAAATATATTTTATCTGTTAACTTGGAATGTGCAGT
NZPradTrx021176_C01_E01	NZPradTrx021176_C01_E01_frag_21100_1_100000_2_220	TTTTACATCCAGCCCTTAGCAGATCCTTTACCAAAATACTTTCCATTCATTTGCCTACTGAAAGCCAAAATTTAAACCCTTTGGAACCCATAAAAACTTCACAAATATAATGCCTATTTT
NZPradTrx021179_C02_E02	NZPradTrx021179_C02_E02_frag_21104_1_100000_1_138	TGAAGTCCTGGGCAATCTCCCTCACGAGTCGCTGGAAAGGGAGCTTTCGTATCAGCAGCTCTGTGGTCTTTTGAAATTTTCGGATCTCGCGGAGCGCCACCGTCCCCGGCCTGAATTTGT
NZPradTrx021199_C01_E01	NZPradTrx021199_C01_E01_frag_21124_1_100000_7_966	AAACAACACCCTTATGTACTATAAACATCCCAAAAGACACAAAATTATTACAAAATCAAAATTTTAAACATAATAATGTTTGCATACTCTAGTTCTTATGAGGAAGAACAAAATATGTTG
NZPradTrx021203_C01_E01	NZPradTrx021203_C01_E01_frag_21128_1_100000_1_90	GGTGTTTCCATGCTATTTTGTACCCATTTCGGCAAATTTCCAGAACCGGTATAGGGTCTGTTTGGGTGTTTCCTTCAACCTAGACTGAAAGACTTTCAAAATTCTGATCTTGGAATTGAA
NZPradTrx021222_C02_E02	NZPradTrx021222_C01_E01_frag_21147_1_100000_2_153	AGGTTCTATTTCATAAAGGTTACAGAAGTCACCGAGAGAGAAGTGTACGGAGTCTTCAGAGCTAGAAACATCATTACAAAGTAAGGGCTCGGATCCTGGAGCTATCCAAGGTCTCTCATA
NZPradTrx021245_C01_E01	NZPradTrx021245_C01_E01_frag_21171_1_100000_1_2	CAACGAAAGTGATAGCAAAATGATCTCAAGTTTAAGTGAGAAAGGGAAACATTTTCAGCATCAAACACGTGGTATGACAGGTTAAGCTCATCTGTAAAGCTTCTTTGAAAAAGTGGATAA
NZPradTrx021248_C01_E01	NZPradTrx021248_C01_E01_frag_21175_1_100000_1_43	TATATTCAAGTACTTTACTGGATTCATGGAATTATCACCTGCGCATTAGATTATGATATCAAACAAACCGTACTATGAGTAATGCACATTCACATCAAAATGATATGTTGGAGTAAATCA
NZPradTrx021253_C01_E01	NZPradTrx021253_C01_E01_frag_21180_1_100000_1_27	ACTCTAGACTTTTTAAATTTTCACTCTGAATATGAGCTTGTAAACTTCGATAATTTATAAAGCATGGTCATCATTTGGTCTAAGATATAACTGCATTGAAAGTATTGTATTTGATTGAAA
NZPradTrx021263_C01_E01	NZPradTrx021263_C01_E01_frag_21191_1_100000_2_148	ATTCATGATTTATTGGCTTCATGGTTACTGTATTCGAACCATGAGAAATATAAACTCAAACCCTAACACTTCAGAAAAGAAAAAGCAAACCAGACGCGGATGAAATCTTTGAGACGTCAT
NZPradTrx021305_C01_E01	NZPradTrx021305_C01_E01_frag_21234_1_100000_3_321	ACAAATAGGATTAAGTGTGAGGAGACAATCTGGGTGAGTGGGTATTTGAGTGGTAAACCTTAAGTTTACCATTAAATATGTCCAATTGCCCTTTTTTATGCATCCGGTTTCTAATACAAT
NZPradTrx021326_C01_E01	NZPradTrx021326_C01_E01_frag_21253_1_100000_2_154	TTTGTTAACTCCAAATAACGAAATTCCAAGATTTGGTGGCTTTTGTTCATTGAAATTTAAAGATCTGGTGGCAATTTTCTGTGGTGGTATTCGTTTCAAGATCTTTTTCAGTAAATTCGT
NZPradTrx021332_C01_E03	NZPradTrx021332_C01_E03_region:451__586_frag_229684_1_100000_1_14	GAAGATGGTTTCTGTGATTTCTCTGAATGTGCTAAAGCTGCAATGACATCCAACACAGGACCTGGATTGCAGCCAGAACTATTTTTCAAGATGTCTCACGAGGTTTATAATTTTGGTGAA
NZPradTrx021332_C01_E07	NZPradTrx021332_C01_E07_region:790__1511_frag_229685_1_100000_2_153	AAAGCAGCACTAGGAGGCATCTGGAGAAGTGCTTTTCTTGGAATGGCACCACCATGATGGTGGATCAGAATCAGCAGCAGCAGCAAATGGCCTCAGTTGCAGGCCCTGTATTGATTGATA
NZPradTrx021332_C01_E07	NZPradTrx021332_C01_E07_region:790__1511_frag_229685_1_100000_3_348	TCACTCCCTCCCAATATACCGACTTCAATAATTTGTCTTCTCCCAGCGTCCCCCGACACCATTACTCCTCGGAATTAACCCACACCTCCATGTTTATGAATCCCCAAGAATTCCAATTAC
NZPradTrx021339_C01_E01	NZPradTrx021339_C01_E01_frag_21265_1_100000_1_115	AAAGCCTAGACGTGTAATAAAATAATTTTTATCTCAGAGAGTGAAGAAAATCATTGGGAAAAATAAACCCTAGATCTGTAATACAGTGTAATTATCTCAGCAGATATTTTTTATTGCATT
NZPradTrx021351_C01_E01	NZPradTrx021351_C01_E01_frag_21277_1_100000_2_159	TCAGGGCATCCGCAGGAAATCCTTAAGCAACACCCCGCGCCTGCGGAAAAGCGAGAAGAGGAACACAGAGAGTCGGCAGAGGGGAAACGTTACAGTAAACATTACAGAGGTGTACGCCGC
NZPradTrx021353_C01_E02	NZPradTrx021353_C01_E02_region:60__408_frag_229687_1_100000_1_109	TTTCTATAATGGTCGTAGTAATGTAATAAATAACATTTTCACGTATAGGTACGTATGCCCTTCCCATCATTTTATCCTTGTAATAAAAACATGTTCTAATACACAATGATGTCCACAAAA
NZPradTrx021355_C01_E01	NZPradTrx021355_C01_E01_frag_21280_1_100000_4_494	AAACTCGTCTTCTTCTTCCATGAAGCCAAAACTCTAGTGTGAGTATAAATTTTTTGAGTGAATGACCTAAACAGCAAAAGCTCGGGAATAAGAGATTGGGGGCTAATCTGATATTAACGT
NZPradTrx021361_C01_E01	NZPradTrx021361_C01_E01_frag_21287_1_100000_1_33	AATTTTACGATAAATTTATCAAAGCCCAAAACATCGACACAAATTTCATTATAAGTTCAATGAAGTAAAGAGAATCAATCAATCCATATGGTATAAATACTAGAGAAAAATCCGAATTTA
NZPradTrx021364_C01_E01	NZPradTrx021364_C01_E01_frag_21290_1_100000_2_125	ATATCATTATTAATGAGATGTAAAGATAATAATTTATCGATTCATTTAGCAGTTCCTTTGACCTATTTGTGTTCAGTAATTGACATGATTAAAAATAAATTATCTTATTTGTCTTGGTTA
NZPradTrx021367_C01_E01	NZPradTrx021367_C01_E01_frag_21293_1_100000_1_80	CCAGAATCAGATAAAATATATGCAATGCTGGAGACTTTGTTCAGACAGATGAGAGACATGGGTTATGTACCCCACATAAACTTTGTTCTTGATGATGTGGAGGACGATAAGGAGAAAGAA
NZPradTrx021376_C01_E01	NZPradTrx021376_C01_E01_frag_21302_1_100000_3_341	TTTTTACCTCGACATGTAATAATAAGCAGGTCCATCACCACCAACGGCCATTACGACTCACAATCATCATCTGATTCAGAAGAAAACAACAGCAGGCCTTTCAATTTACTCAACGAACTT
NZPradTrx021376_C01_E01	NZPradTrx021376_C01_E01_frag_21302_1_100000_5_776	ATGAAGCGACATGGGTATTTACTCTCAGGTAAGACATTCGCCACCATAATAGAATCCTATGGCAAAGCCCGTCTTGTTAATAGAGCAGTTGAAGTCTTTAACCGCATGAAGAATTTCAAT
NZPradTrx021376_C01_E01	NZPradTrx021376_C01_E01_frag_21302_1_100000_8_1387	ATTTAGGTTTCTTCATAATTCAATGGAGGATGGGCACAAGCCTTTTCCTAGCCTGTATGCTCCATTGCTGAAAGCATTGTGTAAGAGAGGGCAATTTGGTGAAGCTTATAGCTTGTTTAA
NZPradTrx021383_C01_E01	NZPradTrx021383_C01_E01_frag_21309_1_100000_1_0	ATTTATCCTTATCAAATACTTCCTGCATGCACAAAGGAAAATCCTAATACAGTTATATTCAGGGGTTAGGGATATCAGTGGATTACTTTATCACTGCCTAGCCAAACTATCCATCCAAGT
NZPradTrx021385_C01_E01	NZPradTrx021385_C01_E01_frag_21311_1_100000_2_210	GTTGCTTGTTACAGTCCAATCGACTGCCTTTTATGACAATAGTGAGCTCAGTAGCTTCTAAATTCAACCCGATGTTATATGATTTATTGTCCAATTACTCATCAACTGTTGTCGGAATTG
NZPradTrx021400_C01_E01	NZPradTrx021400_C01_E01_frag_21325_1_100000_9_1244	ATATGGAATTCATGAAGCAGAAATGAGCAAGAAGAATCTTGAATTATGGGAAAGGAAGAATATATAAGACGGTTAATAAATTGATGAAAGAGTTGGCGGATGGAAGTTACAATATATTTT
NZPradTrx021407_C01_E01	NZPradTrx021407_C01_E01_frag_21332_1_100000_16_2402	ATTGCTGAGTCCAACATTGGACAATCTTCATTGCCACCCATAGTCGTATTCCTGTCATGGTCATGGGTATAGCTTCAGCCCTCTCCAATAACTACGGCCCTGGGGAGCTCAAACCATATG
NZPradTrx021451_C01_E02	NZPradTrx021451_C01_E02_region:256__700_frag_229692_1_100000_1_1	TGTTCTCTTATACTGCGATGCACTCCGTGGTGGAGACAGACGCAGCAGGATTCCAAGCTTGCTCAACTTCAAAGTCAATTCTACAAGACAACAGCGGCAACACAGTAGTTCCCCTTAAGA
NZPradTrx021473_C01_E01	NZPradTrx021473_C01_E01_frag_21397_1_100000_2_240	TGCTGCTTCCACACCTTCTGCAAAGATCTCACTAGCGATGCCTTAAACTGTGGTCAATGCGGAGCGCCATGCCCTTTTGGATTGGACTGCTGTGCAGGTTTCTGCGTAGATACCAAGAAT
NZPradTrx021474_C01_E05	NZPradTrx021474_C01_E05_region:863__3055_frag_229699_1_100000_2_225	GTGAGTGGAAAGGATGTTAGATGCAATGCACAAGGATATAGGAAACTTAAACATCGACATTATGCACTCAGCAATGCAGAACTTCGAAATATCAAAGCCACACAATCATCTTTGGCAACT
NZPradTrx021478_C01_E01	NZPradTrx021478_C01_E01_frag_21400_1_100000_1_2	AGTAGTTTCACTTTTGGGGTGGATTCCATTTTTTAACGACTCATGAAAGGGCAGATTTTCTTTGCAGAGGATGCTTGCAACTTGTTATTACCAGATTCGTGAATGTGGGGGTTTTTGTGA
NZPradTrx021501_C01_E02	NZPradTrx021501_C01_E02_region:270__1571_frag_229707_1_100000_6_1000	TAAGTAGCGTTCTTGTTGCGACTTAACCATAATAGAATTTCAACACAGCCTAGGATGTAATTTATTGACATGTAGCACATTAATTTCTTAGATTCTAGCTTATTTTAATGTTTTAGCTTT
NZPradTrx021517_C01_E01	NZPradTrx021517_C01_E01_frag_21439_1_100000_1_35	CTAATCAAGTGAGGCTGTACGAGTGGGTGAAGATGAATCACATGATTTATGATTATTGTAGAGACAGGTCCAGGTATCCAGAGCCGCCCACGGAGTGCATTGCTGGCATTTGATATGTCT
NZPradTrx021522_C01_E01	NZPradTrx021522_C01_E01_region:1__476_frag_229708_1_100000_1_104	TTCCATGCTCGCTTACGACGCTTACGACAGACATCAAGCCCTCGGTTAGGGTTACAGGACGTACAACGCAGCTCAGTTTTCTTTCGGCATTTCATAACAAATAAATCGATCCCATCCGAT
NZPradTrx021523_C01_E01	NZPradTrx021523_C01_E01_frag_21444_1_100000_2_127	AACTCAACCCATAACAACATCAGAGAGCTTAGTTCAATCATTTGGGAGCCCTACTCAACCCGGAACCAAGTTATGGAGTATAGCTCAACCCATAATATCTGTCAACGAGGAGCCAATGCT
NZPradTrx021544_C01_E01	NZPradTrx021544_C01_E01_frag_21466_1_100000_1_71	ATGAATTCAATTAAAAAACCAGTGGGAAAATATTTTGGATTTCTGGAAGTAATAAGCATTGGGTAACCTAATAAAAGAATTATTACAAGTCAAAATTAGCAGGCGATGACTAATAACATA
NZPradTrx021560_C01_E01	NZPradTrx021560_C01_E01_frag_21482_1_100000_2_135	TAATGCTTAAAAATATTGGGAATCCTTGTATCATGCATAACATGATGCAAAAGCTCATTAGAAACGGGGCAATTAAAATAATATGCGAAGAGTTGAAATATGGAACAGGATTTTTAAAAA
NZPradTrx021564_C01_E01	NZPradTrx021564_C01_E01_frag_21486_1_100000_1_58	TTAGAACCTGAAAACACTGGATATTATGTACTGCTCTCGAACATCTATGCGGCAGCTGGAAAATTTGACGATGCAGTCAAATTGCGAACTCTAATGAAAGATAGGGGGTTAAAAAAGAAT
NZPradTrx021580_C01_E01	NZPradTrx021580_C01_E01_frag_21503_1_100000_1_21	TAATATGAATGTTGCTTGAAATCTACAATAAATGTTGGAAGAAGAGTGCCCCTTATATCTGCTATAAAAATTCATAGCTAGAATTATGCTGCTATAAAGATCAAATTAAAACATTATACA
NZPradTrx021582_C01_E01	NZPradTrx021582_C01_E01_frag_21505_1_100000_1_0	AAATTGAAGTGGGCACAAAGGGCATGGTACCTAAATATGAATGAACATTTGAGAGCTAGCATTGTTCAAAGAAGTGCATTTGATCTAAATTTGTACATCAAATAGAGGATTATTTCATAG
NZPradTrx021588_C01_E01	NZPradTrx021588_C01_E01_frag_21511_1_100000_1_8	AGAGGAAAGTCGATTTCGCACCAATTCAATTGCGTTGGGCCCTCAAATAACGCCTCTCCTCCGTAGTTGTAGATCGCTGCTCAAACCACTGTCCATTGTTCGACCATTCACTAGGTTGAG
NZPradTrx021600_C01_E06	NZPradTrx021600_C01_E06_region:817__953_frag_229721_1_100000_1_17	TGGTTGTTGCCTTTGCGCAATTTCACCATTTTGAACATTGTGGTTTGAATTAGGTTCAAAAAGCCCTGCATTAGTTTTCCCTCTAGTCTGCCCTCCAGGTCCATTTGGTCGCTTACTACT
NZPradTrx021604_C02_E02	NZPradTrx021604_C01_E01_frag_21526_1_100000_5_655	TTAGTGTGCTGTGGTAAGTGTCATGTGGTGGGATTGACTCAAGGGATGGTGTGCACATAGGGTCGCCTTCATATGGCCGAACATATCCCCTAATTCAACGTAATAGTAGAAGTGCTAACA
NZPradTrx021622_C01_E01	NZPradTrx021622_C01_E01_frag_21544_1_100000_3_397	TTTACACCATCTACACATTAAAAAGAAAGTCAAAATTTACAACTTACTTGGACAGATTTTAATTCTATTTCTTATCATGTGTACAGAAAGAGGAATGCTGATGCCGATGGGCTTTCAAAA
NZPradTrx021623_C01_E01	NZPradTrx021623_C01_E01_frag_21545_1_100000_2_214	AAATGTTCGAAGAATGAATGATTCAGTACTTCAGCAGCCCATATTAACTTGATATTATCTTTGGAGAGACGCTGCCTGGAAGTTCTTGAAACAATTCAAATATAACAGTTCTGTTGTTTT
NZPradTrx021634_C01_E01	NZPradTrx021634_C01_E01_frag_21556_1_100000_2_169	AAGTCCTAATCTATCCACTACATCTCGCCCAACAACATATATAATAAATGGAACAATAAGAACATGAAACAAGGATATATGACCACATAAAACTAACCAAGAAGACAAACTCAGAAAATA
NZPradTrx021638_C01_E01	NZPradTrx021638_C01_E01_frag_21560_1_100000_2_187	TGAAGAAGATATTGCCCTGTTTGGACTCAGTTATAATTTCTTGGATGATCTTGAAGTTGTAGGGCAGAGGCTGAGTATATTGTAGCTGAATTGGTTAGTTGAGAAGCAATATAGCTTCAA
NZPradTrx021640_C01_E01	NZPradTrx021640_C01_E01_frag_21562_1_100000_2_174	TCACAGATAGATCGTCAGATTTCATTTGACAAATTATCGTCTGTCTCCCTTGTACTCTCTTTACCGATCAGTGCCCTCTTCTCCTCACCGTCATCAATTCGTTGTTGAATTTCAACAACA
NZPradTrx021648_C01_E01	NZPradTrx021648_C01_E01_frag_21571_1_100000_3_291	TCTCTGCGATTTTCCTTTTCGTCTTCATCTCCTGCCAATGGTGTAGCGACATGAGTACTGGTACTGAGGGTATTTGGCAAGGCTTTGCTGCTAAAACCACCAGAAATAATAGTTTTTCTA
NZPradTrx021665_C01_E01	NZPradTrx021665_C01_E01_frag_21589_1_100000_1_44	TCAATCTATACCACACTGTTGCAGATTTGATTTGATGTGATTAGGATCTTGTTTTTTGATCGGATTGTGAAGTGTGCGATCTAAACATTATTGCGAAGCGAACCAGCTGCTTTTGTTTAA
NZPradTrx021673_C01_E01	NZPradTrx021673_C01_E01_frag_21596_1_100000_2_254	ATATCTTCCCTTTAATGCTCCCTGATTGGATAGTCGAATACCACTCGCTCGTTTCCTTTATATTTATCTACTTATTATACCAGCAGCAACTATTTGGTTTCCTTTACAGACCTTCAATTT
NZPradTrx021700_C01_E01	NZPradTrx021700_C01_E01_frag_21622_1_100000_1_32	AAAATATCCGCAAATTAAAGAAATTTCAGAACCTGGTCCGGTGGTTTAATTCAATATTGTCACAATATTCAGTGTTGAGTGAAGTAGTTCAAAAATATGTAGGCAGAAGAGGAGTTGGCA
NZPradTrx021706_C01_E01	NZPradTrx021706_C01_E01_frag_21628_1_100000_1_0	TTGAGATTTAATCTCAGCAGTTTGTGGAATATGGAAGGCCAACTCTACTTTATAAGGAGAAAAAGGGTGCAGACTTGGAAAACTACACACTATAGACTTGGTGGCTATAGGCAGCAAGAA
NZPradTrx021708_C01_E01	NZPradTrx021708_C01_E01_frag_21630_1_100000_1_117	TTCCTCTATAAACTCAACTTCATCGTTTTCGGATGGTTTTTGTCTCTGCGCATACTTGCACGGGGCTTACTTTACCCACCAACTTGAACGTTATCACTCTACTCCTTCAATGCTTAGATT
NZPradTrx021720_C01_E01	NZPradTrx021720_C01_E01_frag_21642_1_100000_6_789	GCCAAGTAATGAGTCAAACTAGTCATTGGAGACTCCTAAGCTAGTCCTTAGGCTATTATTCATCGCATCCAGCTTGGCAAAGGTCAAATCAAGTGACATGTGGGAATCCTCATTGGAACT
NZPradTrx021724_C01_E01	NZPradTrx021724_C01_E01_frag_21646_1_100000_1_71	TAATTCAAATAAAGCATCGCATAATTACTTGACATGCCACTAGGAGTCTATTCTATCAGAAATCATGTCATCATTTTATGAGTTGTCCCTTTCATCTATTGGAAAATATACTGAAAGTGA
NZPradTrx021738_C01_E01	NZPradTrx021738_C01_E01_frag_21661_1_100000_1_30	AATACCATGATTGATCTCTTCCTTGAGAGCTTCTATATGGGTGAAGGGACACGGGAGTTGCTGCACAATCTGCTCATTGTTGCTTTGGATCGCAAGGCCTACGACCGCTGTCTCCGAATT
NZPradTrx021761_C01_E01	NZPradTrx021761_C01_E01_frag_21684_1_100000_2_148	AAATACTATTAATGATCCATAGGATAATCATCTAGAGCAATAGGTATCAGGAATATAGTCAGTCGATCTGGGAGGTGTTGACCATCGTATTGAAAAGGAAATAATTAGGTAAGAAAATTC
NZPradTrx021765_C01_E01	NZPradTrx021765_C01_E01_frag_21688_1_100000_2_184	TTGTTGGCAAAATATTATGTAACCTGGCAATGGGACCTAGTCTTGTGCAGCTTAACTGCGCAGTGGTTCTGTATTTACTTGCTATGCTTTATTGATTAAGTTTCTGATTTGTTTGTGCTT
NZPradTrx021772_C01_E01	NZPradTrx021772_C01_E01_frag_21696_1_100000_2_216	ATTTTCTATATTTCTAGTTTCAGTACTATCTGTTTGTTGGATTGAACTTGGAAACTTCCTCCAACATTTATGATTATTTCCTGAGCTCAAGTGGAATCTAATGAGTCATGTTCATACATT
NZPradTrx021801_C01_E01	NZPradTrx021801_C01_E01_frag_21726_1_100000_1_33	AAGAAAATTTAACAAAATTCGCTACAACCCTTCAGAATATATATTCAACGTTATTTCAACATGCATGATCGCGATTTAAAGTTGATCGATTAATATCATTTTCAAATATATGATCTTATT
NZPradTrx021803_C01_E01	NZPradTrx021803_C01_E01_frag_21728_1_100000_1_68	AAAAATTCACATCAGAGAATAGATATTTTCAACTAATATATGGATGACATGTCTAGTAGAGAAGATAAAACTAAATGAAAATATTTTGTGAACATTGTGTGCACTGATCTTTTTCTTATA
NZPradTrx021818_C01_E01	NZPradTrx021818_C01_E01_frag_21743_1_100000_10_1309	TAAATGAATATGGTAGCTTGGGTCCTGGGAGATGTAGGAAATGAGATGTGTTAGATGGTAAATCATGTGCAAGGTCTGCATGGGATAATGCTTTTTGGTGCATGTAAATATGATCTTGTT
NZPradTrx021839_C01_E01	NZPradTrx021839_C01_E01_frag_21763_1_100000_2_158	TTGTGAACCTTATCTACCCTTGAATGTGTATAACCTGGAACTCCATTATATGTTTCGAGTAGTGGGAAATAGTTTTGTTGTTATGAAGTGCAACCTCTTTGTTATTTTATTCTTACAGTA
NZPradTrx021842_C01_E01	NZPradTrx021842_C01_E01_frag_21766_1_100000_1_7	TCTTTATGAAATTGGAGGTAAATGGAATCACAACATTTATATATTTTTTGACATTGTATAATTGAATCTTATTAACTTGTATTCCTCTGATTCAAATGTATGACAAGATAAGTGACCAAA
NZPradTrx021848_C01_E01	NZPradTrx021848_C01_E01_frag_21773_1_100000_2_142	ATTGATCTGGTATTTACCGGTATTTGGTATCATGTTTGGACTGACTATCTGTTCATTCTAGACTCTAATGTATAAATCATTAGTATTTTTTTTTGAACTTTGAACATTTTAAATGTAGAC
NZPradTrx021859_C01_E01	NZPradTrx021859_C01_E01_frag_21784_1_100000_1_12	AATAAGATGATTCAAGTGTTGATGAAGGAATTCATGGTGCAACATCATACGAGTATCCCATATCATAAACAAATGGCACAATAGGAACATTCTGGAGAATGGTTTGACAAAGATTTGCAA
NZPradTrx021869_C01_E01	NZPradTrx021869_C01_E01_frag_21794_1_100000_1_47	AGGTGGAACTTATGTTTCTTTTTTAGTTCTTTTAGACCAGACTTTCATCTTAGGTGCCAGGTCTGAGGTGTAGTTATTCCATCCAAATTCACATGGGACTTGAACAATCTTAGGAGAATA
NZPradTrx021893_C01_E01	NZPradTrx021893_C01_E01_frag_21818_1_100000_1_42	TTAATCTAATCTAAATTTGATCCTCCCACTTCCCTCTCATTTAATTTTGCCATTATCGATTAACCCAACTCAAATATTTCTTATTAATGTGCACAATCTTTGGTAGTTGGCCTTTTCCTT
NZPradTrx021894_C01_E01	NZPradTrx021894_C01_E01_frag_21819_1_100000_4_559	CAGGAATCCCGCCAAATTTTGTATACTAATCAGGGTCTGTTTACATATTGAACATGAATCTATGCAACGAAATTTTACAGGCCTGTGGTTTTCACAAGAGTACCTGAGAAAATCCAAGCA
NZPradTrx021951_C01_E01	NZPradTrx021951_C01_E01_frag_21880_1_100000_1_71	GTAACACTTGTTAATCTAATAAAGCTTATTTTCTCTTAACCAAAGCCTTTGTTCAGTAATTAATTTCTTTTTAAGCATGATAACCTAGGAGTAATAAAAACCAACCATTTATGCCATGAA
NZPradTrx021957_C01_E01	NZPradTrx021957_C01_E01_frag_21886_1_100000_2_154	AATCACTGTAAAAGGTGTCTTTTTTATTATGTTATTTTCAATTAACGATGATCATTTGGTGGGTCATATAATAAGTTCTATTGCATGATATTTATTTCGGAACTAATCTATTGATAAACA
NZPradTrx022024_C01_E01	NZPradTrx022024_C01_E01_frag_21955_1_100000_2_251	AAATTCATTAAGAGATAATACACGATAAGCAAAAAGTGAAAGGTTCTTTCAGTTAGTAAACTAAGTTTTAAAGTCAGTCTGGAAATTGATATTACATCATCCATTGATTTTCTAGATATT
NZPradTrx022035_C01_E01	NZPradTrx022035_C01_E01_frag_21967_1_100000_8_1250	ATGTAACTTAAGAAATGGATCCACAAAAACTTGGGAAATTGAGGAGAGCATAAATGGGTGAAATAAAGAATAGAAATGAGCTTATTTGACACATTATCGACTATCACCATGCTATTTTTT
NZPradTrx022038_C01_E01	NZPradTrx022038_C01_E01_frag_21971_1_100000_1_57	AAACTAGACATTTTGTTCTCTGACATTGTTCTATTATGGATTTATTTTTTCAAAAACTGTTGATTATCAAAATCTTCACAAATTAGGCATGTATTTGTAAGTTTGGCTTTATTATCTATA
NZPradTrx022039_C01_E02	NZPradTrx022039_C01_E02_region:1089__1391_frag_229755_1_100000_1_90	GATATACTAAAAACCAATGCAATAACAAATCCCTTCACAAGACTAGCTGCCTGGCGCTCTATGATCCCGATGGCCATTGTATCAAATGGGTTTACTCAGCTTTCTCAGCCCAGAAAAGTT
NZPradTrx022049_C01_E01	NZPradTrx022049_C01_E01_frag_21982_1_100000_1_18	ATTTAAGGAATTTTTTATTATCATGGTCTCTTCAAATTTCAGTGGCTATCGTTTACTGTGGTTCCAATTTACATTAAATTTTGTAGAGTATCTTTTGAGCATATAATTGTTGACTTGTTT
NZPradTrx022054_C01_E01	NZPradTrx022054_C01_E01_frag_21987_1_100000_1_89	TTATGTTTCCCTGTAAAATGGAATTACATACCTAAAATCAACTGCCCATTTCGATTTGATTACACCAATCCTTTTCCTGTCAAGCTCTATCCATGATTTAAATACAATACCTTATTTTGA
NZPradTrx022081_C01_E01	NZPradTrx022081_C01_E01_frag_22016_1_100000_1_2	TCTCTTAAATATCTTTCAACCTGCGAAAAAACATAAACCAAAATATATCATGTCTGCTAAGTGAATTCTTACAAATACTTAAAAATGGGGTCGAACAGGGATAGATTGGAAAAGTTCATA
NZPradTrx022082_C01_E01	NZPradTrx022082_C01_E01_frag_22017_1_100000_1_32	TTAATCCATAAATATGGATTCCGATTGCTTTTAGTTTTGCAGACTCTAAGTAATGCACTGAAATATTGGACCTAAAGATATACAACCCGAGGTGCACATTCTGTGTTGTTATGGCAATTT
NZPradTrx022104_C01_E01	NZPradTrx022104_C01_E01_frag_22037_1_100000_1_20	TGTTAAAAACATTTACAGGACACAGTTCAAAACCCAGAGGCTACCAAAAGCGATTTATAAACCCTCACCTCCACCTTTTCACACTAAATGTCATAAACTGGTTCAAAATTCTGATAAAAC
NZPradTrx022105_C01_E01	NZPradTrx022105_C01_E01_frag_22038_1_100000_1_39	TTAATTATAATCTAACTTTCACATCTTAGCTAAAGTGAAAGAAAACACACACACACAAGCTATACAAACTTATTTCAGTGTGCATTACCTTTTAACGTAATCAGAAGTGTGCATTACCTT
NZPradTrx022106_C01_E01	NZPradTrx022106_C01_E01_frag_22039_1_100000_4_481	ACTTTCATGTTGACTGCAAAGGCCAACTATTCTCTTCCAAGTTCCTTCAGTGCGGAAGAGATGCAAAAAAGGTGGGTCTGGACTCTGAACAGCTTCTGGTGAGAGAGGAATGATGTCTTT
NZPradTrx022115_C01_E01	NZPradTrx022115_C01_E01_frag_22047_1_100000_5_560	TGCCAGCATCAACCATCTGGAAATCAAATCAGGTTAAGGAAAACTCTGGTTGGTTTATCACTGAACCATAACCCAACCACATAGGGTTCTGCTCTCACAGTGATCAAGTATTTTCCAAAT
NZPradTrx022144_C01_E01	NZPradTrx022144_C01_E01_frag_22079_1_100000_1_87	ATTGATACTTGTATAAGACAGAAGGTGTAATAACAGAGGAAATGTCCTGCATTGCTCACTGCTGAGCATGAACTTCACATGTTCTAGTTTGGTGGTGGTTTTTGCTGGAGGAAATTTTTA
NZPradTrx022145_C01_E01	NZPradTrx022145_C01_E01_frag_22080_1_100000_2_125	TTCCAACATTAAAGAAAAATATTTTAAATTCAATCAAACTCAAGAATTAGGCAGTTCAAGATCCGTTTCCCAGAGCATTAATTTCTAGGGCATGAATATTTGATTTCAATTACTGCCATA
NZPradTrx022151_C01_E01	NZPradTrx022151_C01_E01_frag_22086_1_100000_2_123	AATAATCAACTGCACTTTTGCTATTTGATAGACTTGTTCAATGGCGTTAATTGTTTCGGGAGCGGCAAGCCATCCCACGGCCCTGAAGACGTCCCTTTGGAATAGAGTTTGGCTGTAGAA
NZPradTrx022161_C01_E01	NZPradTrx022161_C01_E01_frag_22095_1_100000_3_458	AACATGATCCCCACTCTTTAGGAATGGGAGACAATTTCTCTTGTATGCTCAGAACAACCCATTCACTGTCACTTAATTTCCAAGCCATTAGTCTGGACATTATTGCTCTTATGAATTAAA
NZPradTrx022169_C01_E01	NZPradTrx022169_C01_E01_frag_22102_1_100000_2_199	TGAAAAAGAGACAAACCATGAACCATACTCAACTTCTTAAAAAAATATTAGGCTTTGGTTGTTGAGGTGGACAATCCTCTCATGCCAAAGTTGACTATTGATATGTTCACACTTCAAACA
NZPradTrx022175_C01_E01	NZPradTrx022175_C01_E01_frag_22110_1_100000_1_87	TGAAATCATACATAATGATTTACAAAGGAAAGCTTATATCAGGAGCAGAAATTAATTATATGGATTCCTATCAAACTTGATTCAGATGCTACATACCAACAGCTATATATTGTTCAATTA
NZPradTrx022178_C01_E01	NZPradTrx022178_C01_E01_frag_22113_1_100000_1_71	ATTGAACCAGATCAGAGGAGGAACGCTCCCAGCTTTAGGAAGAGACGAAGAACTTGAACCAGAATCGCTGCAAATTTTTGAAACTGCTAACCCTTGCTCCTGAAAAGTATCGCTGATAAT
NZPradTrx022181_C01_E01	NZPradTrx022181_C01_E01_frag_22116_1_100000_2_189	CCATCCCTTACCTCCCTGATAAAGTCAAGACTAGCAACAAATCAAAAGCACTGTGTTTTTTTATGTGGCCATATCTCGTAATGCTTCATTGCAGTAATGGAAAATCAGGAAGCAACGAAC
NZPradTrx022190_C01_E01	NZPradTrx022190_C01_E01_frag_22125_1_100000_4_438	GTCTCTTGCAGGAAAACAGGGAGGTCTAATCCTCGGCTTCCGGGCACAAGCTCCCTCAAGGTCTGCACACGAGAAGCTACAGTGCTTCTTGCTGGTTCGCTGCCATGTGACCGTACGGTA
NZPradTrx022193_C01_E01	NZPradTrx022193_C01_E01_frag_22128_1_100000_2_211	TTGAAATAGAGTATTGGACGAGAAGATCTGGAGACAGAGATTTTGATAGGACCACTGTCAATAGAAATAGGCTTCTGCCTGCAACGAACACTGACAAACGCAGGTAAGTTATAATCGACA
NZPradTrx022203_C01_E01	NZPradTrx022203_C01_E01_frag_22138_1_100000_1_89	AATAAAGATCTGGCACTATAATAATTGCTGTAAACAATACCTACAATTATAAAACTTCAAAATAGACAATTTTTTGGGTTGTGTAAGATTTGGTGTAAAGCTACATTTAATGTTTATATT
NZPradTrx022219_C01_E01	NZPradTrx022219_C01_E01_frag_22153_1_100000_1_0	TATTTCTATTTATTGCAACTAAGTATTGTCCTTCCAGGTGTGGAAGTTATGGCCATTAAAATTTTCAAGGGAGACGAGAGTTTCTGTTTACACATTTTCTGCTGCATCAACTATAACTAA
NZPradTrx022238_C01_E01	NZPradTrx022238_C01_E01_frag_22171_1_100000_1_69	TGATGCTGTTTCGGCAAATGCAAGCTGCAGGGATGGCAGCTGACCCAGTCACGGTGGTGAGCATTCTATCCGCAATTTCACATCTAGATGCGTTGCAACAAGGTAAGTGCATTCATGGTT
NZPradTrx022240_C01_E01	NZPradTrx022240_C01_E01_frag_22174_1_100000_2_135	AAATTTTGCAGAGATGCAATCTATCATATGAAAACAGAAAGACTTACATGCTTTTTCAATGACTATAGAGAAATAAAGCACCAAAAGTTTACAACTACTGATGATCTCACACTAAAAATA
NZPradTrx022281_C01_E01	NZPradTrx022281_C01_E01_frag_22217_1_100000_1_25	TAAAATGGCATCGTAAAAGTTCAGTAGATGCAGAAAGATGACGACTTAACTTGTGAACACATAACACCACCCTTTAAGGCCTCATAACAGCTCAATTTTCCAAGTTACTATAACTATTTT
NZPradTrx022282_C01_E01	NZPradTrx022282_C01_E01_frag_22218_1_100000_1_71	TTGCTATCAATACTGTGCTGACATTCATGACCAATTCACTGGATTTTGAAAATGGCACAAGGAATCTAATTCCTTTCACTGCATCCCAAACTCTCAGGTGCTTGAGAAAAAATGACTAAT
NZPradTrx022291_C01_E01	NZPradTrx022291_C01_E01_frag_22228_1_100000_5_656	AAGAATACTGGAGAACCATGTTTTAAAGTTTTTGATGGTGAAGTGCTGTGTGTAGGGAAGTTTTACCATGTGATTTGAGGATTTCCTATGGGTAAAATTTTAAAAGAAAAAGAGAGAAAA
NZPradTrx022293_C01_E01	NZPradTrx022293_C01_E01_frag_22230_1_100000_4_451	CCCAACCAACCAATGGAATCATCTTTGGTGGATGACAGAGACCGCTCCTAAAGTAGTCAAACGCCATGAATTCTAATGGGACACGCGGCATGCCTAGATATTGAATATCATAATTGTCCT
NZPradTrx022305_C01_E01	NZPradTrx022305_C01_E01_frag_22240_1_100000_1_2	GAAGAGAATGTTTCTTTCAGAGTAGTGTCGTGCTTTATCTTTTAACCGCAAACCAAAGGGAGAGGCTATTGAATTTCCACGGCACATCAAAATCTAGTTTGGGTCTTAAAGTCTCTAACA
NZPradTrx022307_C01_E01	NZPradTrx022307_C01_E01_frag_22242_1_100000_2_302	TCATGCCTACCACTAGACTACACACCCCTGGGCAGCAATTGTTTATTGCATTAAAACATATGAAGAATTTTGGGGTTTTACACTGTGACATAGAGCCTGATAACATGCAGGTATTCTTTT
NZPradTrx022321_C01_E01	NZPradTrx022321_C01_E01_frag_22254_1_100000_2_224	AAAATAAATAGAAGGCACAAAACACAATATTGTGCCTAGGTCAGCAGGAGCTGGGCAAGAACTCGCATCATCTTTACCAGCACTAATAAACTGCAAAGGTTTATTGTTTCATAAACAGAA
NZPradTrx022324_C01_E01	NZPradTrx022324_C01_E01_frag_22257_1_100000_1_2	TCCACACATTAAAGCAAGGCTGTAAGAATCAGATCAATATTTGTACCATTAGACTATTAGAAACTGTGTTGAAATGTCTTATTGTCAAGGTTTTGTCCTTTTAACAAACCAATAAATATT
NZPradTrx022325_C01_E01	NZPradTrx022325_C01_E01_frag_22258_1_100000_2_151	TTTTATGAACCTTGAGAGAAACCCATTTGTGTATGAAATTCAGAGAGATCTCGTTGAGTTTGATGAGGAATTTAGAGAGATTTCGGTGGGTTTGATTAGGGATTTGAATTTTAAATTTTA
NZPradTrx022328_C01_E01	NZPradTrx022328_C01_E01_frag_22261_1_100000_3_358	TGGAAATACATATTTCCCTAGAAACTAGTGGTAATCGTTTATTTCTCGCTGTTTTGAACAAAGGGAATTGCAATGGATAATTAAGGATTCAAGCTTATATCGATCATAGTTTCTATAGAA
NZPradTrx022329_C01_E01	NZPradTrx022329_C01_E01_frag_22262_1_100000_1_16	TTTGATGGACAAATTTCAAATTATGCTACAGCATTGGTTGGTTGATTTATTAGATATCTTGAAGGTGGGCTGTAAGCACGAGTGATTTTCAAATATTTACTGCCAAGTAATTCTTTGAAT
NZPradTrx022373_C01_E01	NZPradTrx022373_C01_E01_frag_22305_1_100000_1_0	AAGGTAAGATACTTCATTATATTTTGAGTCCTTCTCCTGCAGTGGCCAGTTTCTTGTATAATTTTCCCAATATCCTCGTCCACCTTGGAATCTGCGGTGCCTCTTCTTTCCAGCCTGGCC
NZPradTrx022374_C01_E01	NZPradTrx022374_C01_E01_frag_22306_1_100000_1_44	ATTTATCATAACGTCATCAATGATTTGTAAAGGACACATATCTTGCAAAGATCAAATGTTGTATCTACAAAATCTTGATGTCTTAATATGCTCATGTCCTCAACATTGGTTACCATAGTA
NZPradTrx022384_C01_E01	NZPradTrx022384_C01_E01_frag_22316_1_100000_1_55	AGTTTCAATTGTAATCGTCTGCGATAAACAACAAATGGATTTACTGGTTGCGCTCAAATGTAAGCCACTTGACAATTTGAGAAGATTAGCCATAGAAACATAGCTCAAGGCTACAAAGTT
NZPradTrx022392_C01_E02	NZPradTrx022392_C01_E02_region:114__466_frag_229778_1_100000_1_23	TTTCCAAAATCTGTGACGTAAATAGATGATAGCTCTGTGCTTATATTGTTTGGAAAGTCGCATTCGATTATGATGATTAGCGCATTTCATTTGATGATCAATTCTTCCTTATTTTCGGTA
NZPradTrx022394_C01_E01	NZPradTrx022394_C01_E01_frag_22326_1_100000_3_316	ACTAATAAGCCATGTTTGCATTTACGGTCCAGTGAGATACACTACAGGGACAAGTAGTGTACAGTAAGTTACTTTAGCACAAAGAGGCGGTTTCAGTCTTATTGTTACGTCTTGTCATCA
NZPradTrx022417_C01_E01	NZPradTrx022417_C01_E01_frag_22349_1_100000_2_195	ATGTTCTGTCTTATCTGCGAGTTAATATATCTTTATTGGTATACAAAAAAGGTGAAATGAGAAACAAGTGAACTGCCTGGTATGGTTCAGGACTATCTTTAAGTACAATGTTTAGCATAT
NZPradTrx022442_C01_E01	NZPradTrx022442_C01_E01_frag_22372_1_100000_2_127	AATCTCCCTAGAATGGTTGACAAAATATGTAGCAATATGTAAAAGACCAATAATATACTAATTATAACTTCCTTGCAATTTCAATCACATTTACATCATGGTTCATATGAATTCTTATAA
NZPradTrx022449_C01_E02	NZPradTrx022449_C01_E02_region:100__403_frag_229782_1_100000_1_27	ACAAACGTTTGAATGAAATTCTAATGCGAATTGTGGGGCGATTTTGGTCTGCCCAACATGTTTTGATGGGGGATTCAGATTTCTATCTTTGAGAGAAAAAAGTTGAATAGAATTAGGTTA
NZPradTrx022458_C01_E01	NZPradTrx022458_C01_E01_frag_22387_1_100000_3_260	GCCTTTGATCGCTCTCCGGGTTATGGTAAGGCGGGTCCTAGTCCAGCCTTCAAGGACTCATCCCTACCGGTAAGGTCTCCCTGTCGCTCTCCATGTCGAGAGAAGCACAATCCGCTACGA
NZPradTrx022477_C01_E01	NZPradTrx022477_C01_E01_frag_22406_1_100000_1_73	GTTTTCAAGCAACACTTGTGTTTATAAAAACCTGTAAGCTTCCTAAACTGGACCCTCCAATGTAACACAGACGTTTCCGACAATTAGGGTTTACGACAATTAGAGTTAGCAAATATAGTT
NZPradTrx022481_C01_E01	NZPradTrx022481_C01_E01_frag_22409_1_100000_1_15	AATATGAAAGTAATTTTCTCACCAAATTTCATTGAGCAATAAATTAAGTGCTAACTTTTATATTCAAAAGTGCAAAAATCTCTTATTCGAAACCATCTGTTGACTTCCATTAGATGAGTT
NZPradTrx022481_C01_E01	NZPradTrx022481_C01_E01_frag_22409_1_100000_2_145	AAATGAAAATCAGTTGTGTTTCAAACTTACAACAAGGAAAACACTATTGTTTCTTTCTTTGGCATTTATATATACTTCTACGTCTCTTGTCTGTCTTATTATTGCTGTAATGAGATAGAA
NZPradTrx022481_C01_E01	NZPradTrx022481_C01_E01_frag_22409_1_100000_3_291	TTTAAGAAAAACTAAGACGTATTTTAGGCATACATCTGAAACTGTATCTTCCTTATAATGAGTTATTTATAAAGAAAATATTACATCAAAACACTTGATCTCAACATTTCATTTTGTCTT
NZPradTrx022481_C01_E01	NZPradTrx022481_C01_E01_frag_22409_1_100000_4_484	AAAATTTTTGGGTAGTTTCACCTGGCCAATATTACAAGAAAAGAAACATATTTCTTTTCCTCTCGTTTCCCCTGAACATTGGTGAAATACTCACATCTATAACTAACTGAAAGTTTGTTT
NZPradTrx022486_C01_E01	NZPradTrx022486_C01_E01_frag_22414_1_100000_1_106	TCAGTATATTGCCTGTTGAGATATAGCAATGAAAAAGGTAGAATGTACAGGGTAACATAGCTACACTATATGCAAAATTTATTCCAATAGAATTTAGAACAAATATGTTTAAGACTTATA
NZPradTrx022494_C01_E01	NZPradTrx022494_C01_E01_frag_22422_1_100000_1_1	ATTAATAAGAAATCAGAGTGATCATGATCAAGCAAAGAGGATGGTGGTGTGTTAGGGCGCCAACCAAAGTTCAATTCTCGAAAGATGAGATTCTAGTGGTTGGAGAAAGGTGTGAGTTCT
NZPradTrx022505_C01_E01	NZPradTrx022505_C01_E01_frag_22433_1_100000_1_78	TTTGATTTTTACGTTTTTATTGGTGGTGTTTTTTTGACAAAGGATGTGTTTCATCTTCTTGGGAATGGATCCATCACATGTCAAATTGTTTCCGTTTGCAGGAAGCAGTTCTGATGCAGT
NZPradTrx022507_C01_E01	NZPradTrx022507_C01_E01_frag_22435_1_100000_2_163	AATACCAATATTGATGTTATGCACAAAGAGACTATGTGATGCCATGTGACTATACCACTATGCCAAAGACCATACAATACTATGTGATTCCAAGGGATTATACCACTATGCATTATATGT
NZPradTrx022528_C01_E01	NZPradTrx022528_C01_E01_frag_22456_1_100000_1_0	ATTGCTGAAGCAAGAAGGAGGCTCAATTGTTGGAGAGGTCAATTTGCCAAGTGTAATTCGTGAATACGCAAAGGTTGACCAAGGACAAGGTACATGGGCCAATTTACTAGTGAGATGTGG
NZPradTrx022536_C01_E01	NZPradTrx022536_C01_E01_frag_22464_1_100000_4_526	ATAAAATATTTAGCAAAAAATTGGGATTTTAATTTTTCTCTTCTTTTCATGAAAGAACTGTGAGTTGATTAGGAAAGCTTCAACGCAAATGAATGAATGACCATTTTTGTCATTTTGTTA
NZPradTrx022560_C01_E01	NZPradTrx022560_C01_E01_frag_22488_1_100000_1_16	TTCCCATCTGTACAATGCACATTACCATGAAATATATATATCAACTTCCAAATTTGAAGAGAAAACTTTGAAATCATTGTACCAGTTCTCGATTGAATGTTTATGAATAGGCGGAAAATA
NZPradTrx022562_C01_E01	NZPradTrx022562_C01_E01_frag_22490_1_100000_1_85	ATCAGACAAAGGAATAGGAGTTAACTTGAACGAGACTTCAAGAAGTTATCCTTAGAGAGTCCTCTGTATGTAGGCCTGTGAATGATAGAAATGCATTCTTCCATAACCTTCAACAGAGAA
NZPradTrx022571_C01_E01	NZPradTrx022571_C01_E01_frag_22499_1_100000_2_129	AGCAAGGACTAACACAGCCAGTCAAGAGGCCACTTGGAGAACTCATCTGCTCATTGCGATCATCTACACTTGTCACTTGTAGATTGACTTCACATTGGGATTTTCTTCTGATATAAATAA
NZPradTrx022574_C01_E01	NZPradTrx022574_C01_E01_frag_22502_1_100000_1_102	TATTACTAAATGGCAATGACTGCGAAAACGTTCCCACAATATCTTGCATCTTTTGGCCTGAAACTGTTGTTGCTACTGTTGTTGGATCATCAATTGTTCACTTCACTTTTGCTATTGGCT
NZPradTrx022576_C01_E01	NZPradTrx022576_C01_E01_frag_22504_1_100000_5_782	AACTTTTCCAATGGGAAATATTCTCCAATCTAGCCATTAGAAGTGACATTTCAAACTAGTATTGATCTCCCATTTGACTAAGTGAATTCTTCCAAATACATGGTGAGAAATTTCTTAATT
NZPradTrx022576_C01_E01	NZPradTrx022576_C01_E01_frag_22504_1_100000_7_1109	TAGATATTTCATCTGGCATTTTTTCACATAGGAAACATGGAATTTTTGTCAGCGTACACAAGCATGCATGTGTGTGCAGACATACACATCATTGGAAAATATAACTTAAGATATTGCATA
NZPradTrx022592_C01_E02	NZPradTrx022592_C01_E02_region:102__223_frag_229787_1_100000_1_1	TTTAACTTTTCAGTATTTCTGTTGGCCTAGCTTCTCTTGTAGTCTATGATAACTTTTATAAGTTTTAGATATCACTTTTTTCAAACTGTTATCCCACAAGGGTGAGTAATACTTCTTAAA
NZPradTrx022609_C01_E01	NZPradTrx022609_C01_E01_frag_22536_1_100000_2_149	ATTTCATTGGGGATTTGTGAACACAAAATGCAAGACAAGAAAATAGGTACAAGTTAGTCTATTTTTTCTAATGTCTCCTTTATAACCGTATGGCATATTTTTGTTATTGATTTTTCAACA
NZPradTrx022635_C01_E01	NZPradTrx022635_C01_E01_frag_22562_1_100000_1_16	AATAGCATAATTAAATTAACTCAAGGTAAAAATAAAGTTGTTGCTTTGAATGAAAATGACATTATGTATATGTTTATGGGGAATAATAGAAGCAAAATCACTTTCCGATAATCTTGATTT
NZPradTrx022649_C01_E01	NZPradTrx022649_C01_E01_frag_22576_1_100000_1_51	ATTAGCCATATGGAAGAAGCTTGTTTTTAACTTAACTTACTGCTTCCCTTTTGTTTCTTTAAGGTGAAGAACCATGTGCTAGCTAGCGATATGCCATTATGGATAATATTTGCTTCTGTT
NZPradTrx022656_C01_E01	NZPradTrx022656_C01_E01_region:1__147_frag_229788_1_100000_1_26	TCGTTAACGGGATATTTGTGCTGCCGTCAGTATAGGATTGCAGAGCGTTGCCCGTTTGGCAGGAATCGTAGTCTGACTTACCTACTTCGAGCACGCTGTGAAGCGATGAATACTGAAAAT
NZPradTrx022656_C02_E03	NZPradTrx022656_C02_E03_frag_22583_1_100000_3_354	CGTGAATGGGGAGGCCGAGCCTGTGGTGGGAGATCCACCATTGGTAGCAGCAGACTGCACATCAATGGCCATCTTCATACCGCCGGAACAGTGACCCGGCGTTCCGCATATGAAGTACAT
NZPradTrx022657_C02_E03	NZPradTrx022657_C01_E01_region:1__752_frag_229790_1_100000_1_1	ATTTTCTCAGTAATCAAGAAAAATCGTATACATATAACAAGTCGACTGTAATGAACTTTTACATATACTCTAGAATGGACTGTAATGAAACAAATCATATCCCAAGATAACAAGAGTGAA
NZPradTrx022657_C02_E04	NZPradTrx022657_C01_E02_region:752__1199_frag_229791_1_100000_3_316	AAGAGCAAATGACAAGCCAGGTGTAAAGACCAGATGTAATATGTAGCTGGTGTGAAGTTATGTGTGACTGTAAAAGACTTAACGTGGAGTAATTGGAGCTGACAGTGAACAAGGGAAAAG
NZPradTrx022665_C01_E01	NZPradTrx022665_C01_E01_frag_22591_1_100000_2_197	AAACTCTAAAGTTGATTAGATGATAAAACAGAGACTATTTTCTATTAGAAAAGGGCTTTAAAAACCATTGTTCGGGAGCATCTAGTGGATCTGATTGTCCAATGGTTGGCTGCGTTCCAA
NZPradTrx022666_C01_E01	NZPradTrx022666_C01_E01_region:1__125_frag_229794_1_100000_1_5	GTTGCAGGGTACCCATCTGAAACAAAATTACAGAACACATTTTGAAATCATGCCCTAAAATTTTCAATACAAAGAGTTGTGTGTTTACAATCTGGTTGGGAAATATCTTTAAGAAGGATT
NZPradTrx022708_C01_E01	NZPradTrx022708_C01_E01_frag_22632_1_100000_1_118	TATTATTCAAATTGCGCATTTATAAAATAAACTAGTAGAATGGAAATTATCCTATAAAATAAGCTAGTAAAATGGAAATTATCCTATAAATTCTAACCTAGATGCAATTCATATCTAAAT
NZPradTrx022711_C01_E01	NZPradTrx022711_C01_E01_frag_22635_1_100000_1_29	AAATTGCCTATCCCTCTGTTGAATTCTGTACCTATTCTACCTATTCTTCTTATTCCTTCGCTCAGGATACCATATTTCTTCCAGACAAAGACATAAAAGAGCTCTGCTAGCAATACAAGA
NZPradTrx022790_C01_E01	NZPradTrx022790_C01_E01_frag_22714_1_100000_1_102	AATAATTCTGTGCAAAAAGGATTTGATCATTTGTATTAGAACCAGCAAAAGAGCTCTCTTATCTTTGCAGCTCATCAAGAAGGAAGAGAAAACGTTGTTCTTGCAATTCTGTGGCAGGTA
NZPradTrx022797_C01_E01	NZPradTrx022797_C01_E01_frag_22721_1_100000_1_77	TAAAAAATGTAAGGAACTGGATCTCAAAATATGAAAAATATCAATGGCATTGCAAGCTGGAATGTTGATCAACACCGTAAGTACAAGTATGTTTCCAAAGAATTAGACTCCCTATAATCA
NZPradTrx022818_C01_E01	NZPradTrx022818_C01_E01_frag_22742_1_100000_1_17	ATACGAAGGTGTAGAGCCCAAATACGTGCATTTATGGATTGACACAAAGTGGGGACATCAGCACCATAGGCCTTTGCATGTTGCCTAGTACTTTCTAAACCAACCCTCCTTTTATGATAT
NZPradTrx022821_C01_E01	NZPradTrx022821_C01_E01_frag_22745_1_100000_3_247	TATATCAGGATCCTTATCATAGTATCATCCTTTGATTCTTTTCCTCTCTTCTAGCCTTTGCCTCTACCTCAATATTCTTGCCTAATCTGAGCCTCAAATTATGGTAGAAAAAGCTTAACA
NZPradTrx022887_C01_E01	NZPradTrx022887_C01_E01_frag_22812_1_100000_4_409	TCTTAAGAAGCCTTGACCAGGCAATTATACACTCAATGTTGTCAACTTTTTGAAGAAATTGATGAAGACGTTTTACAAAGATGCAAAATATTTCAATTGGAGATTTTTAGGAACATAAAT
NZPradTrx022895_C01_E01	NZPradTrx022895_C01_E01_frag_22820_1_100000_2_120	GCTAAAGATGACTCTTGCATCAAAGAAACTGTTGGAGTCCATGCCCCTGACATCTCCACATCTTGTTGCCTGTTCTTATTTTTTGGATTTGATCAACAATGATTCCACAATTGCTTCCAA
NZPradTrx022942_C01_E01	NZPradTrx022942_C01_E01_frag_22866_1_100000_1_21	TATTTGCATTATTTCTACAGATGTAATAGCACATACACAAAGGGCATTGACATCTTTCATTGATTAGGATAGATTCTACAAGGAACATATTTTAACGCAATTAATTAGCTTTCTGAAAAT
NZPradTrx022944_C01_E01	NZPradTrx022944_C01_E01_frag_22868_1_100000_1_80	AATATCAGAGAGGGGACGTGAAACTGTAGATTTTCTGCATGTTTTTTGACCTGCATTTGTTGCCTCAAAATCTGGAAATGGAGGAATGTGCAAACTCTGCAAATTGTACTAAATCCCCAT
NZPradTrx022965_C01_E01	NZPradTrx022965_C01_E01_frag_22889_1_100000_1_71	TAATGTACAAGACTGATGATATAAATTGACATTGAAATTGAATGAGTCAATCAAACCTTGGAAACTAAACTGTTTTACATCAACAACTATAATTGTATAACTGTTCTACTTTTTGGACTT
NZPradTrx022970_C01_E01	NZPradTrx022970_C01_E01_frag_22894_1_100000_1_32	ATATTTAATTAAAATAGTGCCTATTTCCTGTCACAAAATATTTGCATCCCTGGACTATCATATCTGTAGCATTGCATATTGCAACCATACTACTGGCATAAGTTAAACTAATAAAAATTT
NZPradTrx022975_C01_E01	NZPradTrx022975_C01_E01_frag_22899_1_100000_2_246	TGCAGCATCATCTATAACCAGTTAAAGACCCAGAATACAAGATGAATCGCATCTTTAAAATCAGCATAAAAAGGCATTTCGCATAGCCTGTAATGATAATCCTCTGTTAAAGACATGAAA
NZPradTrx023037_C01_E01	NZPradTrx023037_C01_E01_frag_22961_1_100000_1_67	AAATTTTAATTAGTTATCAGGAACTACAAAATGCCACATAAGGTATCAGCCATGCTGCATACTGAAATAAATTTTGAATTTCATCCCTTGGTGTTATAAATTCAAAACATTTATATTGAA
NZPradTrx023038_C01_E01	NZPradTrx023038_C01_E01_frag_22962_1_100000_1_74	AATGTAGAGATGCGAGTCCATAATTGTAATCCTTAGAACTATAATTGAACCTCAAAGATACAATAGATATGAGTCCTTGTGTGTGTCATGAGCTATACATTTTACCTTATTATATAGTCA
NZPradTrx023045_C01_E01	NZPradTrx023045_C01_E01_frag_22969_1_100000_1_24	AAAGAAAGAAGGTATAGGAATTAAAGTCTAGCAATCGTTACGGAATAAATAGTTTGACCAAAGTAGAAGGGAATTCTGGGTTAAAGTTGAATTATTATTCTAGTTGTGAAATAGTATAGA
NZPradTrx023053_C01_E01	NZPradTrx023053_C01_E01_frag_22978_1_100000_2_127	AGAGCAAGCCCAGGTGAGGAACTTTCCACAAGTTTTCAGCAGTGGGCACCCTGCTTCGGACAGCGACAGAGCAACAGCAACATTCTCAAATTTGTCGGGACTCAGCACCCTGCTTCAGAA
NZPradTrx023066_C01_E01	NZPradTrx023066_C01_E01_frag_22991_1_100000_1_18	TTTCAAACGTCGCTTTCTTCAGTTCTGTGTGACTACTTAAGGGCCGCAAAAGAATCATAAGGAATAGACGTGTAAGAATGATGCTTTGTGGAGGAAATTGTGCACCATATTTATATTAGT
NZPradTrx023069_C01_E01	NZPradTrx023069_C01_E01_frag_22994_1_100000_1_39	ATTAGTGATTTATATAAGGAATGATCTTCCCATAGTTGACAGTAGATACCAATAATCCCTTTTGTGTTGCCCCCTAACAACCACCAGATAAATTCTGGGGAACACTATTTAACTATATTT
NZPradTrx023127_C01_E01	NZPradTrx023127_C01_E01_frag_23050_1_100000_1_90	AATGTCACTATACCCAAATCAAAGCCATAAAATAAGCATGCCAAAAATAAGAAGAAAATAGAGTTGCGTAGCTATCATAAGCAAAGTATGTACCAATGAATTCACAATACTAGTTTTCTT
NZPradTrx023128_C01_E01	NZPradTrx023128_C01_E01_frag_23051_1_100000_1_148	GATCGAAGAGATCCTGATGGACGGGCAGGAGAAAATCCAAACGATTCAGCTCTTCAGCAGAAGGTATGGCCTCACATCCCTCACGCACCCACCTGAATATCAATTCCCAAATTATAGTCA
NZPradTrx023150_C01_E01	NZPradTrx023150_C01_E01_frag_23073_1_100000_2_239	TGGTAATCCTAGCTATCAAATTTATTTGGAAACAAGAGCTCTGCTGGATCAATTAATTTGCTATTCCAAAGTTGTTCAAAAATCTCTGAAAGTTGTAAATGCAAATGCAGTTTGTAGTAA
NZPradTrx023157_C01_E01	NZPradTrx023157_C01_E01_frag_23080_1_100000_2_175	ATTGCCCTTTCTTGCAGAGACCATCAATAAACAAATTGTATGTGACAACTGTCGGACAAATGTTTTTGTTGCGCATTTCAGAGAAGAGCTTTTTGGCCTTGTCCAACTTGCCTCCCTTAC
NZPradTrx023159_C01_E01	NZPradTrx023159_C01_E01_frag_23082_1_100000_1_48	TCTTTTTTGCTCATTTGACAAAATGTAACCCTGGTGCTATATCCCACTAATGCACTAAGGTCCTCGTGACACTTCTGTGAACTTCTGAATTTACCATAAGTCTCTGAACCCTAAAATTAA
NZPradTrx023163_C01_E01	NZPradTrx023163_C01_E01_frag_23086_1_100000_1_2	ACACATAAATTAAAAAAGTCATACTAAAAGGTAATAAGATTCACAGCCAGTGAAAGCCAATAGGGAAGATTTCAATGGTTAACTCATTGCCTTTCCAACCGTGTTGCAATCCCAAAGAGT
NZPradTrx023166_C01_E01	NZPradTrx023166_C01_E01_frag_23089_1_100000_1_108	AACCTACTTACTTTAGTGGCATAAATACATTACTCAAGCTTCATTTACATCATGATTTTTGGTCATTGATATTATTAGCTCTCTTAGTAAAGGGTTGAAGACTATAAGTACCCATATCTA
NZPradTrx023170_C01_E01	NZPradTrx023170_C01_E01_frag_23093_1_100000_1_113	CTTGCAAAAATCCGGTATCAGACAAACCATAACAGCAAAGGAAAACAGGAACGCAAAATGACAGTTTCCTTGAAATTGATGTCCGAGTTATACAATGGCAAACATCATGAATATCAAAAA
NZPradTrx023187_C01_E01	NZPradTrx023187_C01_E01_frag_23110_1_100000_1_81	CTTTGTATTAATGCGATGGCAGTCTGAGTATGTTTCAGATCCAAATGGATCGTTTTGATCTGAGTTTGAATAACTACATGTGTATGAAGAGTCCAATTTGCTGTGTGAGTTATGAGCTAT
NZPradTrx023195_C01_E01	NZPradTrx023195_C01_E01_frag_23118_1_100000_2_206	TTGCATATATAGTTGTTGTAGCTTCTGCCATAATTTGAGTGGTAATCTGATGCATAAATTCCATCATTCGATTAGTAAATTGGTAATTTGAAGCCCAATATCGAATTTCAGGAATAAGAT
NZPradTrx023228_C01_E01	NZPradTrx023228_C01_E01_frag_23152_1_100000_1_71	GAATTGTTGCAACTGTATATGAGTTCCAGAAAAGGTATGATAATTGACACAAAACACCTTTTTGTTGAAGAACCGAGATCCAAGCATGTGATCCAAGATGGTGAAAATTAATATAAGTAA
NZPradTrx023245_C01_E01	NZPradTrx023245_C01_E01_frag_23169_1_100000_1_18	AACTCTTTCCATTCTATCAAGGTTCTAGTCGATCTTTTGTTGATCCTCCCACATATATCGTGAGTGACTTCATACATGCATGATGCGAAGCATGGAAAACCATAGAGCTAGTGAAAAATT
NZPradTrx023315_C01_E01	NZPradTrx023315_C01_E01_frag_23238_1_100000_1_90	AAGGGATTGGTAGTAGATTTGGGTTCCTAAAGGACTAGGCAGATTTTTTAGATTAGATCTAGTAAAGATGACTGCAGTGGGTCTTTGGTTTGAAGACAAGTTGGACGGAGCCTCAAATTT
NZPradTrx023334_C01_E01	NZPradTrx023334_C01_E01_frag_23257_1_100000_1_6	TGAAAATGATACTAGAGTGGAACAAAAAGACGCAAGATATACAAGACTGAACAATTCACCACATAATGATATTCAGGCTAGAATAAACCATGATGTGGGCACCAAAGACAAACCTTAAGA
NZPradTrx023341_C01_E01	NZPradTrx023341_C01_E01_frag_23264_1_100000_2_164	TTTAGTTAAAATATATCAGTGACTACCAGTTTGATCAAGTAGATTTAATGTTTTGAATATATCGATTTAACAAATAAAACTAAATTGACATGTAGTCTGCATCATCCAGTGCTTATAATT
NZPradTrx023360_C01_E01	NZPradTrx023360_C01_E01_frag_23284_1_100000_3_272	AATTTGACTCGAGCAGACTAGGTCTTCATACCTCTAAACCATAGAGAATTGTAGATCTCATAATGTTGTCCATTGCACCCAGCTTAGATGATATTAGTAGAAATATTTTGAAAGCATTAG
NZPradTrx023362_C01_E01	NZPradTrx023362_C01_E01_frag_23286_1_100000_1_11	AGAGATGATAATAGATTAGGATCGGGTCCAAGGTTTTAAGGAGCGGGCGTTAACATCGATCTCACTCTTGATTGACATGGGCATGGAGGCGATTATGGGGAGAAAGAAAATGCTTTTCCT
NZPradTrx023410_C01_E01	NZPradTrx023410_C01_E01_frag_23334_1_100000_2_137	TTAGATTTATCACCGTAAAGCTTCTGCAATCCACTCGGCCAGCCTAAATTTTGTTCTCTCAAAACCAGTAGTGTTTTACCGTAAAGCTTCTGCAATCCAATAGAATAAAGCCTATATTTT
NZPradTrx023443_C01_E01	NZPradTrx023443_C01_E01_frag_23366_1_100000_1_27	ATATTTGCAATTCACAACGTTAGTGTTTGATGAAATTCTACAGCACTCATCAAATTCTGGAGGTTAGTGACACCTTCCTTCACACACACAAGCAGCAATACACTAGTTAAAGTTTAAACT
NZPradTrx023468_C01_E01	NZPradTrx023468_C01_E01_frag_23390_1_100000_1_55	GAAGATTCTCTTCTTCCATGAAGACAAGTAACTGTCTGTGCAGGACTTCATTCGTAATAGTCTCCATACAATATGGCATCTCCTTTATAGGCTTCCTCAGCTTTCTCCTTCTCTGAACTT
NZPradTrx023477_C01_E01	NZPradTrx023477_C01_E01_frag_23399_1_100000_1_102	TGTCGTTTTTGGTCTAACTGAAATTCAAAACGCCATTGCACAAAATGGATACAGGAGGGAATGTTTCACTGGCGTTTTGAAGGCAATTTCAAATCCAGTTCTCAAACGTCGAAGAGTGTT
NZPradTrx023496_C01_E01	NZPradTrx023496_C01_E01_frag_23418_1_100000_2_135	TGTGTATACCTTACATGGCAGTGGAGGCCCAGATAGACATGTCTCATATGATAGTCAGTTACCAGTGGGGAAAAGTGGAAAAATGTGGAAAGCCCAGCAGGGAATGACATAAGTAGTATT
NZPradTrx023507_C01_E01	NZPradTrx023507_C01_E01_frag_23429_1_100000_2_218	AATTTATAGTAAAACATAACAAAGGCAACTATGATTGAAATGGAAAAGATCCCAATATGAGACAACATGAGTGATTTCATGATTATTTCCAAAACATTATAGATGCAAAAGAACAAAATA
NZPradTrx023508_C01_E01	NZPradTrx023508_C01_E01_frag_23430_1_100000_1_33	AGAGAATATGTAGATAGAGTGCGGACCATAAACAAAAGTTTGTTAGAGAAAAACAGGCCTTAGGAATATACGATCCATTGTCCATATTACAGAATGTAGTGCGAGCTATCCAATAAGAAT
NZPradTrx023525_C01_E01	NZPradTrx023525_C01_E01_frag_23447_1_100000_1_21	TGAATTTTATCAATAATAAAAAGGGCCTGTGCACTCTATATGTAGATAAAATGAGTAAAAGTCCAAAAATTTAGACTTAGTCTTGATTGAATTAGAACATCAAATTTGAGATTTAGAGTT
NZPradTrx023529_C01_E01	NZPradTrx023529_C01_E01_frag_23451_1_100000_2_220	GCAAATACCAGTTCTTCATATGCTTATGAATATCCATACGATGCGCGCTCTCTATTTAGGCAATGTGCTCATTTGAAGGATGTCAAAGATGTGCATGTCCAAGTCATTAAAACTAAAATT
NZPradTrx023539_C01_E01	NZPradTrx023539_C01_E01_frag_23462_1_100000_1_63	AAATTTTCATATCTAGCACGTACAGGTGTTTGTGCTTGTTAGCTTATCTTGTTAACAGTAGTTAGAATAGTCAAGTGGATTTATGTTGCAATGAAGCATGGAAACGAATAATTGCATTTG
NZPradTrx023549_C01_E01	NZPradTrx023549_C01_E01_frag_23472_1_100000_1_40	TTTACTAAGTTCTTTCATCTGTTACGTGGGCCTCTCTCAGTTGCTGCAGTTGTTTTGTTGGACTATTCACCATCGTGTATATTAGAGCACCAGAGTGCACGAGGTTATATGTGTAGTTTT
NZPradTrx023553_C01_E01	NZPradTrx023553_C01_E01_frag_23476_1_100000_1_90	ATTGTAAAAGATGTAATGCTTGACATAAAACCTAAGTAAGTGAATTTGTAGGAGGAATATCTATCATTTATCATACATTTCCGTCATTCAAATTGAATAAGCAGATTTAGATCAATTCTT
NZPradTrx023590_C01_E01	NZPradTrx023590_C01_E01_frag_23513_1_100000_1_73	AATTTTATATAAACTTATGACTTGGAAAAATTTGGGTCGTCACATGTTTCTCTATCGAAAGGTGCGACACAAACATTTTGTTAAAAACCGCATACAATTTCAAAGGTTTAAACAAATTTT
NZPradTrx023591_C01_E01	NZPradTrx023591_C01_E01_frag_23514_1_100000_1_1	ATTTGTTAATGGGAACTCGACCCAATCCTCACAATCCAGCCCTGATTCAACACTGGAACTCGGCTCGACCCTGGCAATTACAATTGCGCCCAATCTAATACTACAAGCATGGCTTCCGAT
NZPradTrx023609_C01_E01	NZPradTrx023609_C01_E01_frag_23532_1_100000_1_105	AATTAGCTAAAGAATGGAGGCTGTATTCAAGCATGGAGATAGAGCTTGCACAACATAATGTCTAATTTCGAGTCAGAAGTCATGAGTTAGCAGCTAGTAGTATTAGGCAGATATTCAGTT
NZPradTrx023627_C01_E01	NZPradTrx023627_C01_E01_frag_23549_1_100000_1_2	ATATTTGAATTTCCCTTTGCAGTTATAACTTATTTATACTGGTAAGATTTAGCAGGGGACAAGTAGCAATGTAACAAAATTGTGAATTTCTATTTGTAATTTCTTAGATAAGAAGACAAA
NZPradTrx023634_C02_E03	NZPradTrx023634_C01_E01_region:1__380_frag_229819_1_100000_2_249	AAAAATAGTTACGAGAGGCTTCCCTTGAATGGCTCTAACCAACCAATACAAGAACGGTGCCTTGTAATGGGGTCTAATGGTTAAGTGGAGAAGTTTTATGTTGCTTCCCTATTGGCCTAT
NZPradTrx023648_C01_E01	NZPradTrx023648_C01_E01_frag_23569_1_100000_1_114	GTGAACAAAAACTTAAAGATGATAAGAAACCATTAAACAACAAATTAGATGAACTCATAACGAAATAAGTATTGAAGTCTTCAGATGTAACCATTTATGTTGAAGAAAAATGAACGAATA
NZPradTrx023651_C01_E01	NZPradTrx023651_C01_E01_frag_23572_1_100000_1_71	AAGGTTTTTAAGACCTCTTCGATAAAATTTGGTCATTTTTGTGAGACTTTTGTGTAGGTAATATGGTAGATTAAATTTATAGAATAAAATCACCATAAGCAACCTAAAATGGTAATAAAA
NZPradTrx023660_C01_E01	NZPradTrx023660_C01_E01_frag_23581_1_100000_1_57	AATTATAATCACTTTGACATCGCATAGAATGGGCACTTGATCCTAGGGATCATAATTAACTACGCAATTCAAGACCATTGGTGCCACACAGAAATGGATCACCTTATGTTCAACTATGGA
NZPradTrx023683_C01_E01	NZPradTrx023683_C01_E01_frag_23604_1_100000_2_175	AGATATCAATCATGTTCAAAGTTCAAACCCTTTGGAACAGTTTATTTGGTTTCCTACAATTCGTTCTATGTGGTATCCTCATTTTTTTTCTGTTGTTTCATCAAACTTCCTTTATTGAAA
NZPradTrx023689_C01_E01	NZPradTrx023689_C01_E01_frag_23610_1_100000_1_39	TTTTATAAAAATTAATCGAACTGTATGTATGCCTACCCTGTTTATCAAGCTTAAATAATGCAAGATCAATAACTACATCTGCCTTTTTAATGTAGCGTATAAGAGAATGCAACTCTTTTT
NZPradTrx023741_C01_E01	NZPradTrx023741_C01_E01_frag_23662_1_100000_1_1	TCAATGTTATAAAAAGCATGTTATTATGTATTGTCAATGTTTGTAAATGGACTAGTGTCTGATTATAGATTCCGCATTGCCTAGGTGGATCTCTATCTTTCCGAGGGATGTGTCACATAG
NZPradTrx023755_C01_E01	NZPradTrx023755_C01_E01_frag_23676_1_100000_2_154	TGTATCATGTTTTTGTTCTCAACATTTCAGATGAACAGTTACACCCATCATTAGCAGAGAACAAGTATGAATAAGGTAGAGAATGGTGCTGCAAAAAATGAGGGTACAGAAGATTCAGAA
NZPradTrx023854_C01_E01	NZPradTrx023854_C01_E01_frag_23776_1_100000_1_27	TGTAATCACAAAGAACATCAACGAAACCTGCTTGTCATAGTGATAGACTTGTCTATTTTATGCTTTCATATGTTGTCGATTATATTTAGCTTAGATGCACCATCTTTAAGAGATGATTTA
NZPradTrx023874_C01_E01	NZPradTrx023874_C01_E01_frag_23797_1_100000_1_74	TATAAATTGCAGAGGAACTCGAACTATTGAAGGATGATCAAGAGTTTTTCAATGTAAAGTTGTAGAAGGCAGAAAAAAATGACGAAATCCCTAGAAGAGGAAGAGAAACTACAACAAAAA
NZPradTrx023887_C01_E01	NZPradTrx023887_C01_E01_frag_23811_1_100000_1_81	TCCTAGCATTTATTGATGATCTCTCAAGGAAATCAGGAGTATACTTTATCAAATACAAATCAGAGGCGGTTTAGATGTTCAAAGACTATAGTTTGAAAGGAGAAATAAGAACCAAATCAA
NZPradTrx023919_C01_E01	NZPradTrx023919_C01_E01_frag_23842_1_100000_1_84	TATTTGTAAATAAGACAACAGATCATATTTTGTGGAAGCTCACCATTTCTGTGTTCTCATTCATATATATATCTGTGTACTGAAAAGCTTTCTGCAAATATATGTTTAGTGTGTATAAAA
NZPradTrx023921_C01_E01	NZPradTrx023921_C01_E01_frag_23844_1_100000_1_39	ATTTATTCCATTATTTATGTTTATTTGTTCAAATACATCGTTAGTGTCCTGTTACCATGTTTGTCTTCTACCTTTAGATCCGTATTTAGTGAATTTGTTTTTGATTGATTTATATATTAC
NZPradTrx023922_C01_E01	NZPradTrx023922_C01_E01_frag_23845_1_100000_2_135	AACAAATAGCGATCGTGCTGAGCTTGCTTGGCCATACTCCGTCTGTTAGTATACTTTTTGTGATATGACCTTGAGCGTTCTTAAGAATACAACGAATCATTTAAGGAGACATCATGTTTA
NZPradTrx023928_C01_E01	NZPradTrx023928_C01_E01_frag_23851_1_100000_1_63	TGATATTCTGAGTTGATAGATTTTTATAATTTATCCCAATAAATTTAACTGTATTTCATGATAGATGAGCGGAAATAAGCAAGCATTGCATGGTTTTACTTTTTAATGTTTCTGTACTTT
NZPradTrx023931_C01_E01	NZPradTrx023931_C01_E01_frag_23854_1_100000_1_18	TTATGATAAATTGTTCAATTAATCCAATTTGTACATCTAATTTTCCTGTCAAAATTTCAACCTTTGATCACAATAAATGCCAAGCCTAAACAAGTCAATTTCAAAAGAAAGAAAATTCAA
NZPradTrx023944_C01_E01	NZPradTrx023944_C01_E01_frag_23867_1_100000_3_298	AAATGTATTTATTTGCTAGCTAAGATCTAACACTGACTTGTGGGTATTCGAAATATTGCAGCTATCGGTTGAAGGGTTTTCTAAATTTGCAGTTCTGGCTCGTAAGAGTTCAAGAAAATT
NZPradTrx023995_C01_E01	NZPradTrx023995_C01_E01_region:1__238_frag_229831_1_100000_1_15	TTCTTCTTTTCAGAGGAATAGAAAAATGGCCGCCTGTTTTGGGTTTGAGAAAATGGCGGTTAGGATCAGAGAATTTGATCCTGAGAAGGATGTTGAGAAAGTTGAGAGGCTAGAGTTACA
NZPradTrx024008_C01_E02	NZPradTrx024008_C01_E02_region:120__720_frag_229836_1_100000_1_93	TAGCACTAATCAATAACATTCAGAAAAAATTAGAAGAAGCACAATCGCAACTGGCCTTCACACAAGCAAAGCTGGATAACATTAGTGCGCAACAGTCTAATATGTTAAATACCCTATATT
NZPradTrx024030_C01_E01	NZPradTrx024030_C01_E01_frag_23947_1_100000_1_89	AACAATTCCAAGACCTTTGCAAGTATGTTATTACTTTTCCTGTTTTTAATCTGCAAAACAGCCAATTCAATTCAACCAATTAGAAAACTCATTAAATTATTGAGAACATTTATGTGGAAA
NZPradTrx024037_C01_E01	NZPradTrx024037_C01_E01_frag_23954_1_100000_1_106	AGGATCCTTTCACAATGTAGGATCTGCAGCTCTAGTACGATTACTGTGATAGAAACATGCATGCACAAATAAATCGAAAGATTAAAAACGGTCCTTGTGTTAATGGGAATAATTACAACA
NZPradTrx024051_C01_E01	NZPradTrx024051_C01_E01_frag_23968_1_100000_1_18	TTAACTGTCCAAAAATTATTAAAAGTTGTCATTTTCCCATTCTGAAGAACATGTAGAAATTACATTTCATCTATGTGATTTGAGGTATTGGGTAGTTAGAATTAACACCTGACCTTATCT
NZPradTrx024053_C01_E01	NZPradTrx024053_C01_E01_frag_23970_1_100000_5_722	TATTGTCCAGTGGATCTCTGTGGTTTCTTCATGACTGAACTCAAAGACGCCAAAATTAATATATATATTGTAAATTTTACACGTCCTCTGATCGTACTCGCTAACTAAAACTACATGCCT
NZPradTrx024058_C01_E01	NZPradTrx024058_C01_E01_frag_23975_1_100000_1_7	TCACAAAGAATTCCCATTATTAGCATAACATCCTTTCCTCTCTATTTAAGTTTATTTTCCTCTAGCACAAGGGTGGAATCTTTAAATAGTGTATAGTAAAATTTACAAGAAATATGGGAT
NZPradTrx024063_C01_E01	NZPradTrx024063_C01_E01_frag_23980_1_100000_5_796	ACAAACCAGAATGCGCTGCCGTTTAATCAGATTGGTAATGCAGCCAAAATCGGATCAGGTGAACAAAGCCCTCTTCTGAAACCCTAGAAATTAATGAAACCACGACAGAGATTGACTGAA
NZPradTrx024067_C01_E01	NZPradTrx024067_C01_E01_frag_23984_1_100000_1_2	TCTATATTCACAGACTATTCGGTACTATATCGCGAGGGATTGATCAAGAGTAAGCCATGGTTCCAAATCTAATGTACCCAGATATGCCAGAGCGAAGAGAATTCATAAGCAATCCTCGAA
NZPradTrx024075_C01_E01	NZPradTrx024075_C01_E01_frag_23992_1_100000_1_29	TATTCATCTTCAACCCAAGGTGGATCGAATGATTGGGTTGGGTACCCAATTATTTCCAATAAGACGCCGACTTGGATCATCAGGTGTTGGAAAGTGTTTCTTCTGATGTGCTGACTATTA
NZPradTrx024080_C01_E01	NZPradTrx024080_C01_E01_frag_23997_1_100000_3_259	TCATTGGTGCTTTTCATAGGACATAATTAGTTTCTCCCTGGGATGAATATGCCATGGAACCCAGGCAGTGTTGTTTTTTCTTGGTCAATAAGAAAAGTTTGCAGTTTACAAATATGCCTT
NZPradTrx024090_C01_E01	NZPradTrx024090_C01_E01_frag_24007_1_100000_1_65	AAAAGAAAAATCTAATTCTAAACTCATTATTTACTTCTGGTTTTTTTCATATTTATAGGGTATATACGATCTTTAGCAAGCTATACATAAAGAAATTTTAGTATTAGGAGTGTACAATTA
NZPradTrx024092_C01_E01	NZPradTrx024092_C01_E01_frag_24009_1_100000_2_145	ATTATTTACTCAGCTGTGTTCACCCAAATGAGCTCTTTGTTTGTAGAACAAGGTGCTGCAATGAGAACTAATATAAGTGGTTTTCATATTCCACCTGCAGGGATGTCAATGTTTACCATT
NZPradTrx024092_C01_E01	NZPradTrx024092_C01_E01_frag_24009_1_100000_3_275	CAGTTTGCATAGTGATATACATGAAGGTTCTAGTGCCCTGTGCAATCAAATTTACCGGGAACCCTAATGGTTTCAGCGAGTTTCATAGGATGGGTGTTGGGTTGATACTGGCTGTGTTTT
NZPradTrx024092_C01_E01	NZPradTrx024092_C01_E01_frag_24009_1_100000_4_433	AGAATTGTGGACAAATCCCATGGCCAAAACACTCTGGGAATTTTGTGGCAAACTCCTCAATATGCCCTCATTGGTGCGTCTGAGGCATTTATGTATGTTGGGCAGCTGGAGTTTTTCAAT
NZPradTrx024092_C01_E01	NZPradTrx024092_C01_E01_frag_24009_1_100000_5_559	GCTCCTGAAGGACTTCGAAGCTTCGGTAGTGCCCTGTGGATGACATCCATCGCCATGGGAAACTATGTGAGCAGCTTGATCGTGACTATTGTAATGGATATCACTGGGGGGAAGAATAAG
NZPradTrx024092_C01_E01	NZPradTrx024092_C01_E01_frag_24009_1_100000_6_713	ATATGAATCGTTTCTGTTTCTTATTGGCATTCCTTACAGCAGTTGACTTTATTGCATATGTGATCTGTGCAAGACGATATAGAGGAATTGCACATTCCATGGACAACAACGAAGATGATC
NZPradTrx024105_C01_E01	NZPradTrx024105_C01_E01_frag_24022_1_100000_1_1	AATTTCTTAGAAAGTTCATCTGTTAAATAGCAGTAGTCAGCAAACAACAAATAATGCATGAAGCCACTACTATCTAAGATGGACAATTTCACCATCCTCAGCATACTCGTGAATAATTTT
NZPradTrx024106_C01_E01	NZPradTrx024106_C01_E01_frag_24023_1_100000_1_102	TTGTAGAAAAATATGCTACCATAAATGTTATGCTTTAGTCATCATAGTATCATTGGTTCATTCTTTGATGTATAGATTTAAATTGGCTTCACTGAGATTTGAGGTGAATAAGAACTCTTT
NZPradTrx024107_C01_E01	NZPradTrx024107_C01_E01_frag_24024_1_100000_1_16	AGGTAATATAAAATGTATCTTCTGAATATGTTTTTTAATATTCTAAACTATTGCTAACAAGCATGACATAATCGGATAGATTTTACGCATGACATAGTCGGATGGCCATGATAATCATAA
NZPradTrx024150_C01_E01	NZPradTrx024150_C01_E01_frag_24065_1_100000_2_127	CTCAACAAGCCTAGGTGAAATGGCTAAGCCATTGTGAAATACAGAACTGCCAATGGTTTAGAAATTTAGAATATAGGGTGCACACACTGATAAAGACAAGGGTGAGCCACGAGAGGTTAA
NZPradTrx024153_C01_E01	NZPradTrx024153_C01_E01_frag_24068_1_100000_2_161	AAAAGGAACCAACTGTGGAAAATGTTCTAACCTGAATAATGGCCTGGCAAAGCTTGGTGATAGACTTGTTCCCCAGATAGAAATTCAACCCACAAATAGAGGAGAGTGACCAAGAGGAAA
NZPradTrx024156_C01_E01	NZPradTrx024156_C01_E01_frag_24071_1_100000_1_61	TAAAATAAAATAAGCATGCAATTATAGTCAATTAGGAGTTTCGAAGCGTAGTGTCCACATTAATTTCTTTTGCAATCTACTGAGATTTGAATGGATTTGCAGTTTGATTGCATTGCAAAT
NZPradTrx024166_C01_E01	NZPradTrx024166_C01_E01_frag_24081_1_100000_1_102	AAAGCAATAATAAATACAATTTGGAACATAAGTACATGAGAATTTCAAGGACTCTAAAAGGCTAGAACACTGCTTATTGTAAACCAATATCAAATATTCAAGAGAAATTGATGATTTTTT
NZPradTrx024181_C01_E01	NZPradTrx024181_C01_E01_frag_24096_1_100000_1_14	TTTGTTAGCATGCATTTACTAAATAGAGATTATATTTAGAATCCCGAATCAAAGATATAGATTATCCCTCCAATTCATCCTTCCTGGAAAAAGGATGTGCACTAATAAATGACAAAATTT
NZPradTrx024186_C01_E01	NZPradTrx024186_C01_E01_frag_24101_1_100000_1_6	ACATACCTAAAATTAACAATTGGACCTAACTCTTTATGTGACGATAACATAGGACTTTGAGTATCTCATTTCCCATTGTATGAGCCAAGGCCTTATCAAAGACATCAATCTGGAAAAATA
NZPradTrx024190_C01_E01	NZPradTrx024190_C01_E01_frag_24105_1_100000_2_125	CAAGAAAGAAAATTCTAACTAGATAGAACTTTTGGGTCAAACAGATAACAAAAAAAGGCCTCAACTGGATATGCAATGTGCATAACAAATTTATTTACGAGTATAGATACCAATTTTCAT
NZPradTrx024208_C01_E01	NZPradTrx024208_C01_E01_frag_24123_1_100000_1_27	ATAAATTCCAAACCTGACAAATAAAAGGGCAATATGAAAAAGATGATTAATGGATTCACCGTCTGACTTACATAAAAAGCAAAAATCATGGCTAATATTGTGAAACTTTTGCATTATATC
NZPradTrx024219_C01_E01	NZPradTrx024219_C01_E01_frag_24134_1_100000_1_81	ATTTCGCTGAAAGGAAGTTTCTTTGCTTGGATAAGAGGCCCACTCAAACTTCAACAACTATGTTTTTTCCACTGGAGATCCAACATTCCCTTGGAGTCCCTTTTTACATCTTCAATGTTA
NZPradTrx024242_C01_E01	NZPradTrx024242_C01_E01_frag_24157_1_100000_1_55	TAAACCATATCATAAGACGCAAACGCTGCAAATTACGCTTTTAATTTATCCATAAAATATGTCTCATTATTGTTAACTAGGTAAGAAATCTCTTGTAATTGCCTAAGTTTGTTTAATTTA
NZPradTrx024248_C01_E01	NZPradTrx024248_C01_E01_frag_24163_1_100000_1_2	TGTTGATATAAATACGCAACAGGTAATTAGGACATGTTTGTGATCTTTGGAGGTGTGCATAACTGGCTTTCATGTTGAAGTAATGGTGATCTGCCACCTAGATTGAAAGCGCTTCGGCCA
NZPradTrx024250_C01_E01	NZPradTrx024250_C01_E01_frag_24165_1_100000_1_21	ATTTATTTAAACAAAAATATGTATATATTTTGTCTGGCCTTACCTATTTGTAGTTGGGTTATGACCAGTGATATTAGAGCCTTTGTAGTTGGGTTATTATGAGTGGTATTAGAGTCTTTA
NZPradTrx024256_C01_E01	NZPradTrx024256_C01_E01_frag_24171_1_100000_1_31	TAGAGTACAACTTTATGGTAGCAACAGTTAAAATGTTAATATATGCCTTCAAACACATTTCAATTATCAGGATCAGACATCAGCTCTAATTTCTTATAGATCTTGTTTAGTGTAACAGAT
NZPradTrx024262_C01_E01	NZPradTrx024262_C01_E01_frag_24176_1_100000_2_121	CAAAGAAAAATCACCCAAAACCTAGAAACCCCACCTACTAGCAAGCATGTATTCAAAAGAGAAGTTCGAAGACTCAACACACTAACTATATCAGGGAGAAACAGAGAAGTTATAGGAAAA
NZPradTrx024265_C01_E01	NZPradTrx024265_C01_E01_region:1__312_frag_229842_1_100000_2_163	AGTAATGTAGATTCAATTCACTTCACTTAGTGCTAAGGCAATTTGGACAGCCAGATTGTGGAAATCTTTTAGAATACCAAATTGTTATAACCGCAACCTTGCCATCTTCCATTTCTGCTA
NZPradTrx024277_C01_E01	NZPradTrx024277_C01_E01_frag_24190_1_100000_2_241	AAACAACAATAACATTGAACCAAATATTGTAGGAGACTTTCTAGCTAGTTTGTGTCTATCTATTGGCCAAAATTTAGACGCTGAATTAAATGAATGGCAATTGGAAAATTAGAAGGAGAA
NZPradTrx024288_C01_E01	NZPradTrx024288_C01_E01_frag_24202_1_100000_2_161	GAGAGCTGCTTCAGGGACCATTTCTTCACTTAACAAAATAAAATTGCCCACAAATAGAAATATGAAAACCTAAAGTGATGTGCATTCCATTTTTACTGAAGAGGTAAGACTTCTATAAAA
NZPradTrx024368_C01_E01	NZPradTrx024368_C01_E01_frag_24279_1_100000_1_7	TGATATGACTACAAATGTAAGTGTTTTGGGGATCTTTTTGTTCCTCATTTATTAGTAATCCTGATTGAGAATATGGAGCTGTCTCAGGTTGTTTACCGAAGTATTTATCTTTGGATGTCA
NZPradTrx024404_C01_E01	NZPradTrx024404_C01_E01_frag_24315_1_100000_1_108	TTTAAACAATTTATGTCCAAATCCAAAATGTAGCGACATATCTTTCTCACATGTTAATATTTATGATAATCCATGAGTTACCTTCTTTTGAGAATGAAGACCCAAACATATTGAAATATT
NZPradTrx024416_C01_E01	NZPradTrx024416_C01_E01_frag_24327_1_100000_1_0	TCTGTTTACTGTTGAGAACCATGACTCAGTGTTGCTCTTGTGAACGATAAATTTCTAAGAGTTTTTGACCTCAGACCAAGCCTTTATCTGAGCCTCAGTTCGAACTTGTTACAAAGGTCG
NZPradTrx024428_C01_E01	NZPradTrx024428_C01_E01_frag_24339_1_100000_1_84	CTGATCTGTATACCTTAATTTTCAGGAATTATCCATTCATCAACGTAAGTTATATTTATTACCTTAAGATGTTCTGTGAAGACTTAGTTGATTTAATCTTCATTGTGAGTACAAGTATTT
NZPradTrx024431_C01_E01	NZPradTrx024431_C01_E01_frag_24342_1_100000_2_181	ATTCCTCCAAAATAATATCCATAACTGGATTTTTCAAGCCAAAGGGGATAGAAACTGAATAGAAGAGGCCTAAAATCTTGGGAGTGGTGGAACTGAAGAAAAGTTGGCTTATGATTAGAG
NZPradTrx024433_C01_E01	NZPradTrx024433_C01_E01_frag_24344_1_100000_1_4	AAATAGTAAACGAAACTAATGGAAAATTGCCCTAATTGAATTTGATTTGTTTCCTTCTTAAATGATCTTCTTAACATAATGTAGGATATACTCATGAGGATATTTATAATTGTAAAATTA
NZPradTrx024449_C01_E02	NZPradTrx024449_C01_E02_region:43__215_frag_229853_1_100000_1_5	TAGTTTCTGCAATACACTAAGCATCCCAGAATATTGAACATGCATAGGATGGATGCTCGAATAATCAATCGGACCCTAATAGCATATAAGATAGTAAAACATACTTGATATTTACTCCAA
NZPradTrx024471_C01_E01	NZPradTrx024471_C01_E01_frag_24381_1_100000_1_33	AAGATCATTTTTGGGCTGTAAATTTGTTAAGGATCCAAGGCCTATTGATGGTAAATTTCAGAGCTCGGAATGCAATGCAGCACAATTCTTCTGCTCCCAGTGTTTCAAGCTATACCAATC
NZPradTrx024483_C01_E01	NZPradTrx024483_C01_E01_frag_24393_1_100000_2_208	GGATCAAGAAATAGATTTGCTTTACTGGAAAAAATAGACTTGTTGGTAAGGTTAAGGTCGATTATTTTTTTGACTCAACATGATTGACTGAAAGATCAATTCAACATAGAGTTTATATAA
NZPradTrx024484_C01_E01	NZPradTrx024484_C01_E01_frag_24394_1_100000_1_2	AAAACACAATCAGTGCAACGAATTTTCAACCAATTATGGGACAAAGAGTGCAACAAGACTTCAACTGATTATGCCCACAAAGCAACAGAGCAAGTGTTACATCCTCAATTGACACAGACA
NZPradTrx024491_C01_E01	NZPradTrx024491_C01_E01_frag_24401_1_100000_1_118	TTACAAGGAAAAAATTGGAATAATGTTAATATCTTATATGTAATTCTTAGTTTTTGACTCATGATCTGTATTTCCTAATGGTGAGATTGATTTTTTTGTAGGTTATGGAATTTGTTAAGA
NZPradTrx024512_C01_E01	NZPradTrx024512_C01_E01_frag_24422_1_100000_1_80	TATTACACACAATACAGTACATTGCTTACGAAAGCTTCGGACGGTAACCAAACACAACACTTATTAAGCTACTAAAATCAGCTGTATATGCTTAATATGTTTTAGTGATTTACAATACAA
NZPradTrx024519_C01_E01	NZPradTrx024519_C02_E03_frag_24429_1_100000_1_11	AGAATCTCATCGCAACCCGAGGTGAGAGCATATGCGCATAAATTGAATTAAACGTACTTGTGGCGGGGGATGTGGGATCATCTTTCCGTTGTGTGCGAACTGAGTCATCAACTTGCGAAC
NZPradTrx024534_C01_E01	NZPradTrx024534_C01_E01_frag_24444_1_100000_1_9	TTTGCATTTCTGCTATTCGGATTACGGTCCCTACATTGCCATCTCATCACAGTTGATGTGGTGCGTGACAAGAATGCTGATATGGTAAATGTTGAGGATGCTAACATGGCAGGTGACATA
NZPradTrx024554_C01_E01	NZPradTrx024554_C01_E01_frag_24463_1_100000_1_32	GATCAAATATTAGCCTAGATCAAATACCGAATCACCCAAAGGAGGAGTCGAGTAAGTTGTGGGTATGCTCACACGTAAAGAGGTTATTGACCTATTGATATGGCTACCAAGGAATGTGCA
NZPradTrx024563_C01_E01	NZPradTrx024563_C01_E01_frag_24472_1_100000_2_135	TAGAAGTGTTGGTGGTTGGAAACCTGGTCATGGTGCACTTCTATCACAAGAATTGATAATTGTCAGTCTCAAACATTAATCATTATGAAAAATGCTTGAGAATTATATGGGTTTTTACTC
NZPradTrx024603_C01_E01	NZPradTrx024603_C01_E01_frag_24513_1_100000_2_168	TTAAAGGCTGACATAACACTCTTGGATCGGTTTCTTTCTAACCCCACATCCAGAATTATGCAATAAATCATCAATAATACAGATTTGAAGGTTAAGGACAGCCTTAACCCTATCCTTAAT
NZPradTrx024609_C01_E01	NZPradTrx024609_C01_E01_frag_24519_1_100000_1_29	TTAGAAGGACCAGCAGGAGAGGGACCATATTTGGGTTGAGAAGATCAGATTTGAGGAGCCACTTTACCTTCCACGACCAAGGCTCAGAGAAAGGTCTTGTCCAAGGAAGGACTATCGATT
NZPradTrx024619_C01_E01	NZPradTrx024619_C01_E01_frag_24529_1_100000_2_148	TGACTAGTTTTGCTAGTGCACGCTCTGGGGACTATAGATTATTTAAAACCTCCTGCCTCTATCATAACATTGTATTTTGGAATGTGTCATGGACTGCAGATTTTTGTAATGTGGTTAGAT
NZPradTrx024624_C01_E01	NZPradTrx024624_C01_E01_frag_24534_1_100000_2_280	TTGCAATCTTCTTAGCTAGTTGATTTGAGTTTGGTCAATTCCGTTCTCCCTAACAATTCAGTGTACTAAATTTATTTTCATTCAACTGGGAATACATCCTCCTTAGCAAATCGATGTAAT
NZPradTrx024655_C01_E01	NZPradTrx024655_C01_E01_frag_24565_1_100000_1_15	TTAATGAAAATCACATCTTTTGTTTTCATATTTTATGAACTTTTATGAGGGCACACACCCATAAATAGCATCTCAATGTGCCCCCAAGTATCAAAAGCATACCAATTCTACAAAGGAAAT
NZPradTrx024668_C01_E01	NZPradTrx024668_C01_E01_frag_24579_1_100000_2_170	TTATGATAGCGTAGTGTACAATTACAAGACCGTAATTCCTCTGGAAATCAAATCAGGCAGAGTAAAACAGCTGCATCCCTAATTGTTAATAGGTGAGAGTGATGATTTTCCAGAAATCTT
NZPradTrx024707_C01_E01	NZPradTrx024707_C01_E01_frag_24618_1_100000_2_163	ATTCTGAACCATCCGTCCAATGACAGATCCTTAGCATGCTGACCTCTCTACTTTTCTCCTGCTAAGACTGGCCCTTTTTAGTTTTATCCTTAAAACAAGTGTTAATTATGCTTGTATATG
NZPradTrx024721_C01_E01	NZPradTrx024721_C01_E01_frag_24632_1_100000_1_19	TGAAAAAATGCATCTTATACTTCAGTAATGCATAAAAGAAGACACATTGTAAAATCTACATTTTCAGCCAAAGTAAATTCTAGATGCAAATTGCATAGCTAAATCAGGTTTGAAGGGAAT
NZPradTrx024735_C01_E01	NZPradTrx024735_C01_E01_frag_24646_1_100000_1_8	AGATTTCAACTAGATTTACTGAATGAGACTAGTGAGTAGCTTCTTGTTGAGTTTTGAGTCCATAATTTTGTTAGAATGTCTGCTTTCCATTTTAGATTGGTGCCCTATTTTGCTAAAATA
NZPradTrx024747_C01_E01	NZPradTrx024747_C01_E01_frag_24657_1_100000_1_49	TTTAAATGTGATTTGAGATTTGAAAGTTAACTCACTAATAGGCAGAAAATTTATGTTTACGTTAGGAACATCAACATCTCAAATATTCCTGAAAGTATAACCTAAAGTATTATTCAATAT
NZPradTrx024751_C01_E01	NZPradTrx024751_C01_E01_frag_24661_1_100000_1_11	TAATTCAAACAAATCCAACTTCCTTCTTTGCTACAAATTGTAGAGAAGCCATTGAGAAATATGTGAATAGATCCATCTAAACCCTTCAAAATTCTTCAGAACTGGCCACAATTTACTTCA
NZPradTrx024771_C01_E01	NZPradTrx024771_C01_E01_frag_24680_1_100000_3_265	TTCACCTGTCTCCAACGAAAGATATGTAGTTGAAAACAGTGATCAGAAACATGTTCAGGAGCGAGAAATTGCAAAAGTACCTTATCAGTATATCATTGAGCTATAATTTGATGTTCAGTA
NZPradTrx024793_C01_E01	NZPradTrx024793_C01_E01_frag_24703_1_100000_1_98	ATTTAAGACTTGTTAGGGTATTCTGGTTGGTTATACTACTAACATAGAGATAAACTGCCTTATTGTGTTATTCCTATATTTAAACACGTGACAGAGAAGAACAGGAAGAATTGGTGAAGT
NZPradTrx024796_C01_E01	NZPradTrx024796_C01_E01_region:1__846_frag_229862_1_100000_2_251	CAGAAAAGCTCTTTCGATTGGAATTCATCAAGGCCGGTTAAACGATAAATTGACGACTGTGCAAAATTTGCACTTTCCAGGACATGCCTATTACGTGATGTAACTACAATCAGACTCTTG
NZPradTrx024803_C01_E01	NZPradTrx024803_C01_E01_frag_24712_1_100000_2_178	GTTGATCTAATCGGAACAGGTACCTTTCACATTTGGCAGTGAGAAAAAGAACAAGCCTTCACCGTGTAAAACAACTGTAGTAGATCAATATCATTGTCAAACAGACAAGCCAAAAATCTT
NZPradTrx024805_C01_E01	NZPradTrx024805_C01_E01_frag_24714_1_100000_4_465	TCTTCAGAAACTGCATGGCCATATTCTCTTAACTGGATTGGATCAGAATATATTCTTAGGAACCAAGATTGTGGGATTGTATTCGTTGTTTGGTAGGCTGGAGAATGCACGCCAAGTGTT
NZPradTrx024808_C01_E01	NZPradTrx024808_C01_E01_frag_24717_1_100000_1_44	ATCATGCATTAATCAACTAATGACATTAAGCACCAATAATTAGAAGGGATAGGGTATGTCCCTTCCACTACCTTTGTTCTTTCAGTCGTCTCTTGTTTTCCCAGTGTCTGTCGTGACTAG
NZPradTrx024833_C01_E01	NZPradTrx024833_C01_E01_frag_24742_1_100000_2_138	TGCATATAACAATATCGACTCCAGATCTCCACTGCCACCATTACATAGCCACTCGATTCAGCTTGCTCGTTTTGGCTTGTTCTCCGCCTCCGCTGCACCATCAAACCATCGTTGTTACCC
NZPradTrx024846_C01_E01	NZPradTrx024846_C01_E01_frag_24755_1_100000_1_74	ATGCTAGGCAAAATTTGAAACATTTTGTTGACTTTAATTCTGAATTCTGCTAAACATGATGAAAAGTCCTTTCTTAAACATTATTCTTATTCAACGGAAGTCATTGGAGTCTCTATTTTT
NZPradTrx024873_C01_E01	NZPradTrx024873_C01_E01_frag_24782_1_100000_1_27	TTTAATAGTGATTTCAGACCTTATACATTATGCTCAGAACTGTGTTTTCTTCTTCAGGATGCTCGGCCTTCTATAGGCTATTGATTTAGCCTCTTGGTCCTTGTGAACAGAGCTTTAATT
NZPradTrx024881_C01_E01	NZPradTrx024881_C01_E01_frag_24790_1_100000_1_10	CAAATATATCAGTTATGTAATTGATATCCATCATGTTTCTAGTTGAGTAGTAAAGAACCAATTTGTTGCCATTTGTCATCAACCTCTTTGTTGAACCATACTTGATAAATATCTGATGTA
NZPradTrx024896_C01_E01	NZPradTrx024896_C01_E01_frag_24805_1_100000_1_70	TTCTGTGTATATGTTTTGTTAATGGTTATGGCAATGTTCCTGCTTGTTTAAGTTTTCTTTACAAGTTTATCAGAATACTATTAGTAAATTCACTGTCAATCAAAGGACTTAAACTGAATA
NZPradTrx024902_C01_E01	NZPradTrx024902_C01_E01_frag_24811_1_100000_2_204	AGTCAGAGATGGGTTCGATGTGCGTGCAAGTCACTCAAATTGGTTTGAGTTGAGAGCTCAAGGAGAAATTTGTGCAGGAAAATATCCTTACCAAGGTTGACGTTGTAGAACTCTGAAAAG
NZPradTrx024903_C01_E01	NZPradTrx024903_C01_E01_frag_24812_1_100000_1_11	AACATTCATATTTTAAACTCTGATGCATAAGCAACTTTATCCCATCGTCTTTACTCCCTTGTTAGTTGCAATATCCTATCAATGGTGGCAACAGCCTCCAAATTTAGTTTTCGTTAGAGT
NZPradTrx024904_C01_E01	NZPradTrx024904_C01_E01_frag_24813_1_100000_3_350	TAAATATATTAACCCTATCACCTTTTTCTACAATCATTCGTAATCATGAATACCAGTGATTGACCAAACATATTGCATTTATGATGTCTGTAAGACCTGTATGTGATCAGAAAATGCAAA
NZPradTrx024908_C01_E01	NZPradTrx024908_C01_E01_frag_24817_1_100000_8_1011	ACTCAGTAGGACTAGTTTGTTCGCTGAGTCTCTTCATGATGTGATTAAGTTATGGAAGTCTGTTTGCAAATCTTAGACAGAATCGGTTACACAAATTTGTCTGACAGGTGGACAGATACA
NZPradTrx024914_C01_E01	NZPradTrx024914_C01_E01_frag_24823_1_100000_1_84	ATCCTCTCATTGATTCCAGTATAAAATTGCTCCCTAACTCAAGCCAGCTGTGGTCAAAAAGTGATTGGGATAATATGCCCTATCAATAGGCTCGAAGCCACAGAGGCAAAACCTACTACA
NZPradTrx024915_C01_E01	NZPradTrx024915_C01_E01_frag_24824_1_100000_1_5	CAACTATAGGGCATAAGAATGACATCAAATAAATTGTCCACCAATTGTTATACAATATCCAAAGCCAGATTCTCCCCCCATCTATCTTGGATTCTATCCAGTATCTACCTATTCCAATTT
NZPradTrx024925_C01_E01	NZPradTrx024925_C01_E01_frag_24833_1_100000_4_495	ATCAGTTATGATTTATGATCTAAATATGGTTAGCAATGATGTATGATCTTACGTCGTAGTGCAAGATTGAGGTAACGATAACGATCTCCTTTTTGCACCTGAAAATTTTAGTGTTGAAGA
NZPradTrx024939_C01_E01	NZPradTrx024939_C01_E01_frag_24847_1_100000_1_8	AATAAACTCAGTTTTGAGATATATCAACTTGGACGCAAATTAAGTTATTGGTCTTAGGGTTAAGGACATAATATGATTCTTGGCATACCAATCTGCCAATAGAATTGGCAAGTCATTCTT
NZPradTrx024940_C01_E01	NZPradTrx024940_C01_E01_frag_24848_1_100000_5_624	AACCACCATGACCATCTCCTTCACACCTTTGTTCCACCAAGTTTCTCGACAGGGTAGCACAGGAGTGGTGAAACACATAAGGGGGATGTGAGAGAGCACCACCAAAATTTAAGTAAACTT
NZPradTrx024946_C01_E01	NZPradTrx024946_C01_E01_frag_24854_1_100000_1_2	TATATTCCATCTTTTACCTCATTTTGTCATCAATTTGCTAATCCGCCAGAGGATTGGAAAAGACTTACAATTTGGCCTTATTTTTAGGTTGTTGCTGCCCGTCATTTTTACGCTGATGTT
NZPradTrx024955_C01_E01	NZPradTrx024955_C01_E01_frag_24863_1_100000_1_44	TAGTTTTGCATATTCCAAGTTTAAGGGCTGTGCCCAAACCCCAAACCAAGTGCAACAGAAATCTGGTATTTCATTCCAAGTGTTTGTTATCCAGTTTGGCTTTGACTATTCAAATCATGA
NZPradTrx024971_C01_E01	NZPradTrx024971_C01_E01_frag_24879_1_100000_1_0	TATGAAGTCTATGAAAATTAGTACCATATCTGAGAAATATAGCTTGAAACCCTTCTCCATTCATTGCTTTTCTATTACGTAAAGTCCAAATGGCTCTTTTAATATCTCCTAGAGTGGAAA
NZPradTrx024979_C01_E01	NZPradTrx024979_C01_E01_frag_24888_1_100000_2_148	TTAGGTATTAGATCAAACCCTCATCGTTTACGTTTTCCTACTGTTCATACTACATAGCTGTCTCTTCTATAAGCTTACATGCTTTCTGGGTTTGCCAAGTATCCAGTTATGATCCAAGTC
NZPradTrx025014_C01_E01	NZPradTrx025014_C01_E01_frag_24922_1_100000_1_55	ATATCTTGCAGTTAATGCGAAGGTACAAGGATTGCTATTACTGTTAGGGTATTGCCAGCAGTGCTCGTATAGCCATGCGGAGCTTGTAGAGATAACTTGAATCGTTATGAGCAACGAAAC
NZPradTrx025016_C01_E01	NZPradTrx025016_C01_E01_frag_24924_1_100000_1_78	ATTTAAAATAACCAATTTGGGAATTGCTTCACTCATTCCTTAAGGTGCAATTATTGTAGCAACCTAGTAATATTTTTTTTAGTCAATGCAAGTATAAATTTGAGCTATTGAAGGAATTTG
NZPradTrx025030_C01_E01	NZPradTrx025030_C01_E01_frag_24937_1_100000_1_38	AAAGTGTTAACACTGTGTAATGTTGTAGTAACTGATGACGTGATGCAACCACAGGAATGCGAATTTTGGAATGTTAACCATAGAGCATGCTAAGATATAATAATACTATCATGAGAATTA
NZPradTrx025047_C01_E01	NZPradTrx025047_C01_E01_frag_24953_1_100000_2_194	TGATTGAGGTGCAAATACCTCAATATTTGGGATTTCCTCCAATTTCTTGAAGAAACAAGAAGGATTTGCCCTTTGAAACCTCGACCCATTCGCAACCAATGCATTAAAAGCATCTATATT
NZPradTrx025078_C01_E01	NZPradTrx025078_C01_E01_frag_24984_1_100000_1_7	AATCTGCTCACCATGGTTTGATTTTTGTTGTGGTATTAGAGCATGTTTGCTGAAACATTCCAGTAATTTGTGTATGGATATTAGGGTTGCATACATGTGATAGGGAGTTGTCTAGAGGTT
NZPradTrx025092_C01_E01	NZPradTrx025092_C01_E01_frag_24998_1_100000_1_78	ATGAAAGATCATCATATTTTTAAACAATTGAGAAACCATTGGTGCAATTATTTTGTCACTTTTCTTGGCATCAGTCACGACGCCATCAATTGTAAACTCTAGCGTTGTTTTGTATTCTTG
NZPradTrx025112_C01_E01	NZPradTrx025112_C01_E01_frag_25018_1_100000_2_169	TGGGGCTCAGAATCTTTGATCTGGCTCAGGAATCAGGATAATACAATTCACTTCAGAACTTTCGTAAAACCTCAGAATGTGCCCATAAAAAAAGATTTCCCTATCTCAAGAAGAAAAACA
NZPradTrx025136_C01_E01	NZPradTrx025136_C01_E01_frag_25042_1_100000_2_194	CATAAGTAACAGGGCATGTCCAAACAGGGCTCGTGTCCCATATCCTACATGTCGGACACCAATACTTGAGGACACATGTCCAACACGTGTTTGGCACATGTTCTGTTCACAGGACATGTG
NZPradTrx025159_C01_E01	NZPradTrx025159_C01_E01_frag_25065_1_100000_2_175	AAAAGATCTCACTAAAAAGTTCAATAACGAAGACAAGGAAATCTCTGCCATAAAACAAAGCAACAAGAAAAATGAAGAGTGATGATTAAAAAGTGACTAACATTCAGAGACTCAAAAATT
NZPradTrx025187_C01_E01	NZPradTrx025187_C01_E01_frag_25093_1_100000_1_2	ATGTATATAACCAGATCAAAGGTCCCCAGTGATATAGAAGACTAAGTGAATAAGTACAGAGCTGGAGGTTGATGGTGACAAGAATGCCCGACTCTGATAACCGACGCCGAGTGAGGGCAA
NZPradTrx025203_C01_E01	NZPradTrx025203_C01_E01_frag_25109_1_100000_1_73	TCGGCTATGTCTTTCCCCTTACCATTCTTGTCCTTTCCTCCTTGTTATTCGCTCCAAGCAATCAATGACAATCTCCCCTTTTCTCTTCTTTTCCTTCCAAAAATTCAACCACAAGATCAC
NZPradTrx025217_C01_E02	NZPradTrx025217_C01_E02_region:28__208_frag_229874_1_100000_1_0	ATGAAATTATGAAAATTTTATTCATCTTTACCAAGTCAAATTATTGCCAAGTTTGTGTTGATTATTTCTGAGTTATGTAGCACTAGTAGGAAAACATATGGCAAATGCCAGCTTTCTACC
NZPradTrx025233_C01_E02	NZPradTrx025233_C01_E02_region:40__282_frag_229875_1_100000_1_65	ATGAACAAGACAAAGGCAGATGCTGTTCCAAAAATGAAAGATTTGGGGACAAAAGCAGGAAGCAAGCAAAAAAGTATTCCTGTGGAAAAGATTTCAGCTCCTTTGGATGGTAGTTCTTAT
NZPradTrx025234_C01_E01	NZPradTrx025234_C01_E01_frag_25138_1_100000_1_5	TGCTTACATGCAGTGCACAACTATTATTAAGCAACATCAGTGCCAATGTAACCACCACTCTTGTCAAACTCTTCTGGATCATCAGAGATGTTAAATGTCGTCGCAACAAGCCTTACTACA
NZPradTrx025236_C01_E01	NZPradTrx025236_C01_E01_frag_25140_1_100000_7_961	TCATCCATTTTTAGCTTCTGATCACCAGTTTGGGCATCATTATGCCTCTGAGAAGAGATTATGTGCTTCATCAGCCTCACAGACTTTTGCACAATATGTTTAACACTGGTACTAGTATGA
NZPradTrx025247_C01_E01	NZPradTrx025247_C01_E01_frag_25150_1_100000_1_44	AAATGCATGTTACACAAAAAACAAATATTCAAGTTTAGCCTTGGTCTAGATTATGAGCCTTGGGGGCATTAAGAACTAGATCTCCTTATTACTTAAAATAGATTGATCCATTTATTTTGG
NZPradTrx025250_C01_E01	NZPradTrx025250_C01_E01_frag_25153_1_100000_1_11	TTGAGCACATTATATTATGGAGAATACATGAACACGGGGCCCGGGTCAAATACTACAAACAGAGTTCAATGGCCTGGTTATCATGTGATGAGCGTTTCTGATGCTCAGAATTTTACAGTG
NZPradTrx025265_C01_E01	NZPradTrx025265_C01_E01_frag_25168_1_100000_2_168	AAAAGATCTTAGACCATTGCAAGCCAACAATGTGCATGTCCAGGGAACCTAGCTAGAGCAATGGACTTGGAAGAGAAATAGGTGAGGTGAGGATCCCAAACTTGCTCTACAATTGTATTA
NZPradTrx025307_C01_E01	NZPradTrx025307_C01_E01_frag_25209_1_100000_1_53	AATCGATAAGGTATATGATACTGAAGAAGACAACAATTTGATTGAATACTACAAAAATGTCATAAAGGATATATCACTCGATGTTCATGTCACTTTCATTTCTTTAACACCATATAATTT
NZPradTrx025313_C01_E01	NZPradTrx025313_C01_E01_frag_25215_1_100000_2_139	CATGAATGATTCCATTGGAAATCAGCAATATTCTTGAGACCTACACACTTAGTGTAGGGTAGGTAGGAATTTTTCATTTTAGTTTGTACAGTTGGGCTTCAACTTTTGAATTAAATACAT
NZPradTrx025323_C01_E01	NZPradTrx025323_C01_E01_frag_25225_1_100000_1_104	TTAATCTTGGCAATCCCTTCTATATATTGAATAGATTATGATTATTCTTTTTTAGGGTATCAATGTAAGCCTTAGTCTAATCAGATTGCGTTTTTGCTCATAAATTTTGGTCGATTTTTT
NZPradTrx025340_C01_E01	NZPradTrx025340_C01_E01_frag_25242_1_100000_1_73	TTTTCTAATCTCCATGCTTAAATAGTTTAGCAAACCAGTGTAGCATCTCAATCATGCATTAAATATTTGGAGCCAAATCTCACATAACTATATAATTCAGTTCTAACAGGATATTATAAA
NZPradTrx025355_C01_E01	NZPradTrx025355_C01_E01_frag_25257_1_100000_1_21	GGAAGCAAGAAAAGTGAAAGGAAGAATTTCGTTCCAAGACATACATAAGGAATATTTGTGTATAATGACCGCCAATTATATGTAGCAAATTATTTACTCTAATAGATTAAAATTGTTATT
NZPradTrx025360_C01_E01	NZPradTrx025360_C01_E01_frag_25262_1_100000_1_80	ACTTGCTAATATCTAACCTGGTTATAAGATAAAGCCTTTCCAACCCACAAAAGAGCGGAGCTTCAACATATAGCAAGTTATCAAAAACATAAAACATAATGTAAATCAAACCCTAAACAA
NZPradTrx025363_C01_E01	NZPradTrx025363_C01_E01_frag_25265_1_100000_3_269	ATAACATTTGTCCATGATGAATTATTTCAAACAGTATAATGATGGTTAAGAAATGCCCTGTATTTAGCCTTTACTATAATCCAGGAATATATTGGTCGCAAATTAGCTCTAACAAATTAT
NZPradTrx025393_C01_E01	NZPradTrx025393_C01_E01_frag_25295_1_100000_1_47	AAAAGTTAGATTATTGGAAGTCATCACTTCAATGTGTAGCATATATGGGTTAGAGCATCTTTGGAGAGATTGTAAGTCTCTTTCCTCTGATTCACAGTATAAAAAGAGAGTTTCACATAA
NZPradTrx025394_C01_E01	NZPradTrx025394_C01_E01_frag_25296_1_100000_2_145	AATCCTATTTCATATATTTGCCAGGATGGTCATCAAAACATCAGTTTGGAGCAAGAATATCTGTGAAGTTTTATGCCTGAGTAGGCATTACTACAGGGGTTCAAAATGATTGAACTTGTT
NZPradTrx025405_C01_E01	NZPradTrx025405_C01_E01_frag_25307_1_100000_1_8	CATGTGCGCTTGTGAGTCACTTGTTATAACATATCCCTTTGCTTGGGGTGGCATTCAAGGAGAAATGCTGTTGGCTGGTTGGTAAGTTGTCCTACAAAAGTCAATTCACAGTTTACTCAG
NZPradTrx025409_C01_E01	NZPradTrx025409_C01_E01_frag_25311_1_100000_1_20	TAATCTGAATCACACATTACACAAGTTTTCTGCCTAATAAAATCAGTTGTTCATTAAATCTTCGGAACCTACAAGGGCTCCTTTACAGGGATAGAGGCCCTCTATGGAAATTACATACAA
NZPradTrx025416_C01_E01	NZPradTrx025416_C01_E01_frag_25318_1_100000_1_32	GACTTCAACATTGCATGCTTGCTTCGGCAACTGGACGAAAATAACCAAGCAGCGGCGGTGGAGGCAGCAGTCAATTGGGAAATCAGTGTCCCTAAGTTACAATGCCGGGTGTTATTATAG
NZPradTrx025434_C01_E01	NZPradTrx025434_C01_E01_frag_25336_1_100000_1_5	TGTACATTTTGCATTGTAAAGGCCTAATTTGAGATGCTTTTTCTGGTTATCTTAAAATCATTGACAAGAAGATCTACCTTCTTCCAAAGGAAAGCCTTGAAGGGAAACCCCTGGGCACTT
NZPradTrx025439_C01_E01	NZPradTrx025439_C01_E01_frag_25341_1_100000_1_73	AAAATCATGATAAACTTGTTATGAATAATCAACTCAATAACTATAAATCTGTAATGGGATGCAAAACAGAGAAGGCCTGTAGATAGTCTGACAACTCTAATTATCAAGTAAACTCAATAT
NZPradTrx025450_C01_E01	NZPradTrx025450_C01_E01_frag_25353_1_100000_2_175	TAGTCAACGCCTACCTATTAACATTATCGTTTGTCATTTTAAATATTAGCGCTTGGTTTGGATCGATTTCTCTTCAACACATGCAAGTTCAACGAGGGCCTACATACTATCAAGAACATG
NZPradTrx025453_C01_E01	NZPradTrx025453_C01_E01_region:1__181_frag_229882_1_100000_1_55	GTTGAGAAATCCGCTTCTGGTGCTTAATTGTTGCTACTGCCAATGAGGTGGGAAAGAGTTATTTTTGGTCCGGTTGCCGTCGAACATAAATCCATTCCCTTGCTGTAGTAATAAGTTTGA
NZPradTrx025464_C01_E01	NZPradTrx025464_C01_E01_frag_25366_1_100000_2_199	AAATGTTGCCAAAGCCTCCATAATTGATCACTTTTGGCTCAAGTGACACATTTTCATGTAATGCCAAATAGTAGGAACAAGTTCAGTTGTATATGCCAGTCCAGTCATGACATTCTCAAG
NZPradTrx025482_C01_E01	NZPradTrx025482_C01_E01_frag_25385_1_100000_2_285	AATTGTTTTTAAGAAAACTAAAAATCAACTTTAGAATGCCTCCCCAATGTGTTCAAAGTCGAATCCAGTGAAAAAAATGCCAAATTACTCTACTGTTATGAGTTTTCAAATACCAAATTT
NZPradTrx025487_C01_E01	NZPradTrx025487_C01_E01_frag_25390_1_100000_1_32	CATTCGTACCATATGGTATAAATATCCAAGACAATAGATATGGTCGAATTGACATAGCCTGATGATGTACTACAGGAGTCCATACATTTGCTTTGGACTCTAATGAACGAAATTTTTGTA
NZPradTrx025498_C01_E01	NZPradTrx025498_C01_E01_frag_25401_1_100000_1_78	ATAGCTTCAACCTATGACTTGAAGAATCTTCACTCCTTTACATGAGAAGAGTGATTTGGCTTCTATTATTGATACTCGCTGGACTGCTTCTGATCCTTGGCACAGACTGCACAGTGTATT
NZPradTrx025508_C01_E01	NZPradTrx025508_C01_E01_frag_25411_1_100000_1_7	TTGTAAGATTTAAAGGGAAATTTGCTCCTCTCTAAGGCATTGTAGTTGCTCATTCAAGCTCATGCAATTTCATGTGATCTTCAACTATGACTTTCTCAACTTAACGTTGATGACATCACT
NZPradTrx025516_C01_E01	NZPradTrx025516_C01_E01_frag_25419_1_100000_1_159	AGAACCTCGGATTGGATCATTGTATATTATTTCGCTGGATTGGATTCCTGCATATTGATAGGATCATTGGATTGGATCGTTGCATATAATTTCGCTGGACTGGATCACTACGTATGGATA
NZPradTrx025531_C01_E01	NZPradTrx025531_C01_E01_frag_25434_1_100000_1_21	TATAAACCAAAACAGTTAGAGTAACCATGACATAATTAAGTAAATTCAGTTTTTACATTTTCTTTTAATCAATTTGTTATCATACTCTAACAAACTCCATCTTGACAATAATATACTAAT
NZPradTrx025543_C01_E01	NZPradTrx025543_C01_E01_frag_25446_1_100000_1_78	AAATGTAGCATACATTAACCGGGTCTGTACTATACCAGTAAATAATGCATTTAAGCATGTCAAATCATATGGAAGCAACGCAAGGCATTTACAGAATTGTAGATCTTCAAGATTATTATA
NZPradTrx025552_C01_E01	NZPradTrx025552_C01_E01_frag_25455_1_100000_2_145	CTGTAGCCTGATATTACAAGGATTCCATTAACCACTGGACCAGAGCTCAACCCGTAGTGATGAGCATTTCTAATGGACATAAGATTAGGTCTGACATAGTTTCTCTCCTCATTTCCTTTT
NZPradTrx025565_C01_E01	NZPradTrx025565_C01_E01_frag_25466_1_100000_3_260	AGAACTTTAAAGTTGGAGTGCCTTTATTATGGACTAAACATGTTTGCAAGGAGAAAAACTCAATAAAGCCACTAGAATTCTAACTCTAAAGCCAATGTCAACTACGTACTATGTGCCAAG
NZPradTrx025593_C01_E01	NZPradTrx025593_C01_E01_frag_25493_1_100000_1_80	ATCTCACAATGGAGCAGAGGTGGTCATCCAAGTGCATTGTTCACTTACCCTTGTCTCTTGGCCTCCATGTTGAGTGTTTTATTAGAGAAGGTGGAGGAGGAAACTACCAAAGGATTCAAT
NZPradTrx025601_C01_E01	NZPradTrx025601_C01_E01_frag_25502_1_100000_1_0	GCAATTTTCACCAAGTCTGCAACACGTGGCCTATCCTTACATTGGCGATGATTTTATATATTCAACCCCTAACGCAAATGCCAACAACGCAGAATAGCCACGATCTATCCGCTTGACAAG
NZPradTrx025603_C01_E01	NZPradTrx025603_C01_E01_frag_25504_1_100000_3_304	TCATATTGACATGACTAGTAAATGCATATTTCAAGGGTAACTTGCAAGGACACTAAGGAACTCTGTACACACATTCTTATTCTTTTCTCGAGGATGGTACCTCTTGGATGGTGAGCATAA
NZPradTrx025614_C01_E01	NZPradTrx025614_C01_E01_frag_25515_1_100000_1_114	TATTGTTGGGACTGAGTTTGTTTGTTGGACCAGACTTGCTTGTGTATTCTTGACTTCTCTGGTCCCACATCACATATTTTGATGCATCTATAAGAATGGTAGTCAAAAATAGCTATGTAA
NZPradTrx025617_C01_E01	NZPradTrx025617_C01_E01_frag_25518_1_100000_4_570	AACAAACTGGTGAAGAACACGTATTCAGAGTATGCAAACACAGACCCTGCAACTCTTACAAGAAAGCTGCAATGAACGTTTCAGATGTTAATGGGAACTAAACCTCCAAAGTTGACATGA
NZPradTrx025619_C01_E01	NZPradTrx025619_C01_E01_frag_25520_1_100000_1_9	AAAATTCAAGTTGAGATGAAAACTTGTATTATGGAAAGAAGATAAGACCAACAAATCAAAAAGGAGGGCATAGAAATTGCAACACACCTTTGCAGAAACTAGAATTATGCACCAACACAA
NZPradTrx025627_C01_E01	NZPradTrx025627_C01_E01_frag_25528_1_100000_1_2	ATAATAAGACAAAAAAGTCACATACTCCTACAAAGGACACTACTAAAGCTTGTGCCAAGAGGTTTGGATGTACTTTTCATTAAATAAAACAAGAGTTATTTGGACTCTACAACTAGGAAT
NZPradTrx025643_C01_E01	NZPradTrx025643_C01_E01_frag_25544_1_100000_1_2	TATGTATCATGCAAATTGCATTCTTCCATGGCTTGCATGGCATAATTCTTGCCCTCTATGTCAATTTAGATGCCGACAAATGTTCTAGAATATGAACGGATGCACGCCCAGAGTTGAAGA
NZPradTrx025691_C01_E01	NZPradTrx025691_C01_E01_frag_25591_1_100000_1_86	CTAATGCAGATTTTGATTATACGACATATTTAAATCCCTGGGAAAAATATAGCAGAAAATAAAAGTTGACAATTTCTGTAGGGAAGTGATTGAACTGGAAGGAACATAAGAGTTAGTAAT
NZPradTrx025719_C01_E01	NZPradTrx025719_C01_E01_frag_25619_1_100000_1_71	CTTTTTGTTGGGATAAGATTCCATTGCAAACAGAATAACCCCTTGTCTTGAACAGGTAGAGTGAATCGTAATCCAAATCCAGAATTAAACCCAAAGCCGAAACAGACCCAAAACTAAAAC
NZPradTrx025725_C01_E01	NZPradTrx025725_C01_E01_frag_25625_1_100000_1_0	GTGAATGCAGTGTAATGTAAAGGTGGTATGTGTATCCTTTCTCGCATAGGGTTAAAAAGCTAAGTCCATTCCTTGAGAGATAAGATTGAGTTGTCCTAATATGACTTTCCCATGTGTATT
NZPradTrx025738_C01_E01	NZPradTrx025738_C01_E01_frag_25638_1_100000_2_178	GTTTGGTTTTCCCTGGTTGGCGCGTGCAAGGAGTCCACATGAAATCTGCTTGTATGTTCTCACTAATTTCACCATACTGGCTTTATCTGTTGTTCAGGGCCATCTTTATTTTGATTATGA
NZPradTrx025757_C01_E01	NZPradTrx025757_C01_E01_frag_25657_1_100000_2_129	TCTTGGTACTAACTCAATTGAAAAATCGATGTCCCTTCTTGGTGGTAATCCTATAATCTCTTCTAGGAATACATCCTTGATTTATTTAATTACTATTGTTATCACCTAGATTGAACCTTA
NZPradTrx025761_C01_E01	NZPradTrx025761_C01_E01_frag_25661_1_100000_1_29	ATTTTAGCTTATTGTTATGTTACCAAAATTTCTCTAAAATCCTTATGCTAGTGATTAACGCTATTATTGAGAGCATGAAGATTCTATAGTGTATTGTAACCATTCCGTTGTTAAATAATA
NZPradTrx025777_C01_E01	NZPradTrx025777_C01_E01_frag_25677_1_100000_5_663	AGAGGAATCCAAGCAATGCATCCCTCATTCGTGAATTAAACTGGTCAGTGAATTTTAATGTGCCTCGCCCAGTGAAGAGTAGTGTGTCTCACCCGGGGGATTCAAACTGTGCACCTGATG
NZPradTrx025787_C01_E01	NZPradTrx025787_C01_E01_frag_25687_1_100000_1_36	AAAATGAAACAATACAGTATTCTGCAATTGGTCATTGCAAAAGATACGGTAATTTGGAAATGGCACGACATAAGAAACAAGGGAATGAAACATATGAACTATTGTGAAAGAAAATATAGT
NZPradTrx025803_C01_E01	NZPradTrx025803_C01_E01_frag_25703_1_100000_1_21	AGATTCTACTTACTAGGGATTTTAGAGAACCAACCTGAAACTCTAGCTTCAATCTGCATGATGTTGGTGACCTCCTTCATTTCCTTAAGCTTCAGTAGTCAGGGTGTAGTTTCCATTGCA
NZPradTrx025804_C01_E01	NZPradTrx025804_C01_E01_frag_25704_1_100000_1_50	TATGCTACATGATCAAAAGCTACTGAAGTTGATCTGGCCAAAAATTACAAATACAATAGTGTACCTTCAAAATAGGGTTCCTCATGAAGCTTTGGACAAAAATATTCCCAAAGAAGTATT
NZPradTrx025816_C01_E01	NZPradTrx025816_C01_E01_frag_25716_1_100000_1_18	AACACATAGTTAATGATATCATTAACATGCTTACACTATGGACGAAGGATGGTCTCTAGAGTATTCTAGATATATAGTTAATAATATATCGTAAACATGCTTACACTATGGATGAAGGAT
NZPradTrx025817_C01_E01	NZPradTrx025817_C01_E01_frag_25717_1_100000_1_101	AGAAGTTCGTTTTGTAATCCTTTTGCTGAACGATGTACGTTTTGTATTCTCTTGTCTGAATGATGTCATTCTCGTGTTTTTATAATAAAATCTCCTGCCGATGCTGTAAGAAAATAGAAT
NZPradTrx025823_C01_E01	NZPradTrx025823_C01_E01_frag_25723_1_100000_1_20	ATGTTATAATTTCCCATCATATTTATGGTTGGACCAAACCATGAAAGAACTTTTTGACTTAAATATGCAATTATTAATGATGCATGTTTCATTTGATGAGGAAGCATATCTTAAATACTA
NZPradTrx025846_C01_E01	NZPradTrx025846_C01_E01_frag_25744_1_100000_1_74	TTTGATGTCTAGCTTAACTTTCCTATTTCTTTTTAGCTCTATCGGTGAATTGTTGAAATATGCAAGGGTTTCTACTTAATTCTTAGCACTTGATGGCTTTCCGTGTGGACATAAACCAAT
NZPradTrx025848_C01_E01	NZPradTrx025848_C01_E01_frag_25746_1_100000_1_26	AAATATTGTGTGTGTTAGTAAGGTCAGAATTTTATTGCCCATTGTGTACAAAAGTCTGGTTTGTATTGCCGAAGAGTTTAATGAGCAGACTTGTTGTCAAGTTGCATGTATCTTGTCATA
NZPradTrx025853_C01_E01	NZPradTrx025853_C01_E01_frag_25751_1_100000_1_78	TAAACCGAGGTGACAATAGGTCTCTGCCCTATGTGTGTGCCCATCTAGTAGGTTGTCAAAACTTTGAAAACACTATTGATTTCATCAGGAACAAGTCCATAGGGGTTACCAGCTAGTATT
NZPradTrx025881_C01_E01	NZPradTrx025881_C01_E01_frag_25779_1_100000_3_262	ATTAAAAACAGAAAAACTCATACTATGTTGGAGAGAGAGATGTCCACTATTAGAATATAGGGATAATATTGAAAACATAAAGTCATGGTATTAGTTTGTTTAAGTTTAGTCACAATCCAA
NZPradTrx025897_C01_E01	NZPradTrx025897_C01_E01_frag_25795_1_100000_1_18	TTAATCCCATTGGATCTACGTCTTGTTGTTTGGTAGAAATGGAATACACCATGGATTAAATCATTAATCAATTGTTGACGGTTCTGGAAGACGAGCCACCAAGATCTATCATATGTGAGT
NZPradTrx025904_C01_E01	NZPradTrx025904_C01_E01_frag_25802_1_100000_2_208	ATTTGAATCCTTTGCTCATAATTGAATTTTTAAGCATCTCTGAGATATGTAACTAGCTCATGTAATGATATGTTGGAACATTTAACCTTGTCTACCAACGTATTAGGTATTTGATAGATA
NZPradTrx025932_C01_E01	NZPradTrx025932_C01_E01_frag_25829_1_100000_2_165	GTACGGGTATGTGAAACCCTCCCTTGAGTTCGTGTATCCCTGCTTCACAAGTTATAAGACAAACAAGGGGTTGAGTTTTGGTTTTCAACAACCGTAGCTTGTTATCTCAAATGTTTACCT
NZPradTrx025937_C01_E01	NZPradTrx025937_C01_E01_frag_25834_1_100000_1_2	ATGAATCAAGATGGATGAGTTTTCTAGACATATGACGTTGTGAAGTGATAAGAGCCTAAATGGAAAGACCTTCAATGGAAGTGGGCAAGGAGCTAGAGGGTCTTCTCCCACCTAGATCCA
NZPradTrx025942_C01_E02	NZPradTrx025942_C01_E02_region:506__1282_frag_229896_1_100000_3_392	ATATACTCCAGGATGCAGTTCAAATAATGGTGTAGAATTCGTAGCCTTGAGAACACTTTTTGCAGTAGCCTTCCTCAAAAATATAAAAAAACTGCAAGTAATGGAGACTCAAAATTGATT
NZPradTrx025959_C01_E01	NZPradTrx025959_C01_E01_frag_25855_1_100000_1_80	TATATACGTCAACAGTCATGCATCTAAAACAGTCACTTAGTCAAAAGTATTTGGCATAGAAGTGTCTTTACTCATCTTCCATATTTGCTATATTTAAGGCATAATTTAAATAAAAATTAA
NZPradTrx025968_C01_E01	NZPradTrx025968_C01_E01_frag_25863_1_100000_1_95	AAACTAATAACAAAGACAAATAAATCAATCATTGTTCTTCAGCTTACAAGTCCAGTACATTCTGACTACTGAGCTTCCATCCAATTTAAATATAGAAAAGTATTTTTTAATAAGATTTTA
NZPradTrx025978_C01_E01	NZPradTrx025978_C01_E01_frag_25873_1_100000_2_138	ACAATAATAAACTTGATGAGATTCAGGAGCCCCTTACACATGCCTATGGTTGTGAGGACAAGACATAATGAAGGGTATGTTTTAATTTAATTAGAAGTAGGTGGGACAATGGTCAATTCA
NZPradTrx025980_C01_E01	NZPradTrx025980_C01_E01_frag_25875_1_100000_1_2	TAATATTTCCCGTTGACCACACCTCGAAGCCAGCCACATTCTAGAACTAAGGCGAGGGTGGGGCTGACAGTGCATTGAATCTAGCCTGTACATTGGGCACATTGAGTGGGGATACTGGCA
NZPradTrx025984_C01_E01	NZPradTrx025984_C01_E01_frag_25879_1_100000_1_2	TTAATACCATTACAACTCTAGTTTTTTTAATCTCTATGATTGCCCATTTTACATATACGTTGTTTTGCATATTACATACCGCTTCGACATATGTTACATACCGCCTATGGCTCAGAACAT
NZPradTrx025987_C01_E01	NZPradTrx025987_C01_E01_frag_25882_1_100000_1_102	TACATCATCTTTGCTTTCGGGTGTGATTTGTCTCTTCCAATGAATGCATGAACCTTATTCCTGATATCAATCTAGCTACATTGTGGACAATATATAACCATAACTGACAATATCGTATTA
NZPradTrx025988_C01_E01	NZPradTrx025988_C01_E01_frag_25883_1_100000_6_728	AAAAATATCATAACTCCGATATACACCATCTCTAGACATGGATTTAGTTGGATTTGAAGCTTGAGGATGCTTATTACATAAATGACACATCACAAATTATGTAATCCTGATATATACAAC
NZPradTrx026064_C01_E01	NZPradTrx026064_C01_E01_frag_25958_1_100000_1_31	TTTAAAGCCCAAGCTTTATTTTTCTAGGGTAATAGGGAAATCATCAACAGATTCGACTCTTTATGCTTGCACTAAAATGCATTACCAGGGAAATCTCAAAAGTTGTTTGATAGAGATATA
NZPradTrx026083_C01_E01	NZPradTrx026083_C01_E01_frag_25975_1_100000_1_8	AATCTTTGTGAGCCTGCATGGATAAATGAATCCATAATTCCTTGATAAAAATAAGTTGCATCACTGCTCATTCACACTAACAGCCCATAACCCCAGTCCCCAATCATCTAAAAATCCTCT
NZPradTrx026090_C01_E01	NZPradTrx026090_C01_E01_frag_25983_1_100000_1_26	AATGAAAATAAATGTTCAAATGAGATATGAACTAAGTTTTACTTAAATCAAGACCGGCAACTACCTGATAGTATGGCAGATGCCACCTCTTAATGCTGTCCTCTTTCATTGACAATTCTG
NZPradTrx026117_C01_E01	NZPradTrx026117_C01_E01_frag_26011_1_100000_2_132	AAAACACTAAATGTGCTGAATCATATTGAGGAGTAATAGACAGAGGTGCCACCATAGTTAGAAGTTGGCAACGGGTTTTGGACATATTAGCATGTGCCTTAGGGGAGCTAGTCAGACCAT
NZPradTrx026120_C01_E01	NZPradTrx026120_C01_E01_frag_26014_1_100000_2_244	TTCTTCTGATTATATTTCCCTCTTGCAGCGGGCCATTACGCTGAGATCCTTATCAGACGGCAAATTGATCCATTCCCACATCAATGAAACGGGATTTGTCGCAGACAGATTTCTACTTAA
NZPradTrx026141_C01_E01	NZPradTrx026141_C01_E01_frag_26035_1_100000_4_617	ATACATTTGAACTTTCTTCACATACACACTTAGATAACTTGTAACAATTGATCTTGAAGCACCAAATAACAAGAAGATTTATCACCTTCTAACAAATTTACATAAATAAATTAGTGATAT
NZPradTrx026154_C01_E02	NZPradTrx026154_C01_E02_region:82__421_frag_229910_1_100000_1_2	AATTTTCTGTCCTCAGTATGGAATCTGTTGTTGCTGGTACAATTATTACTGTTGTTGCTGCTGTTACAGTTTCCAAATTCTTGCACAATATATCAGATTTCAGATTTTGGAATATAGCAA
NZPradTrx026171_C01_E01	NZPradTrx026171_C01_E01_frag_26066_1_100000_2_167	TTTAAAGATAAAATGTCACAAGCCAATTCCAGTCACCCACCTGATAGCCTCATAAAGATAAAGATTGCAGAAAGCACAGCAAAGCCTTCAGTCTAGCCTCATAAAGATAAAGATAATCTT
NZPradTrx026181_C02_E02	NZPradTrx026181_C02_E02_frag_26076_1_100000_2_139	ATTGAGAAAAATAGGTTAGGCAAAAAAAACACCATATGTTAAAAATTTTGACCCAACATGCTCACATGATGAAAAAAAATATTTGAGTGCCCCAGTCAAGGGAAATAGTAAACTTTTAAT
NZPradTrx026182_C01_E01	NZPradTrx026182_C01_E01_frag_26077_1_100000_2_153	TTTAATAGGTATAAAAGCTGCGCTATATTCACTGCTACAGGAGAAGTCTATCAAATTGGGTATATGCCTTTTTTTTCGCAATCATAGAACCATTCTACATTTTGTTATTTGAAGGTACAT
NZPradTrx026190_C01_E01	NZPradTrx026190_C01_E01_frag_26084_1_100000_2_129	CAAAAGAAAGTAGGGATGTAAAGAGCAACGTTGGACCAGTGTTACCAGACTTGCGGTTTAACTCGTGGTTGGCCTCCAAACAGAGCAGACCGGCCTCCAAACAATCCAATTCAAATCAGG
NZPradTrx026198_C01_E01	NZPradTrx026198_C01_E01_frag_26092_1_100000_3_331	ATTTTCGAAGACAATAAAGCAGGCAGAGGGAGTTCATCTCAATTTGGGGAATGCCCATATGCTTAATCTGATTGTCTGTCAGTCAGTCTGTCTGATTTGCAGAGATGAGTCCATCTAATT
NZPradTrx026204_C01_E01	NZPradTrx026204_C01_E01_frag_26098_1_100000_1_0	ATATGCCAATAAGTTTAAACCGAGACTAGAACAAGAAGATATTTAAGAAAAGGTAAGCAACTTAAATGATTGGTACTCATGGTCTGGGTTGTCAAACATGAAGATGGCAATGAGATAAAG
NZPradTrx026208_C01_E01	NZPradTrx026208_C01_E01_frag_26102_1_100000_1_2	AAATTATAACTTCCATCCAGTGAACACCGAGTACAGAGATCAAGACCATAGTCATCAAAATCTTAAAGGCAGACGTTTTTTTTGGTTCAGGGAATGCTGCCTTTAGTAACTCAAAGCTAT
NZPradTrx026209_C01_E01	NZPradTrx026209_C01_E01_frag_26103_1_100000_5_540	TAGGGTTTTAACACAATCCAAGACTGACTATTTGTTGGTTCCGGGATTACAAAACTTTCTCCAATTGCTGGAAATTTCTTACAATAGACAACCAAATCTATAATAACAATGGATTGAATT
NZPradTrx026214_C01_E01	NZPradTrx026214_C01_E01_frag_26108_1_100000_1_8	TATGATATTGATCTCCAATGTATCCTATTTAAAAGCAGAAAGACTCCAAGTTAATTTGTCCCAGTAACCAGTGGGATCCCAGCAAAGATTTCTTAAGACAGCACCACTTCTGTCAGTGTT
NZPradTrx026221_C01_E01	NZPradTrx026221_C01_E01_frag_26116_1_100000_1_27	ATTATTTGAATTGAGGTGTGAACCAATACCAATTTGTGGAAACAAAGATAATTCCAGTATGTTAGAAAAGGCAACAAGGTGATGACGGGCATAATGAAGCAAGTATTTTCTTTAACAAGT
NZPradTrx026229_C01_E01	NZPradTrx026229_C01_E01_frag_26124_1_100000_1_18	AAAAATATAAATACTTGGTAGCTATATAGAAGAAAAGATAGGAGCTGTTTGAATTTTAGAAAGACAAAAAGATCAATTACATCCATGAAGATTAGCACTCAATAAATTTTCATGAAAATG
NZPradTrx026235_C01_E01	NZPradTrx026235_C01_E01_frag_26130_1_100000_1_31	AATTAACCATTAGAAAACAAAACAAGTTGGTTTTCTCCAAGGAAAATCAGTACGTTGAAAGAAGAATTTCATCTACCATTTATCTAGCCAGAAAATCAGAACTAGTCAAGGTTAAGAATT
NZPradTrx026248_C01_E01	NZPradTrx026248_C01_E01_frag_26142_1_100000_1_71	AACATCGATTGCCTCAATTCTTGCATCTGAAGACATGAATCTATTAGAAAACCCTCATGGACTCAAACATACAACCGAGGAAAATATATGAAAAATATAGGTATATGTACTACATATAAA
NZPradTrx026259_C01_E01	NZPradTrx026259_C01_E01_frag_26153_1_100000_2_127	TGATGATGTTGTTTCCAGTATTACACAACTAAAGCTGAGAATGTTCGTATTTATGCTTATCTGCTGATTTTAACCATGCTATATTGGTTGCAATTCACTTTTATCTAAAATATGATGATA
NZPradTrx026260_C01_E01	NZPradTrx026260_C01_E01_frag_26154_1_100000_1_118	TAAACTTGATGTGATTTCATGAACTTGTGACCAGGTTGGGCGTACAGTCATTTTTCTACATAAAAGGTACATAATACCTGTTTTTTGTAATTGACGCTATTGACATCTGTTCACAAATAT
NZPradTrx026262_C01_E01	NZPradTrx026262_C01_E01_frag_26156_1_100000_3_449	TTACATTTCAGGGTTTAAGTTGCGTAAAATTTGTAGAAAATTTGCCCTGACCTTTAAATGAGATCTAACGACACTACAGGAGCTGTGAGTTTGCTCCTCGGTTCGTACATTTCAGGGTTT
NZPradTrx026262_C01_E01	NZPradTrx026262_C01_E01_frag_26156_1_100000_5_861	TTTTTTAACAGTTGAATCTGGGAATTGGCAATCTGGGAGTGTCGCTTGCCCGGGGTCTTTATCTACAGGCGGAAGATCAGAGCAAAAGCTCCAAAGAATAAAGGTTGTTAGGGCATACCA
NZPradTrx026262_C01_E01	NZPradTrx026262_C01_E01_frag_26156_1_100000_7_1135	TTTTATTTTTACGATAAGTTCGTCCAGTTAGGTGCGTGTGAAAAAAAGTAAGTGTAATGTATAGGGAGTAAGCGTGTGGAATTCCATATAGCTTGTGAAGGAAGGAAAGAATTAATTGTT
NZPradTrx026263_C01_E01	NZPradTrx026263_C01_E01_frag_26157_1_100000_2_139	CAGGTGAGAGAATCTATACGTCTCCACAACTACGGAAGGGGCAACAATCCACTGGCAGGGTCTAGCCATTGGTGACGCTGAGGTCAGCGAGTGGATGAATTCGCATTGGCTGCATGTAAT
NZPradTrx026289_C01_E01	NZPradTrx026289_C01_E01_frag_26181_1_100000_1_109	ATTTATTTGTCTTGAATCCTATCCTATCTACATCAATTTGTTTCATTCCTCTTTCACAAGAACATCCCGAAATGAAACAACTTACTTTAGATTCAAAACACTGGTTATCATTCTATATTT
NZPradTrx026295_C01_E01	NZPradTrx026295_C01_E01_frag_26187_1_100000_1_9	ATCTTGGAAGAGTGCTTGACATGTGGACACCTAGCTTGGGTTGGGCAAACTCAAGTCTGACATGTGGATACCTGGCTTTGAGAAGCACTCTAGTTCGGGCCTTGTTTGTCAAATTAAACT
NZPradTrx026314_C01_E01	NZPradTrx026314_C01_E01_frag_26208_1_100000_1_101	TTATGCACTGCGAGTTTTTGCAATACAGCTATGCGGCAACCCCTGTCTTGTTAAAATTCGTTGGGCCTAAGGGTCTCGCATTCTGTTGATTCGGCTGGTCAACTGGGCATTAACTAGTAT
NZPradTrx026327_C01_E01	NZPradTrx026327_C01_E01_frag_26220_1_100000_2_168	ATCCATAACTAAGCTTATGGGTGAATGTTGAAGAGGAAGGAGACCATCATTCACAGCTGAGTAAATCCTTGATTCCTAATAGTAGAGATTGCTTTGGTAGTTTGCATTGGAGCATTAAAA
NZPradTrx026340_C01_E01	NZPradTrx026340_C01_E01_frag_26233_1_100000_3_368	CAGCGTTAAATCTGTAAACAAGGTCTGATATTTTGGAGATGGTGATTACTTCCACCTATTTTCTGATTTTGATTGGGGTTCTTCGCTCTAAAATTCGTTTCCTAATAGATTTTTAATTGT
NZPradTrx026345_C02_E02	NZPradTrx026345_C01_E01_frag_26238_1_100000_1_51	TCTAAGATCAAGGTGTGGTTCGATTCTGCACATACACAGAAGCATAAGCATAAGCATAAAGCATGGATATGGCCTTAGTAACCTTATTTCACCCACGCTGGTTTGCTTTGGGCGATAAGA
NZPradTrx026379_C02_E02	NZPradTrx026379_C02_E02_frag_26274_1_100000_5_519	GTTTCCCAACAATGTCTAAATTCTTCACCTAACACGCTTCTTTAATTTAATCTCTTCTTATAAACAAAGCTTCCTCTCTACCCTTGAAGTGCTGACAGTACTTCTTTCAGTTCAACACTC
NZPradTrx026385_C01_E01	NZPradTrx026385_C01_E01_frag_26280_1_100000_14_2065	AGTATCTGCCATCGGTAGCCCCCTTGCCCTCCTCCAAGAAGAGACGTAAACGAGCGGTTTCGATTTGAGTTCATGTCTATGGCTGTTGCCTCCTGAATGCCAAGGCTGTTCTAGGACTCT
NZPradTrx026413_C01_E01	NZPradTrx026413_C01_E01_region:1__455_frag_229930_1_100000_1_62	ACTCCATCTAGCGTCTACTTCCGTCCATGAAACAAAAAGGGAGATGTGGCAAACTTAAGCTCGAAGATTAACTTATGGCCAGAAGAAACTTAAATTTTGAATGTGGTTTCTTTGATTCGT
NZPradTrx026413_C01_E04	NZPradTrx026413_C01_E04_region:848__1564_frag_229933_1_100000_3_382	TAGATTATTTGGCTCAGTTCATTATTGAAATTGAAATACATAAACTATAATTCATATATGAAATCACAGCAGGGAGGACATCACTTTGTTATTCTCATATTTTCAAAGCTTTTCAATAAT
NZPradTrx026425_C01_E01	NZPradTrx026425_C01_E01_frag_26317_1_100000_1_48	TATGCTAACTTCATAGCAAACATCATATTACAACATGACAATGTCCGATAGTGAGATTACTTCAGCCAGCTAAAACACCATCCAACAGTTGATGGAATACACCTGAAAACATCAAAAGTT
NZPradTrx026426_C01_E01	NZPradTrx026426_C01_E01_frag_26318_1_100000_1_119	TGTTGAACATGTACTTAGTTTTATCAAAACTTGTACCACCAACTGGCCTAGCACATTACTAAACTGAATGTAGTATAGAATACAAAATACCAGTTACAACCCCATATTAAACAACTTTAT
NZPradTrx026437_C01_E01	NZPradTrx026437_C01_E01_frag_26329_1_100000_1_21	AAGTTATTGTAAAGCTGAGATTCAAATCGTTAACATTCTTCTCAAACTGGGCAGCATACAATGGGAAGATTTCTTATATTTTAGCTGTGGCAGCTGCCAGATATATTTTCTTTTTGTTTT
NZPradTrx026437_C03_E03	NZPradTrx026437_C02_E02_frag_26330_1_100000_1_106	AAGATTTCTTATATTTTAGCTGTGGCAGCTGCCAGATATATTTTCTTTTTGTTTTCCAGTGTTCTTATGTTGCATCGATTGAAATTAACTTTCGCTGCATAATGCAGGATATTGGCTAAT
NZPradTrx026440_C01_E07	NZPradTrx026440_C01_E07_region:2476__4237_frag_229941_1_100000_4_657	AATCCTAATAGCTTCATCCTCCATCTCTTCTTTCACATTTAAACTATCTTCTGCTCTAGACATTGTTGTGATACTAGTAGTCTCCAAAGAAGCTGTATCAGGTGAAGTTATCATAACATT
NZPradTrx026440_C01_E07	NZPradTrx026440_C01_E07_region:2476__4237_frag_229941_1_100000_6_985	CCAAATGTAGTGCCGGCAGATGACACTGCAAGTTGATCATGTGAATGGGAAGGGTCCACAGTTGTTGGGAAAACTGGGCTTCTGTATGTAGACACCTTATCAGTAACAGTGGTAGACCTT
NZPradTrx026450_C01_E01	NZPradTrx026450_C01_E01_frag_26341_1_100000_2_203	TGACTCTTCGTTATCCCCAGCCATGAGTCAACCTGAACTATCCGTTCGGCTCTTCCCATAAAAAGAAAAAGGGCAGAAGAAATAGTGGAGAGGCAAAGACAAAGGAAAGGGGAATGAGAA
NZPradTrx026453_C01_E01	NZPradTrx026453_C01_E01_frag_26344_1_100000_3_331	TTATAGTATTTGAAATACAATGGGTTTTGCCCTAAGGTATTAGGAAGAATAAACGCTATATAAAAAAGAGCAAACCAAAGCAATGGATATACATTTGTAAAAACCATTCGCATAAGGTTA
NZPradTrx026454_C01_E01	NZPradTrx026454_C01_E01_frag_26345_1_100000_1_87	TTTTTTCGCTGTTTGGAGCTATTCTTATTCTCAATATTTGGAAAGCTTGTGGTATGTCAAGGTTGCTCTTATTCTCTTTTTTCTCTTCAAAATTTTTGTTTTTCCCTAGTAATTAAGAAT
NZPradTrx026458_C01_E01	NZPradTrx026458_C01_E01_frag_26349_1_100000_1_14	ATTTGGCAGGTATTTCTTAAATGTAAATGAAATTATGGTCATCTTTTGCTTAATAGGAGCTTGGAATGCATGCTGGAATTTATTTGATTGGGCAGAAAACCTAAGTCATCGAGAAAGATA
NZPradTrx026472_C01_E01	NZPradTrx026472_C01_E01_frag_26362_1_100000_1_98	TAAAACTAATATTCACCCTCCTTGCAAACTTAAACATTATCCTTGTCCTAATGAAATCAAATATAACATACTTGGAGCTATGCTAAACTGGTCTAATTCAACCTATGGAAATAGTCCAAA
NZPradTrx026483_C01_E01	NZPradTrx026483_C01_E01_frag_26373_1_100000_2_194	ATGGCAATACATTCCCTAATCACGGACAGTCTAACAGGACAAGGTGTATTTATTACTATAATTCCACAATGTTAGAAGTAAAAACATAATTGAAAAAGTAAACCAGAGGACCAAGGAGAT
NZPradTrx026483_C02_E02	NZPradTrx026483_C02_E02_frag_26374_1_100000_1_10	AGAAAATAACAGAATAAACCACATTCATAAAGACCTTTTCGCCTTCAAAAAGACGTTCATTCGCATTCCTTGCATGTCCAAGATCTAGGGCACCTGTAAGTTTGCTCCAGGTGGGTTTTT
NZPradTrx026486_C01_E01	NZPradTrx026486_C01_E01_frag_26377_1_100000_1_1	ACTACATGGTTCCCAAAACTGTTGTATTCATAGAGTCGCTGCCAAAGACCTCCACTGGTAAAATTCAAAAGCACGTTCTCAGGGAAAATGCTAAAAGGTTGACGCACAAAGAGCAGCAGT
NZPradTrx026493_C01_E01	NZPradTrx026493_C01_E01_frag_26385_1_100000_1_0	CATGGATTGGAGTTGTATTTATTTGTCTTGCTTCAATATTCAAGTGTCTAAATTCAATGTAACTTACACACGGACACACACAGTTGATGGATCACCCCTACCCTGTTCACACTGTAGGGT
NZPradTrx026495_C01_E01	NZPradTrx026495_C01_E01_frag_26387_1_100000_13_1957	CCTGCATACCCGCAGACGAATCGAGAATAACGCCGATGCCTTTCGGCTCGGAGTCGCTCCTTCGATCCTCGGGGACGCCTAAATAAGTCTGCAAACTCTTGTACACACTCCTCATCTTTA
NZPradTrx026495_C01_E01	NZPradTrx026495_C01_E01_frag_26387_1_100000_3_263	AGTCATTTTGACGGGGCATGCTGTTACTGTTAGCTCCATTAAAACAGATTACAGGAAGAAAGGATTGCCTACAGTCTGCTGACCAGTCCGAACCCAATCGAGACAGAAAATCGAGCTGGT
NZPradTrx026502_C01_E01	NZPradTrx026502_C01_E01_frag_26394_1_100000_1_35	GCATTATTCTCCATAGATTATTTTCATGCACTTTAATATCCTAAGTATTTCTCCCATTTTTCTCTAACATGCCTCCCAATAACACATGGCAATATCCCTAGATGGCATATAGAAGATATT
NZPradTrx026518_C01_E01	NZPradTrx026518_C01_E01_frag_26409_1_100000_2_248	AAAAGAACCTGCAACAATGGGTAAATTTCTTACGTAATGGCAAGAACTGGGGAATGGTCAGGATAAAAGATTCCAAAAATGGGAACAAAATTTTCAAGTAAAAATGTCATTCTTATCTAT
NZPradTrx026524_C01_E01	NZPradTrx026524_C01_E01_frag_26415_1_100000_1_65	TCACATAAATGCCAAAAAGCAAGGTCTGATCAGTGATTTTCACGTAAGCCCATGATTATCTGGCAATTCAATTATTCTGAAGTTGGCAAGATTTCAGTAAATAGTAAAAAATAAATCATA
NZPradTrx026532_C02_E26	NZPradTrx026532_C01_E01_region:1__1285_frag_229950_1_100000_4_554	AAATACACTTCAAGATTGAGCGCAAGTGTCTTCTGTGCTATCAGACCTCTGGGAAGCATATAAGCATTCTCAAAATTTCAGCTGTTTGCAACATTTCTAGAGAATGGATTAGAATGATCT
NZPradTrx026540_C01_E01	NZPradTrx026540_C01_E01_frag_26429_1_100000_1_71	TTTTCAATATTTATATGTAAGCCAATCCGAACTACTGGTTGTGGTCTTTTGTGGGCATCCATGAGATTCCTCGTTATTTCTTCTTTCAAAAACATTGATACAAGATCATTGCATGTGACA
NZPradTrx026551_C01_E01	NZPradTrx026551_C01_E01_frag_26440_1_100000_3_293	TTAAATGTATTCTGATTGTCTACAGTAGGACTTAAAACTTGAAAAATTCATGGACAAAAATTCAGATTAAAATTCAAGTGAGAAACAGAGGAGAGATAAACAATAAAATTGTACTCAAAT
NZPradTrx026554_C01_E01	NZPradTrx026554_C01_E01_frag_26444_1_100000_1_56	AAGCTGTTAAGATATATTACACATAATGGGGTTCTAGAGCAACAATCGATTTCATAAATGTCGAAACACACTACATGTAATTTTAACAAAATTTGAGAATGATAATCTACAAAATTCTAA
NZPradTrx026556_C01_E11	NZPradTrx026556_C01_E11_region:1981__2916_frag_229975_1_100000_5_551	ATCAATATATAAGACAAATATTTTTGCAACATTTCTTTTTGGGTTAAAGGCAACAACTTAGCTTGTTTCAAGGTTGCTTTGCAGGGTATGATTTTGAAGAAACTTGCAATTCAAAGAATA
NZPradTrx026556_C01_E11	NZPradTrx026556_C01_E11_region:1981__2916_frag_229975_1_100000_6_744	TATTGACCTTTGTAATCTGGATGAAACAGAGTATAATGTCTTTTCTCTATTTAACTTGTGCCGCTTATTTGATATGATGGAGAATTTTCGGTATTCTTAGGAGAAAGATTTAACCATTAT
NZPradTrx026570_C01_E01	NZPradTrx026570_C01_E01_frag_26460_1_100000_2_211	ATTTTGATGAGTCATTAATAGTACCATGCTTATGTTTAGGTTCTAGATTCCATTTAGAGTATGCTTGTTGATGTATTTTTGTTCAGAGATGCATTGCATTGAGTACTATTTTGGTTATAT
NZPradTrx026574_C01_E01	NZPradTrx026574_C01_E01_frag_26464_1_100000_5_536	ACTTGTTGAAGTACAGTTTGTGTTTAAAAGTTTGTGGAAACCTTCATAGGAACTCTTAAGCTCAAGGAACAAAGGCTTAGGTCATCGGGAATGCAGAAGGATGGATTCAAAACTCAATTT
NZPradTrx026605_C01_E01	NZPradTrx026605_C01_E01_frag_26495_1_100000_5_517	CTCCCATAGCCCTTTTTAGTAGGAGTTGGGGTTAAAGTGTGGGAACTTAGGCCGATGTGACAGTGGGCTTCTGTCTCGTGTGTGCCGGCCCTAGTGAGTTGTATAGGATCTTCAACAACC
NZPradTrx026630_C02_E02	NZPradTrx026630_C02_E02_frag_26523_1_100000_7_906	CAATCTTTGGAGCAATTTTTGTCTCAAAAAAACAGCTTAGATGCCCTTGCAAGTACACAGTTGGATAGGACAGTTGGATAGGCCTCAGAAAGACCTCTCCAAAGGAATATGGAAGCTTGA
NZPradTrx026664_C01_E01	NZPradTrx026664_C01_E01_frag_26559_1_100000_1_6	AATTAGATTATCAATCGTACACTTTGTTCAGATTCCTTTAAGGAGTGAATAATTTAAACTGATTTGAAAGATTAGCATATTGTAAAACTGTATTTGGCATCAAGTTGGTCCCCTTGATTT
NZPradTrx026673_C01_E01	NZPradTrx026673_C01_E01_frag_26567_1_100000_1_21	AATATACAAGTTATTATGGGCTAGAGACAAAAACTGCTACAGTATTTAGTATTTGCTATTGACTATTTTAAGAATACGAAACAACCTTTCACATAAATTCTTCCTATTAGTATATCTTCA
NZPradTrx026674_C01_E01	NZPradTrx026674_C01_E01_frag_26568_1_100000_2_193	TAAATAAACAAAAATATGTGCACATAAATAAATTAAGGAGAAGTGGAAGCCAAACTCCTAGGAAGACGGAGGGAGTAAATTCAAAATTGTCTGCTAAAGGTGCAACCACAATAGCAACAA
[truncated: 45,460 more rows]
